# Supplementary material for: Spatially resolved RNA-sequencing of the embryonic heart identifies a role for Wnt/β-catenin signaling in autonomic control of heart rate
Source: eLife. 2018 Feb 5;7:e31515. doi: 10.7554/eLife.31515 (PMC5815850; doi:10.7554/eLife.31515)
Supplement: Figure 1—source data 1. — Spreadsheet containing the whole tomo-seq dataset of dissected heart of a 2-day-old zebrafish embryo. Sections #2-#41. Data normalized against total reads and total spike-in read count. [file elife-31515-fig1-data1.csv]

GeneID (Zv9)	2	3	4	5	6	7	8	9	10	11	12	13	14	15	16	17	18	19	20	21	22	23	24	25	26	27	28	29	30	31	32	33	34	35	36	37	38	39	40	41
ccdc80	0	0	1.30724216254945	0	5.04736063769743	0	8.1440228641639	19.3554120880865	0	0	0	4.21669973520582	3.46000959717791	2.14028995816291	1.91372644193754	0.418114166605719	0	1.3525910836344	0	12.019848252851	8.45586026152431	0	3.21193375176576	0	0	7.07383953192392	0	5.19940428821537	0	0	20.3057292036656	0	0	0	12.8657027118263	0	0	0	0	0
nrf1	0	0	2.6144843250989	0	0	0	0	7.01633688193135	0	0	0	0	0	0	0	0	6.21838799151575	0	0	0	0	5.94812978886271	0	0	8.95347846314713	0	0	0	0	0	0	13.7250488733409	0	0	0	0	0	0	0	0
ube2h	0	0	0	0	5.76841215736849	18.2545701285224	0	18.8715267858843	0	48.2684015318276	0	0	9.39145462091147	0	5.74117932581261	8.36228333211439	0	1.3525910836344	3.93710616025619	18.8136755262015	0	0	2.2942383941184	0	7.90012805571806	0	5.02751843111965	0	0	0	0	3.92144253524025	0	0	0	0	0	0	0	0
slc9a3r1	0	0	0	0	0	0	0	0.241942651101081	0	0	0	0	4.9428708531113	0	0	0	0	0	0	1.82910734282515	0	0	0	0	0	0	0	0	0	0	0	0	0	0	0	0	0	0	0	0
dap	0	0	0.871494775032966	0	1.08157727950659	0	4.07201143208195	4.83885302202162	9.69434258219047	0	0	0	0	0	2.8705896629063	0	0	0	0	0	0	0	0	0	0	0	0	6.93253905095382	0	0	0	0	0	0	0	0	0	0	0	0
itsn1	0	0	0	0	6.84998943687508	0	0	0	0	0	0	0	0	0	0	0	0	0	0	0	0	0	0	0	0	0	0	0	0	0	0	2.6142950234935	0	0	0	0	0	0	0	0
musk	0	0	1.96086324382417	0	0	0	0	0	0	0	0	0	0	0	0	0	0	0	0	0	0	0	0	0	0	0	0	0	0	0	0	0	0	0	0	0	0	0	0	0
myh10	0	0	9.36856883160438	0	3.24473183851978	0	11.1980314382254	9.91964869514433	0	0	0	5.90337962928815	7.90859336497808	28.8939144351993	4.78431610484384	28.0136491625832	43.5287159406102	6.49243720144513	2.18728120014233	12.019848252851	6.8703864624885	0	14.6831257223578	0	0	22.2320671003323	0	6.93253905095382	0	0	0	14.3786226292143	0	0	5.93801663622751	0	0	0	0	101.693596205159
C10H5orf28	465.922982885086	0	0	0	0	0	0	0	0	0	0	7.59005952337048	0	0	0	0	0	1.08207286690752	0	0	0	0	0	0	0	0	0	0	0	0	0	0	0	0	0	0	0	0	0	0
thraa	0	0	0	0	0	0	0	0	0	0	45.4367212884827	0	0	0	0	0	0	0	0	0	0	0	1.83539071529472	0	0	0	0	0	0	0	0	0	0	0	0	0	0	0	0	0
hoxb2a	0	0	1.96086324382417	0	2.16315455901318	0	0	0.725827953303243	0	0	0	0	0	0	0	0	0	0	0	0	0	0	0	0	0	0	0	0	0	0	0	0	0	0	0	0	0	0	0	0
ptpn4b	0	0	0	0	0	9.1272850642612	0	0	0	0	0	4.21669973520582	0	0	0	0	0	0	0	0	0	0	0	0	0	0	0	0	0	0	0	0	43.7036541548811	0	0	0	0	0	0	0
usp49	0	0	0	0	0	0	0	0	0	0	0	0	5.43715793842243	0	0	0	0	0	0	0	0	0	11.0123442917683	0	0	0	0	0	0	0	0	0	0	0	0	0	0	0	0	0
slc40a1	0	0	0	0	0	0	3.5630100030717	0	0	0	0	0	0	0	5.74117932581261	0	0	0	0	0	0	0	0	0	0	0	0	0	0	0	0	3.26786877936688	0	0	41.5661164535925	0	0	0	0	0
DCAF8	0	0	0	0	0	0	0	1.20971325550541	0	0	0	0	0	6.95594236402946	0	0	0	0	0	0.261301048975021	3.17094759807162	0	0	0	0	0	0	0	0	0	0	0	0	0	0	0	0	0	0	0
C21H11orf70	0	0	0	0	0	0	0	0.241942651101081	0	0	0	0	0	0	0	0	0	0	0	0	0	0	0	0	0	0	0	0	0	0	0	0	0	0	0	0	0	0	0	0
prkag3b	0	0	0	0	0	0	0	0	0	0	0	3.37335978816466	2.47143542655565	0	0	0	0	0	0	0	0	0	0	0	0	0	0	0	0	0	0	0	0	0	0	0	0	0	0	0
triob	0	0	1.52511585630769	0	0	0	0	0	0	0	0	0	0	0	0	0	0	0	0	0	0	0	0	0	0	0	0	0	0	0	0	0	0	0	0	0	0	0	0	0
matr3l1.1	0	0	11.765179462945	116.383598752257	5.04736063769743	13.6909275963918	1.52700428703073	1.45165590660649	0	0	0	0	0	31.569276882903	0	4.18114166605719	0	1.62310930036128	0	0	19.0256855884297	0	0	0	0	0	0	0	0	0	0	1.30714751174675	0	0	0	0	0	0	0	0
slc39a13	0	0	0	0	1.44210303934212	0	0	0	0	0	0	6.74671957632932	0	3.21043493724437	2.8705896629063	1.25434249981716	0	3.78725503417633	0	0	0	0	0	0	0	0	0	8.66567381369228	0	0	0	4.57501629111363	0	50.2060795976208	0	0	0	0	0	0
cntn2	0	0	0	0	0	0	0	5.32273832422379	0	0	0	0	0	0	0	0	0	0	0	0	0	0	0	0	0	0	0	0	0	0	0	0	0	0	0	0	0	0	0	0
upf3b	0	0	0	0	3.60525759835531	0	0	7.01633688193135	0	51.7161444983868	0	0	9.39145462091147	0	0	0	3.55336456658042	0	0	1.30650524487511	0	0	1.83539071529472	0	0	0	0	0	0	0	6.09171876109967	0	0	0	0	0	0	0	0	0
stx1b	0	0	0	0	0	0	0	0	0	0	0	0	1.48286125593339	0	0	0	0	0	0	0	0	0	0	0	0	0	0	0	0	0	0	0	0	0	0	0	0	0	0	0
ofd1	0	0	0	0	0	0	0	0	0	0	0	0	11.8628900474671	0	0	0	0	0	0	0	0	0	0	0	0	0	0	0	0	0	0	7.18931131460713	0	0	0	0	0	0	0	0
asnsd1	0	0	0	0	0	0	0	0	0	0	0	0	0	0	0	0	0	0	0	0	0	0	0	0	3.68672642600176	0	0	0	0	0	0	0	0	0	0	0	0	0	0	0
gtf2e1	0	0	1.30724216254945	0	0	0	3.05400857406146	0	0	0	0	0	0	0	0	0	0	0.27051821672688	10.4989497606832	1.04520419590008	0	7.64759544282349	0	0	0	0	0	0	0	0	0	0	0	0	0	0	0	0	0	0
ttnb	0	58.275993883792	6.318337118989	52.5603349203743	1.44210303934212	0	0	13.0649031594584	41.2009559743095	65.5071163646232	0	155.174550255574	43.9915505926906	42.2707266737175	64.428790211897	166.409438309076	128.80946553854	73.0399185162577	162.733721290589	73.4255947619809	6.8703864624885	50.1342367918429	33.4958805541287	0	54.2475459825973	39.4113916778618	73.7369369897548	107.454355289784	87.0915851507376	0	0	64.0502280755908	113.629500802691	30.4279270288611	4.94834719685626	0	0	0	0	0
ZNF281..1.of.2.	0	0	4.35747387516483	0	0	0	0	12.0971325550541	0	0	0	0	0	20.3327546025477	0	5.43548416587435	0	0	6.56184360042698	0	22.7251244528466	0	0	0	8.95347846314713	0	0	0	0	0	0	0	0	0	0	0	0	0	0	0
ell	0	0	0	0	0	0	0	0	0	0	0	0	5.93144502373356	5.88579738494801	2.8705896629063	0	0	0	0	0	0	0	0	0	0	0	0	0	0	0	0	0	0	0	0	0	0	0	0	0
grasp	0	0	0	0	5.76841215736849	0	0	8.70993543963892	0	0	8.01824493326165	0	12.3571771327783	0	0	6.27171249908579	3.55336456658042	0	0	8.36163356720067	0	0	5.50617214588417	0	17.9069569262943	0	0	0	0	0	12.1834375221993	0	0	0	0	0	0	0	0	0
ptpn4a	0	0	0	0	0	0	0	3.38719711541514	0	0	0	0	0	0	0	0	0	0	0	0	0	0	0	0	0	0	0	0	0	0	0	0	0	0	0	0	0	0	0	0
creg2	0	0	0	26.2801674601872	0	31.9454977249142	0	0	0	0	0	24.4568584641938	14.8286125593339	0	0	0	0	0	0.437456240028466	6.27122517540051	0	0	5.96501982470785	0	0	0	0	0	0	0	0	0	0	0	0	0	0	0	0	0
sypl2b	0	0	2.17873693758241	0	0	0	6.10801714812292	0.483885302202162	0	0	42.7639729773954	0	0	0	8.9307233957085	0	0	11.0912468858021	2.62473744017079	3.13561258770025	0	0	0	0	0	0	0	0	0	0	0	4.57501629111363	0	0	4.94834719685626	0	0	0	0	0
daxx	0	0	1.30724216254945	0	1.08157727950659	0	3.5630100030717	0	0	0	0	0	0	0	0	0	0	0	0	0	0	0	0	0	0	0	0	0	0	0	0	0	0	0	0	0	0	0	0	0
slc6a13	0	0	0	0	0	0	0	3.14525446431405	0	0	37.418476355221	0	0	0	0	0	0	0	0	0	6.8703864624885	0	0	0	0	0	0	0	0	0	0	0	0	0	0	0	0	0	0	0
lcmt2	0	0	0.871494775032966	0	0	0	0	0	0	0	0	0	0	0	0	0	0	0	0	0	0	0	2.75308607294208	0	0	0	0	0	0	0	0	0	0	0	0	0	0	0	0	0
spi1b	0	0	0	0	0	0	0	0	0	0	0	0	0	0	0	0	0	0	0	0	0	0	0	0	0	0	0	0	96.2591204297627	0	32.4891667258649	5.88216380286038	0	0	0	0	0	0	0	0
sly1	0	0	0	0	3.60525759835531	0	1.52700428703073	0.483885302202162	0	0	0	0	9.8857417062226	0	0	0	0	3.24621860072256	0	0	0	0	0	0	0	0	0	0	0	0	0	4.57501629111363	0	0	0	0	0	0	0	0
nr4a1	0	0	0	0	0	0	0	0	0	0	0	0	0	10.7014497908146	0	3.76302749945147	0	0	0	2.35170944077519	10.0413340605601	1.69946565396077	0	0	0	0	50.2751843111965	0	0	0	0	11.7643276057208	0	0	0	0	0	0	0	0
rassf6	0	0	0	0	0	0	0	1.45165590660649	0	0	0	0	0	0	0	0	0	0	0	0	0	0	0	0	0	0	0	0	0	0	0	0	0	0	0	0	0	0	0	0
telo2	0	0	2.39661063134066	0	0	0	0	0	0	0	0	0	0	0	0	0	0	0	15.3109684009963	0	0	0	0	0	0	0	0	0	0	0	0	0	0	0	0	0	0	0	0	0
snx9a	0	0	3.7038527938901	0	0	0	0	6.29050892862811	0	0	0	9.27673941745281	0	0	0	0	0	0	0	0	0	0	0	0	0	0	0	0	0	0	0	0	0	0	0	0	0	0	0	0
dstyk	0	0	0.653621081274724	0	0	0	0	3.8710824176173	0	0	0	0	0	1.60521746862218	0	0	0	0	0	1.04520419590008	0	0	0	0	0	0	0	0	0	0	6.09171876109967	0	0	7.60698175721528	0	0	0	0	0	0
mapk14a	0	0	0	0	1.44210303934212	0	0	6.77439423083027	0	0	0	0	0	14.9820297071404	6.37908813979179	0	0	0.811554650180641	0	1.82910734282515	0	0	6.42386750353153	0	0	0	0	0	0	0	0	0	0	0	0	0	0	0	0	0
scrib	0	0	0.435747387516483	0	0	0	0	0	0	0	0	0	0	0	0	0	0	0	0	0	0	0	0	0	0	0	0	0	0	0	0	0	0	0	0	0	0	0	0	0
GTSF1	0	0	8.27920036281317	0	16.5841849524344	0	0	0	0	0	0	0	0	0	8.61176898871891	0	0	0	0	3.6582146856503	0	0	0	0	0	0	0	0	0	0	0	0	0	0	0	0	0	0	0	0
unk	0	0	3.92172648764835	0	0.360525759835531	0	0	0	0	0	0	0	0	0	0	0	0	0	0	0	0	0	0	0	0	0	0	0	0	0	0	0	0	0	0	0	0	0	0	0
dzip1	0	0	0	0	1.08157727950659	0	0	0	0	0	0	0	0	2.14028995816291	0	0	0	0	0	0	0	0	0	0	0	0	0	0	0	0	0	0	0	0	0	0	0	0	0	0
ncor2	0	0	0.653621081274724	0	40.739410861415	0	9.67102715119463	1.93554120880865	14.5415138732857	0	0	0	0	3.7455074267851	0.637908813979179	25.5049641629489	0	0	0	0	0	5.94812978886271	0	0	0	16.168776072969	1.67583947703988	0.866567381369228	0	0	0	16.9929176527078	0	38.0349087860764	4.94834719685626	0	0	0	0	0
pcxa	0	0	0	0	0	0	5.59901571911268	0	0	0	0	0	0	0	0	0	0	0	0	0	0	0	0	0	0	0	0	0	0	0	0	0	0	0	0	0	0	0	0	0
myh9b	0	0	0	0	0	0	0	0	0	0	0	0	0	0	0	0	0	0	6.99929984045545	0	0	0	0	0	0	0	0	0	0	0	0	0	0	0	0	0	0	0	0	0
bysl	0	0	10.4579373003956	0	0.721051519671061	0	7.12602000614341	5.80662362642595	0	0	0	0	4.44858376780017	0	0	2.0905708330286	0	1.62310930036128	0	0	0	0	7.34156286117889	0	0	68.7172983101181	0	0	50.4214440346376	0	0	13.7250488733409	0	0	3.958677757485	0	0	0	0	0
dicer1	0	0	12.8545479317362	0	2.16315455901318	0	0	0.483885302202162	0	0	0	0	0	1.07014497908146	0	0	71.0672913316085	0	0	6.27122517540051	0	0	0	0	0	0	8.37919738519941	0	0	0	30.4585938054983	0	0	0	0	0	0	0	0	0
matr3l1.1.1	0	0	2.17873693758241	0	3.60525759835531	0	0	0	0	0	0	0	0	0	0	5.85359833248007	0	3.51673681744944	0	4.70341888155038	0	0	0	0	1.58002561114361	0	0	0	0	0	0	0	0	0	0	0	0	0	0	0
hsd17b8	0	0	0	0	0	0	0	0	0	0	0	0	0	0	0	3.34491333284575	0	0	0.874912480056931	2.61301048975021	0	0	0	0	0	0	0	0	0	0	0	0	0	0	0	0	0	0	0	0
arl14ep	0	0	14.5975374818022	0	13.3394531139146	79.8637443122855	11.7070328672356	26.85563427222	0	0	0	0	32.6229476305346	0	1.27581762795836	0	12.4367759830315	6.22191898471825	0	0	68.1753733585398	13.5957252316862	10.094648934121	0	5.26675203714537	0	0	0	0	0	0	4.57501629111363	0	0	0	0	0	0	0	0
mycbp2	0	0	9.36856883160438	18.771548185848	5.40788639753296	2.2818212660653	0	0	0	0	0	6.74671957632932	0	9.6313048117331	2.23268084892712	0	0	3.24621860072256	0	0.783903146925063	0	3.39893130792155	3.67078143058944	0	0	0	0	0	0	0	0	0	0	0	0	0	0	0	0	0
map4k2l	0	0	0	0	0	0	0	2.41942651101081	0	0	0	0	0	0	0	0	0	0	0	0	0	0	0	0	0	0	0	0	0	0	0	0	0	0	0	0	0	0	0	0
puf60b	0	0	5.66471603771428	0	4.32630911802637	0	3.05400857406146	9.43576339294216	21.8122708099286	0	0	0	8.89716753560034	5.88579738494801	15.3098115355003	0	0	3.24621860072256	8.31166856054084	1.56780629385013	4.22793013076216	0	1.83539071529472	0	0	0	0	0	0	0	0	2.6142950234935	0	0	5.93801663622751	0	0	0	0	0
srrm1	0	0	24.8376010884395	0	62.3709564515468	0	2.03600571604097	34.8397417585557	0	0	0	9.27673941745281	2.47143542655565	23.0081170502513	0	14.2158816645945	2.66502342493532	17.0426476537935	0	0.522602097950042	7.92736899517904	0	23.8600792988314	0	12.6402048891489	29.3059066322562	0	0	0	0	0	0	0	0	0	0	0	0	0	0
pcgf1	0	0	1.96086324382417	0	0	0	0	0	0	0	0	0	0	0	0	2.50868499963432	0	0	0	0.522602097950042	0	5.94812978886271	0	0	0	0	0	0	0	0	2.03057292036656	0	0	0	0	0	0	0	0	0
GAS2..1.of.2.	0	0	0	0	0	0	0	4.35496771981946	0	0	0	0	0	0	0	0	0	0	0	0	0	0	0	0	0	0	0	0	0	0	0	0	0	0	0	0	0	0	0	0
rbm14b	0	0	27.0163380260219	0	37.1341532630596	0	46.8281314689424	22.9845518546027	0	0	0	0	37.0715313983348	0	0	0	99.4942078642519	0	0	6.27122517540051	3.17094759807162	0	0	0	0	0	0	0	0	0	0	0	0	0	0	0	0	0	0	0
g2e3	0	0	0	0	1.08157727950659	0	0	0	0	0	0	0	0	0	0	0	0	0	0	1.82910734282515	0	0	0	0	0	0	0	0	0	0	0	0	0	0	4.94834719685626	0	0	0	0	0
mier1b	0	0	13.0724216254945	0	0	0	1.01800285802049	0	0	65.5071163646232	0	0	0	0	0	3.76302749945147	0	0	0	2.87431153872523	0	0	0	0	0	0	0	0	0	0	0	0	0	0	0.989669439371251	0	0	0	0	0
adam8a	0	0	1.52511585630769	0	4.32630911802637	0	3.05400857406146	0	0	0	0	0	0	0	0	0	0	0	0	0	0	0	0	0	0	0	0	0	0	0	12.1834375221993	0	0	0	0	0	0	0	0	0
mhc1zea	0	0	0	0	0.721051519671061	0	0	0	0	0	0	0	0	0	0	0	0	0	0	0	0	0	0	0	0	0	0	0	0	0	0	4.57501629111363	0	0	0	0	0	0	0	0
sp3a	0	0	1.96086324382417	0	7.21051519671061	0	0	2.66136916211189	0	0	2.67274831108722	0	0	0	0	0	0	0	0.874912480056931	0	0	0	0	0	0	33.3481006504985	0	0	0	32.6857564856945	0	0	0	0	0	0	0	0	0	0
tomm34	0	0	0.217873693758241	0	0	0	0	0	0	0	0	0	0	0	0	6.27171249908579	0	0	0	0	0	0	0	0	4.2134016297163	0	0	0	0	0	0	0	0	0	0	0	0	0	0	0
kifc1	0	0	3.7038527938901	0	0	0	8.1440228641639	0	0	0	0	15.180119046741	11.8628900474671	0	0	0	14.2134582663217	2.7051821672688	0	0	0	0	0	0	0	0	0	0	0	0	44.6726042480642	2.6142950234935	0	0	4.94834719685626	0	0	0	0	0
csmd2	0	0	0	0	0	0	0	0	0	0	0	0	0	0	0	0	0	0	0	0	0	0.849732826980388	0	0	0	0	0	0	0	0	0	0	0	0	0	0	0	0	0	0
echs1	0	0	1.96086324382417	0	1.44210303934212	0	4.07201143208195	7.7421648352346	0	0	0	21.0834986760291	0.49428708531113	2.67536244770364	17.861446791417	0	14.2134582663217	9.46813758544081	6.99929984045545	13.0650524487511	14.7977554576675	0	11.0123442917683	0	0	0	0	0	0	0	0	0	0	3.04279270288611	4.94834719685626	0	0	0	0	0
nfyal	0	0	0	0	0	0	0	0	0	0	0	0	0	0	0	0	0	0	1.74982496011386	0	0	0	0	0	0	0	0	0	0	0	0	0	0	0	20.7830582267963	0	0	0	0	0
kirrela	0	0	30.2844434323956	0	26.3183804679937	15.9727488624571	19.8510557313995	43.5496771981946	0	0	0	0	0	0	0	20.905708330286	0	6.22191898471825	0	0.522602097950042	8.98435152786958	0	0	0	0	0	0	0	0	59.92388689044	0	16.3393438968344	0	0	8.90702495434126	0	0	0	0	0
CU695232.1	0	0	0	0	3.24473183851978	0	0	5.80662362642595	0	0	0	0	0	0	6.37908813979179	2.92679916624003	0	0	0	0	6.34189519614323	0	0	0	0	0	0	0	0	0	0	0	0	0	0	0	0	0	0	0
gpm6bb	0	0	0.217873693758241	0	0.721051519671061	0	0	0	0	0	24.0547347997849	0	0	0	0.637908813979179	0	0	0	0	2.09040839180017	0	0	0	0	0	0	0	0	0	0	0	0	0	0	0	0	0	0	0	0
uckl1a	0	0	0	0	0	0	0	0	0	0	0	0	0	0	0	0	0	0	0	0	0	0	0	0	0	0	31.8409500637577	0	0	0	0	0	0	0	0	0	0	0	0	0
flot1a	0	0	0	0	0	0	0	0	0	0	0	0.843339947041165	0	6.95594236402946	2.55163525591671	4.59925583266291	0	2.16414573381504	1.3123687200854	0.522602097950042	0	0	0	0	0	0	0	0	0	10.8952521618982	0	0	0	16.7353598658736	0	0	0	0	0	0
strn3	0	0	7.18983189402197	0	5.40788639753296	0	49.3731386139936	17.1779282281768	336.878404731119	148.252947562042	0	0	59.8087373226467	17.657392154844	0	0.836228333211439	0	0	3.93710616025619	2.87431153872523	2.11396506538108	0	9.17695357647361	0	0	0	0	9.53224119506151	110.0104233483	24.5143173642709	42.6420313276977	0	0	0	13.8553721511975	0	0	0	0	0
gulp1a	0	0	0	0	0	0	2.54500714505122	0	0	0	0	0	0	0	0	0	0	0	0	0	21.6681419201561	0	0	0	0	83.8755258785265	0	0	0	0	0	0	0	0	0	0	0	0	0	0
fkbp8	0	0	0	0	0	0	0	0	0	0	0	0	0	0	0	0	0	26.2402670225074	0	0	0	0	0	0	0	0	0	0	0	0	0	0	0	0	0	0	0	0	0	0
noc2l	0	0	3.26810540637362	0	0	0	0	4.35496771981946	0	0	0	0	0	0	0	0	0	0	20.9978995213663	3.6582146856503	0	3.39893130792155	0	0	0	0	0	3.46626952547691	0	0	0	0	0	0	0	0	0	0	0	0
slc29a2	0	0	0	0	0	0	0	0	0	0	0	0	0	0	1.27581762795836	0	0	0.541036433453761	7.43675608048391	2.09040839180017	0	0	0	0	0	0	0	0	0	0	0	0	0	0	0	0	0	0	0	0
ptpra	524.163355745721	0	15.4690322568351	0	8.2920924762172	0	31.0490871696249	3.62913976651622	0	0	0	37.9502976168524	6.92001919435582	20.8678270920884	5.74117932581261	0	0	15.1490201367053	1.3123687200854	7.31642937130059	29.5955109153351	0	0	0	0	0	0	0.866567381369228	18.33507055805	0	0	42.4822941317694	0	0	28.7004137417663	0	0	0	0	0
stim2b	0	0	0	0	0	0	0	0	0	0	0	0	0	0	0	0	0	0	0	9.9294398610508	0	0	0	0	0	0	0	0	0	0	0	0	0	0	0.989669439371251	0	0	0	0	0
nup155	0	0	2.83235801885714	0	4.32630911802637	0	1.52700428703073	0	0	0	0	0	0	0	3.82745288387507	0	7.99507027480596	4.59880968435697	0	0	0	1.69946565396077	0	0	0	0	0	0	0	0	0	0	0	0	0	0	0	0	0	0
tspan11	0	0	0	0	0	0	0	0	0	0	0	0	0	0	3.18954406989589	0	0	0	0	0	5.81340392979796	0	0	0	0	0	0	0	0	0	0	0	0	0	0	0	0	0	0	0
irx2a	0	0	0	0	0	0	0	0	0	0	0	0	0	1.60521746862218	0	38.4665033277262	1.77668228329021	7.03347363489889	12.248774720797	0	0	0	0	0	3.68672642600176	0	0	0	4.58376763951251	0	0	0	0	0	0	0	0	0	0	0
atp5o	0	0	13.508169013011	7.50861927433919	18.3868137516121	9.1272850642612	17.3060485863483	14.7585017171659	46.0481272654047	182.730377227633	72.1642043993548	83.4906547570753	84.0288045028921	53.5072489540728	64.428790211897	43.4838733269948	48.8587627904809	107.936768474025	62.1187860840421	79.6968199373815	45.9787401720384	65.4294276774898	60.5678936047258	24.2302068322455	34.2338882414449	27.2848096231351	46.9235053571167	45.9280712125691	0	13.6190652023727	48.7337500887973	55.5537692492369	0	7.60698175721528	18.8037193480538	0	0	0	0	0
kcnh6	0	0	1.96086324382417	0	0	0	0	0	0	17.2387148327956	0	10.9634193115351	9.39145462091147	16.0521746862218	8.9307233957085	9.19851166532582	1.77668228329021	0	0.437456240028466	3.6582146856503	0	0	5.04732446706049	0	3.68672642600176	36.3797461641802	0	18.1979150087538	9.16753527902501	0	0	18.3000651644545	8.74073083097622	28.9065306774181	4.94834719685626	0	0	0	0	0
zgc.112148	0	0	0	0	0	0	0	0	0	0	0	5.06003968224699	0	0	0	0	0	0	0	0	0	0	0	0	0	0	0	0	0	0	0	0	0	0	0	0	0	0	0	0
tnfrsf21	0	0	0	0	0	0	0	0.483885302202162	0	0	0	21.9268386230703	0	0	0	0	0	0	3.06219368019926	0	0	0	0	0	0	0	0	0	0	0	0	0	0	0	0	0	0	0	0	0
zgc.112982	34.9442237163814	0	1.74298955006593	0	8.2920924762172	0	23.4140657344712	9.91964869514433	0	0	0	0	0	0	0	0	0	0	69.1180859244976	3.39691363667527	1.05698253269054	11.8962595777254	0	0	0	0	0	0	55.0052116741501	0	0	0	0	0	35.628099817365	0	0	0	0	0
si.ch1073.403i13.1	0	0	0	0	0	4.5636425321306	0	0	0	0	0	0	0	0	0	0	0	0	0	0	0	0	0	0	0	0	0	0	0	0	0	0	0	0	0	0	0	0	0	0
nalcn	0	0	0	0	0	0	0	0	0	0	0	5.06003968224699	0	0	0	0	0	0	0	0	0	0	0	0	0	0	0	0	0	0	0	0	0	0	0	0	0	0	0	0
aff4	0	0	6.10046342523076	0	0	0	0	0	0	0	0	0	0	0	0	0	0	0	0	4.44211783257536	0	0	0	0	0	0	0	0	0	0	0	0	0	0	0	0	0	0	0	0
phgdh	69.8884474327628	0	0	0	4.32630911802637	0	15.2700428703073	0.967770604404324	0	0	8.01824493326165	0	0	0	0	0	0	0	0	0	0	0	0	0	0	0	0	0	0	0	0	0	0	0	0	0	0	0	0	0
nav2b	0	0	3.26810540637362	0	0	0	0	7.98410748633568	9.69434258219047	0	0	8.43339947041165	0	0	0.637908813979179	0.836228333211439	0	6.76295541817201	0	0	13.740772924977	0	0	0	0	0	0	0	0	0	0	0	0	0	6.92768607559876	0	0	0	0	0
stx3a	0	0	0	0	0	0	0	0	0	0	0	0	0	0	0	0	0	1.08207286690752	0	0	0	0	0	0	0	0	0	0	0	0	0	0	0	0	0	0	0	0	0	0
kbtbd12	0	0	0	0	0	0	0	0	0	0	0	0	0	0	0	0	0	0	0	0	2.11396506538108	0	0	0	0	0	0	0	0	0	0	0	0	0	0	0	0	0	0	0
ppm1ba	0	0	1.96086324382417	0	0	0	2.03600571604097	0	0	0	0	0	0	0	0	0	0	0	0	0	0	0	0	0	0	0	0	0	0	0	0	0	0	0	0	0	0	0	0	0
tuba1a	0	0	8.71494775032966	0	0	0	0.509001429010243	6.77439423083027	0	0	0	0	0	0	0	0	0	0	0	0	0	0	0	0	0	0	0	0	0	0	0	0	0	0	4.94834719685626	0	0	0	0	0
stt3b	0	0	0.653621081274724	33.7887867345264	0	0	0	0.483885302202162	0	0	0	0	1.97714834124452	0	0.318954406989589	0	0	0.811554650180641	0	0	0	0	0	0	0	0	0	0	0	0	0	2.6142950234935	0	0	8.90702495434126	0	0	0	0	0
man2b1	0	0	0	0	0	0	0	5.56468097532487	0	0	0	0	0	0	0	0	0	0	0	0	0	0	0	0	0	0	0	0	0	0	0	0	0	0	0	0	0	0	0	0
manea	0	0	0	0	1.08157727950659	0	0	0	0	0	0	0	0	0	0	0	0	0	0	0.522602097950042	0	0	0	0	0	0	0	0	0	0	0	0	0	0	0	0	0	0	0	0
rorab	0	0	0	0	0	0	0	0	0	0	0	18.5534788349056	12.8514642180894	0	0	0	0	0	0	0	0	0	0	0	0	0	0	0	0	0	0	0	0	0	0	0	0	0	0	0
drd4.rs	11.6480745721271	0	0	0	0	0	0	0	0	0	0	0	17.7943350712007	6.42086987448874	0	9.19851166532582	0	0	0	0	0	0	0	0	0	0	0	0	0	0	0	0	0	0	0	0	0	0	0	0
pink1	0	0	0	0	0	0	0	0	0	0	0	0	0	0	0	0	0	0	0	0	0	0	2.2942383941184	0	0	0	0	0	0	0	0	0	0	9.12837810865834	0	0	0	0	0	0
klhl15	0	0	0	0	0	0	0	0	0	0	0	0	0	0	1.27581762795836	0	0	0	1.3123687200854	1.82910734282515	1.58547379903581	0	0	0	0	0	0	0	0	0	0	0	0	0	0	0	0	0	0	0
prkag2b	0	0	0	0	0	0	0	2.41942651101081	0	0	0	0	0	0	0	0	0	0	0	0	0	0	0	0	0	0	0	0	0	0	0	0	0	0	0	0	0	0	0	0
dnajc1	0	0	0	0	5.04736063769743	0	3.5630100030717	6.29050892862811	0	0	8.01824493326165	0	0	0	3.18954406989589	0	28.4269165326434	2.7051821672688	10.0614935206547	5.74862307745046	2.64245633172635	0	2.75308607294208	0	8.42680325943259	0	30.1651105867179	0	0	0	0	0	0	0	11.876033272455	0	0	0	0	0
ak1	0	0	0.653621081274724	0	0	0	0	0	0	0	0	0	0	14.9820297071404	5.10327051183343	22.9962791633146	20.4318462578374	6.76295541817201	13.123687200854	7.31642937130059	0	14.4454580586666	36.7078143058944	0	0	14.1476790638478	0	29.4632909665537	0	0	8.12229168146622	20.914360187948	0	41.0777014889625	0	0	0	0	0	0
pfkfb3	0	0	0	0	0	0	0	0	0	0	0	0	0	0	0	0	0	0	0	2.09040839180017	0	0	0	0	0	0	0	0	0	0	0	0	0	0	0	0	0	0	0	0
dock5	0	0	0	0	0	0	0	0	0	0	0	0	0	0.535072489540728	0	0	0	0	0	0	0	0	0	0	0	0	0	0	0	0	0	0	0	0	0	0	0	0	0	0
tpst2	0	0	0	0	0	0	0	0	0	0	0	0	0	0	0	0	0	0	0	0	0	0	0	0	0	0	0	0	0	0	0	0	0	0	7.91735551497001	0	0	0	0	0
hsd11b2	0	0	3.92172648764835	0	16.9447107122699	0	43.2651214658707	9.91964869514433	0	0	0	46.3836970872641	11.368602962156	14.9820297071404	4.78431610484384	8.36228333211439	0	10.2796922356215	0.437456240028466	9.40683776310076	0	3.39893130792155	0	0	4.2134016297163	0	0	0	0	0	0	6.53573755873375	0	0	0	0	0	0	0	0
myhb	0	0	21.5694956820659	0	0	0	0	0	0	0	0	0	0	0	0	0	0	0	0	0	0	0	0	0	0	0	0	0	0	0	0	0	0	0	0	0	0	0	0	0
lmcd1	0	0	0	0	6.12893791720402	0	0	3.8710824176173	0	0	0	0	0	0	0	0	0	0	0	0.783903146925063	0	0	0	0	0	0	3.35167895407976	0	0	0	0	0	0	0	0	0	0	0	0	0
rxrbb	0	0	0	0	21.6315455901318	0	3.05400857406146	2.17748385990973	181.768923416071	0	0	53.9737566106345	0	1.07014497908146	22.6457628962608	0	0	0	31.934305522078	19.0749765751765	0	0	8.71810589764993	0	0	37.3902946687407	0	0	0	0	0	35.2929828171623	0	0	62.3491746803888	0	0	0	0	0
grb10a	0	0	3.7038527938901	0	0	0	0	0.725827953303243	0	0	0	0	0	8.56115983265165	35.722893582834	23.832507496526	0	13.525910836344	3.06219368019926	3.91951573462532	1.58547379903581	2.54919848094116	18.3539071529472	0	13.1668800928634	0	0	0	0	0	0	5.88216380286038	0	0	0	0	0	0	0	0
ppil2	0	0	0	0	17.3052364721055	0	36.1391014597273	0	0	0	0	0	0	0	0	0	0	0	0	0	21.1396506538108	0	0	0	0	0	0	0	0	0	0	0	0	0	0	0	0	0	0	0
rictorb	0	0	0	0	0	0	1.52700428703073	0	0	0	0	0	0	0	0	0	0	4.05777325090321	1.3123687200854	0	1.58547379903581	0	0	0	0	0	0	0	0	0	0	0	0	0	0	0	0	0	0	0
pygb	0	0	0	0	0	9.1272850642612	0	0.725827953303243	7.27075693664286	0	0	5.06003968224699	1.48286125593339	12.8417397489775	2.23268084892712	2.50868499963432	20.4318462578374	1.08207286690752	0	4.18081678360034	4.75642139710743	6.7978626158431	3.21193375176576	0	0	0	6.70335790815953	0	0	0	28.4280208851318	0.653573755873375	0	19.7781525687597	0	0	0	0	0	0
tox4	186.369193154034	0	0	0	0	0	0	0	0	0	0	0	10.8743158768449	6.42086987448874	0	0	0	0	0	0	0	0	4.12962910941313	0	0	0	0	0	0	0	0	0	0	0	0	0	0	0	0	0
adss	0	0	0	0	0	0	0	0	0	0	0	9.27673941745281	6.92001919435582	24.0782620293328	0	9.61662583193154	0	7.30399185162577	20.9978995213663	0	0	0	22.0246885835367	0	0	0	0	0	0	0	0	9.15003258222725	0	0	6.92768607559876	0	0	0	0	0
ck2a1	0	0	12.8545479317362	0	9.73419551555932	25.1000339267183	23.4140657344712	2.66136916211189	0	0	0	6.74671957632932	4.9428708531113	1.60521746862218	22.6457628962608	8.36228333211439	0	1.89362751708816	15.3109684009963	9.9294398610508	0	19.5438550205489	11.471191970592	0	0	0	0	0	0	0	0	7.18931131460713	0	15.2139635144306	8.90702495434126	0	0	0	0	0
lamb2	0	0	2.39661063134066	0	0	0	2.03600571604097	0.967770604404324	0	0	8.01824493326165	13.4934391526586	13.8400383887116	0	0.956863220968768	7.10794083229723	0	6.76295541817201	6.56184360042698	11.2359451059259	0	0	11.471191970592	0	1.58002561114361	19.2004215866506	0	0	0	0	0	16.9929176527078	0	24.3423416230889	0	0	0	0	0	0
stam	0	0	23.0946115383736	0	2.16315455901318	0	0	0	0	0	0	0	7.41430627966695	10.1663773012738	4.78431610484384	0	0	1.89362751708816	0	9.40683776310076	0	0	0	0	0	0	0	0	0	0	0	0	0	0	2.96900831811375	0	0	0	0	0
cwf19l1	0	0	0.653621081274724	0	0	0	6.61701857713317	0	0	0	0	0	0	0	0	0	0	0	0	0	0	0	6.42386750353153	0	0	0	0	45.0615038311998	0	0	0	0	0	0	0	0	0	0	0	0
celf2	23.2961491442543	163.172782874618	11.3294320754286	0	10.0947212753949	107.245599505069	9.67102715119463	1.20971325550541	0	0	0	0	3.95429668248904	0.535072489540728	0.956863220968768	0	1.77668228329021	5.95140076799137	4.81201864031312	12.019848252851	11.6268078595959	0	5.04732446706049	62.9985377638383	3.68672642600176	0	0	33.7961278733999	0	0	0	9.15003258222725	0	27.385134325975	7.91735551497001	0	0	0	0	0
DVL3..1.of.2.	0	0	1.96086324382417	0	60.2078018925336	0	0	0	0	0	0	0	0	0	7.33595136076055	1.25434249981716	0.888341141645106	10.0091740188946	0	0	0	0	0	0	2.10670081485815	0	0	0	0	0	0	0	0	0	3.958677757485	0	0	0	0	0
cacnb1	0	0	9.36856883160438	0	0	0	0	0	0	0	0	75.9005952337048	0	0	6.37908813979179	0	0	0	2.18728120014233	11.2359451059259	0	0	0	0	0	0	0	0	0	0	0	0	0	0	0	0	0	0	0	0
tra2b	0	0	0	0	10.0947212753949	2.2818212660653	0	0	0	0	0	0	0	0	7.33595136076055	0	0	4.59880968435697	22.3102682414517	0	0	0	0	0	0	0	0	0	0	0	0	16.3393438968344	0	0	0	0	0	0	0	0
aplnra	0	0	0	0	0	0	0	0	0	0	0	0	12.3571771327783	34.2446393306066	0	0	0	7.57451006835265	0	0	5.81340392979796	0	27.9897084082445	0	0	0	0	7.79910643232305	0	0	8.12229168146622	0	0	0	60.3698358016463	0	0	0	0	0
itfg2	0	0	0	0	0	0	0	2.17748385990973	0	0	0	0	0	0	0	0	0	0	0	0	0	0	32.1193375176576	0	0	0	0	0	0	0	0	0	0	0	0	0	0	0	0	0
igbp1	0	0	0	0	0	0	0	0	0	0	0	7.59005952337048	0	7.49101485357019	0	0	0	0	0	0	0	0	0.917695357647361	0	0	0	0	0	119.177958627325	0	0	0	0	0	0	0	0	0	0	0
chmp2bb	0	0	1.74298955006593	0	0	0	0	12.5810178572562	0	0	0	0	0	0	9.56863220968768	0	0	0	0	0	0	0	2.75308607294208	0	0	0	0	4.33283690684614	0	0	0	0	0	0	4.94834719685626	0	0	0	0	0
rhd	0	0	0	0	0	0	2.03600571604097	0	0	0	0	0	0	0	0	0	0	0	0	0	0	0	0	0	0	0	0	0	0	0	0	0	0	0	0	0	0	0	0	0
bach1	0	0	0	0	0.721051519671061	0	0	0	0	0	0	0	0	0	0	0	0	0	0	0	0	0	0	0	0	0	0	0	0	0	0	0	0	0	0	0	0	0	0	0
hspb11	0	0	0	0	0	0	0	0	0	0	0	3.37335978816466	29.1629380333567	5.88579738494801	43.0588449435945	11.2890824983544	39.9753513740298	8.65658293526017	10.4989497606832	15.4167618895262	28.5385283826445	10.1967939237647	7.80041054000257	38.7683309315928	0	0	0	0	0	0	0	0	0	0	0	0	0	0	0	0
invs	0	0	0	0	0	9.1272850642612	0	0	0	0	0	0	0	0	0	0	0	0	0	0	0	0	0	0	0	0	0	0	0	0	0	0	0	0	0	0	0	0	0	0
rtca	0	0	2.83235801885714	0	9.01314399588826	0	3.5630100030717	2.41942651101081	0	24.1342007659138	0	0	0.49428708531113	0	2.23268084892712	0	15.1017994079668	11.361765102529	0	0	14.2692641913223	5.09839696188233	0	0	0	30.3164551368168	0	1.73313476273846	0	0	0	0	0	0	0	0	0	0	0	0
scocb	0	0	3.7038527938901	0	1.08157727950659	0	6.10801714812292	1.45165590660649	0	0	0	0	0	0	0	9.61662583193154	0	0.811554650180641	5.24947488034159	1.04520419590008	0	0	6.42386750353153	0	12.6402048891489	0	0	0	0	0	0	0	0	0	0	0	0	0	0	0
C5H9orf78	0	0	0	0	0	0	7.63502143515365	3.38719711541514	0	0	0	0	0	0	5.74117932581261	0	0	0.27051821672688	0	0	0	0	0	0	0	0	0	0	0	0	0	0	0	0	0	0	0	0	0	0
mmp14a	0	0	4.13960018140659	0	9.37366975572379	0	18.833052873379	3.8710824176173	33.9301990376667	0	0	0	0	0	0	0	14.2134582663217	0	0	0.783903146925063	0	0	0	0	0	0	0	0	0	0	0	0	0	0	0	0	0	0	0	0
psmb6	0	23.3103975535168	20.6980009070329	0	6.84998943687508	0	21.8870614474405	4.83885302202162	43.6245416198571	31.0296866990321	56.1277145328315	20.240158728988	0	23.0081170502513	13.3960850935627	0	24.873551966063	27.3223398894149	31.4968492820495	8.6229346161757	23.2536157191919	20.3935878475293	12.8477350070631	0	2.10670081485815	8.08438803648448	174.287305612148	12.1319433391692	0	0	0	77.1217031930583	0	24.3423416230889	66.3078524378738	0	0	0	0	0
tbxas1	0	0	0	0	1.08157727950659	0	0	0	0	0	0	0	0	0	0	0	0	0	0	0	0	0	0	0	0	0	0	0	0	0	0	0	0	0	0	0	0	0	0	0
ca15c	0	0	0	0	0	0	11.1980314382254	0	0	0	0	0	0	0	0	0	0	0	0	0	0	0	0	0	0	0	0	0	0	0	0	0	0	0	0	0	0	0	0	0
mrpl41	0	0	4.57534756892307	0	0.721051519671061	0	0	3.38719711541514	0	0	0	0	0	5.35072489540728	1.91372644193754	10.0347399985373	0	0	0	0.522602097950042	0	0	0	0	1.58002561114361	0	0	0	0	0	0	20.914360187948	0	0	0	0	0	0	0	0
dcaf13	0	0	0.435747387516483	0	1.80262879917765	0	5.09001429010243	5.80662362642595	0	0	0	0	5.93144502373356	12.3066672594367	0	0	8.88341141645106	5.95140076799137	0	2.09040839180017	0	0	9.63580125529729	0	3.16005122228722	0	0	0	0	0	0	0	0	0	0	0	0	0	0	0
zfand5b	0	0	4.57534756892307	0	0	0	0	1.93554120880865	4.84717129109524	0	0	0	0	0	4.46536169785425	4.18114166605719	0	0	0	0.783903146925063	8.45586026152431	0	0	0	0	11.1160335501662	0	0	0	0	0	0	0	0	8.90702495434126	0	0	0	0	0
mcoln1a	0	0	0	0	0	0	0	0.483885302202162	0	0	0	0	0	0	0	0	0	0	1.3123687200854	0	0	0	0	0	0	0	0	0	0	0	0	0	0	0	0	0	0	0	0	0
arsh	0	0	0	0	0	0	0	0	0	0	0	0	0	0	0.637908813979179	0	0	1.3525910836344	0	0	0	0	0	0	0	0	0	0	0	0	0	0	0	0	0	0	0	0	0	0
xpot	0	0	10.2400636066373	0	0	0	20.86905858942	7.7421648352346	0	0	0	0	1.97714834124452	19.7976821130069	0	0	0	0	55.1194862435867	0	0	15.295190885647	11.471191970592	0	0	0	0	22.5307519155999	22.9188381975625	0	0	0	0	0	3.958677757485	0	0	0	0	0
gins2	0	0	0	0	6.84998943687508	0	0	3.14525446431405	53.3188842020476	0	0	0	0	0	0	0	0	0	0	4.70341888155038	0	0	0	0	0	0	0	0	0	0	0	0	0	0	0	0	0	0	0	0
me3	0	0	1.74298955006593	0	11.1762985549014	0	4.07201143208195	4.11302506871838	0	0	0	4.21669973520582	0.98857417062226	0	9.88758661667727	2.0905708330286	0	0	3.93710616025619	10.1907409100258	2.64245633172635	0.849732826980388	4.12962910941313	0	0	1.01054850456056	0	19.9310497714922	0	0	0	3.26786877936688	0	21.2995489202028	0	0	0	0	0	0
fabp11b	0	0	0	0	0	0	0	0	0	0	0	0	0	0	0	0	0	0	0	0	0	1.69946565396077	0	0	0	0	0	0	0	0	0	0	0	0	0	0	0	0	0	0
frmd6	0	0	13.2902953192527	0	0	0	15.2700428703073	2.17748385990973	0	0	0	0	0	0	0	0	0	0	0	0	0	0	0	0	0	0	0	0	0	0	0	0	0	0	0	0	0	0	0	0
fam102bb	0	0	0	0	0	0	0	0	0	0	0	0	7.90859336497808	0	0	0	0	3.24621860072256	0	0	0	0	0	0	0	0	0	0	0	0	20.3057292036656	0	0	0	0	0	0	0	0	0
ccdc101	0	0	0	0	0.721051519671061	0	0	0	0	0	0	0	0	0	0	0	0	0	3.49964992022772	0.783903146925063	0	0	0	0	0	0	0	0	0	0	0	0	0	0	0	0	0	0	0	0
tubb4b	0	0	68.8480872276043	0	66.3367398097376	79.8637443122855	42.2471186078502	67.7439423083027	2.42358564554762	0	0	74.2139153396225	36.5772443130236	13.3768122385182	57.0928388511365	38.8846174943319	60.4071976318672	31.9211495737719	10.0614935206547	57.2249297255296	13.740772924977	80.7246185631368	27.0720130505972	0	72.1545029088916	16.168776072969	46.9235053571167	6.93253905095382	0	0	40.6114584073311	45.0965891552629	0	6.08558540577223	68.2871913166163	0	0	0	0	0
shpk	0	0	0	0	0	0	0	0	0	0	0	0	0	0	0	0	0	0	0	0.783903146925063	0	0	0	0	0	0	0	0	0	0	0	0	0	0	0	0	0	0	0	0
cers5	0	0	0	0	0	0	0	1.93554120880865	0	0	0	0	0	0	9.88758661667727	0	0	8.11554650180641	0	0	0	0	12.8477350070631	0	0	0	0	0	0	0	0	0	0	0	0	0	0	0	0	0
X	58.2403728606357	0	28.7593275760879	0	37.8552047827307	11.4091063303265	35.1210986017068	37.0172256184654	4.84717129109524	3.44774296655912	0	27.8302182523584	19.2771963271341	5.88579738494801	13.3960850935627	16.7245666642288	2.66502342493532	7.84502828507953	6.99929984045545	17.5071702813264	11.0983165932507	26.341717636392	22.4835362623603	58.1524963973892	28.440461000585	30.3164551368168	33.5167895407976	10.3988085764307	0	5.44762608094909	0	17.6464914085811	0	0	17.8140499086825	0	0	0	0	0
nap1l1	104.832671149144	0	1.74298955006593	0	2.52368031884871	0	0	3.62913976651622	0	0	0	3.37335978816466	0	0	1.59477203494795	0	0	3.78725503417633	0	1.30650524487511	0	0	1.83539071529472	0	0	0	0	0	0	0	0	0	0	0	24.7417359842813	0	0	0	0	0
gale	0	0	0	0	0	0	11.1980314382254	8.70993543963892	0	0	0	12.6500992056175	0.98857417062226	0	0	0	0	0	0	0	0	0	0	0	0	0	0	0	0	0	0	0	0	0	0	0	0	0	0	0
ercc3	0	0	0	0	0	0	0	0	0	0	0	0	0	0	0.637908813979179	0	0	0	0	0	0	0	1.37654303647104	0	0	0	0	0	0	0	0	0	0	0	0	0	0	0	0	0
nusap1	0	0	0	0	0	0	0	0	0	0	0	0.843339947041165	0	0	0	0	0	0	0	0	0	4.24866413490194	0	0	0	0	0	0	0	0	0	0	0	0	0	0	0	0	0	0
glud1b	0	0	0	0	0	0	0	0	0	0	0	0	0	0	0	2.0905708330286	6.21838799151575	0	0	0	0	0	0	0	0	0	0	0	0	0	0	0	0	0	0	0	0	0	0	0
prdm1a	0	0	0	0	0	0	0	0	0	0	0	0	0	0	0	0	0	0	0	0	0	15.295190885647	0	0	0	0	0	0	0	0	0	0	0	0	0	0	0	0	0	0
CU074314.1	0	0	0.871494775032966	0	0	0	0	0.967770604404324	0	0	0	0	0	0	0	0	0	1.62310930036128	0	0.783903146925063	0	0	0	0	2.10670081485815	0	0	0	0	0	0	0	0	0	0	0	0	0	0	0
rdh14b	0	0	23.7482326196483	0	0	0	1.52700428703073	0	0	0	0	0	0	0	0	0	0	0	0	0	0	0	0	0	0	32.3375521459379	0	0	0	0	0	0	0	0	0	0	0	0	0	0
ercc6l	0	0	0	0	0	0	0	0	0	0	0	0	0	1.60521746862218	0	11.7071966649601	0	0	0	0	0	0	0	0	0	0	0	0	0	0	0	3.92144253524025	0	0	0	0	0	0	0	0
WNT7A..1.of.2.	0	0	0.217873693758241	0	0	0	0	0	0	0	0	0	0	0	0	0	0	0	0	0	0	0	0	0	0	0	0	0	0	0	0	0	0	0	0	0	0	0	0	0
noc3l	0	0	0	0	0	0	8.65302429317414	6.04856627752703	0	0	0	0	0	0	0	0	0	0.541036433453761	0	0	0	0	0	0	0	0	0	0	0	0	0	0	0	0	0	0	0	0	0	0
C7H16orf87	0	0	4.35747387516483	0	7.57104095654614	0	0	6.77439423083027	0	0	0	0	0	0	0	12.5434249981716	31.0919399575787	9.73865580216769	0	0	0	0	0	0	0	0	0	8.66567381369228	82.5078175112252	0	0	2.6142950234935	0	0	0	0	0	0	0	0
itga10	0	0	3.26810540637362	0	0	0	0	0	0	0	0	0	0	0	2.55163525591671	0	16.878481691257	0	0	0	0	0	0	0	0	0	0	0	0	0	0	0	0	0	0	0	0	0	0	0
zgc.153911	0	0	0	0	0	0	0	0	0	0	0	0	0	0	0	0	0	0	0	0	2.64245633172635	0	0	0	0	0	0	0	0	0	0	0	0	0	0	0	0	0	0	0
dmbx1b	0	0	0	0	0	0	0	1.20971325550541	0	0	0	0	0	0	0	0	0	0	0	11.758547203876	0	0	0	0	0	0	0	0	0	0	0	0	0	0	0	0	0	0	0	0
hsdl2	0	0	2.39661063134066	0	3.96578335819084	0	0	7.7421648352346	0	0	0	0	1.97714834124452	0	6.0601337328022	9.19851166532582	0	16.2310930036128	10.9364060007116	5.48732202847544	17.9687030557392	0.849732826980388	0	0	0.526675203714537	11.1160335501662	0	0	0	0	0	4.57501629111363	0	0	0	0	0	0	0	0
adora2b	0	0	0	0	0	0	0	0	0	0	0	0	0	0	0	0	0	0	0	0	10.0413340605601	0	0	0	0	0	0	0	0	0	62.9477605313632	0	0	0	0	0	0	0	0	0
tm9sf4	0	0	1.74298955006593	0	2.16315455901318	0	0	3.38719711541514	0	0	0	9.27673941745281	0	17.1223196653033	0	0	0	5.68088255126449	0	0	0	8.49732826980387	0	0	0	0	0	0	0	0	0	1.30714751174675	0	0	0	0	0	0	0	0
smu1a	0	0	0	0	0	0	2.54500714505122	8.95187809074	0	0	0	0	0	0	0	0	0	0	0	0	0	0	5.96501982470785	0	0	19.2004215866506	0	0	0	0	0	11.1107538498474	0	0	0	0	0	0	0	0
eif3eb	0	0	0	0	0	0	0	0	0	0	0	0	0	0	0	0	0	0	2.18728120014233	2.35170944077519	0	0	8.71810589764993	0	0	0	0	0	0	0	0	0	0	0	0	0	0	0	0	0
mapkapk2a	0	0	7.18983189402197	0	9.01314399588826	0	6.61701857713317	0.967770604404324	0	96.5368030636553	0	0	23.7257800949342	12.3066672594367	14.6719027215211	15.4702241644116	0	18.124720520701	6.56184360042698	15.4167618895262	0	17.8443893665881	9.17695357647361	0	0	36.3797461641802	77.0886159438346	8.66567381369228	0	27.2381304047455	0	8.49645882635388	0	0	1.9793388787425	0	0	0	0	0
tmod2	0	0	10.2400636066373	0	4.6868348778619	0	26.9770757375429	15.000444368267	12.1179282277381	0	26.7274831108722	13.4934391526586	2.47143542655565	0	0	33.4491333284575	16.878481691257	7.57451006835265	0	2.61301048975021	0	12.7459924047058	0.917695357647361	0	0.526675203714537	0	0	8.66567381369228	0	0	26.3974479647652	20.914360187948	0	1.52139635144306	14.8450415905688	0	0	0	0	0
tbx15	0	0	0	0	0	0	0	0.967770604404324	0	0	0	0	0	0	0	0	0	0	0	0	0	0	0	0	0	0	0	0	0	0	0	0	0	0	0	0	0	0	0	0
dpysl3	0	0	1.08936846879121	0	0	0	0	2.17748385990973	0	0	0	0	0	8.02608734311092	0	0	0	0.27051821672688	8.74912480056931	0	0	0	0	0	0	0	0	0	0	0	0	0	0	0	0	0	0	0	0	0
mylpfb	0	0	0.435747387516483	0	0	0	0	0	0	0	0	0	0	0	0	0	0	0	0	0	0	0	0	0	0	0	0	0	0	0	0	0	0	0	0	0	0	0	0	0
ruvbl1	0	0	3.92172648764835	0	3.96578335819084	0	0	8.95187809074	0	0	0	0	0	0	6.69804254678137	0	0	0	0	15.4167618895262	12.1552991259412	13.5957252316862	0	0	0	0	0	0	0	0	0	0	0	0	0	0	0	0	0	0
X.1	0	0	0	0	0	0	0	0.725827953303243	0	0	0	0	0	0	0	0	0	0	0	0	0	0	0	0	0	0	0	0	0	0	0	0	0	0	0	0	0	0	0	0
RNF145..1.of.2.	0	0	9.80431621912086	0	0.721051519671061	0	0	0	0	0	0	0	0	0	0	0	0	0	0	0	0	0	0	0	0	0	0	0	0	0	0	0	0	0	0	0	0	0	0	0
rpa3	0	0	9.80431621912086	0	1.08157727950659	0	4.07201143208195	2.17748385990973	0	0	0	0	0	3.21043493724437	0	0	14.2134582663217	0	0	9.9294398610508	0	22.0930535014901	9.63580125529729	0	14.2202305002925	0	23.4617526785583	49.394340738046	0	13.6190652023727	4.06114584073311	0	0	0	0	0	0	0	0	0
pip5k1aa	0	0	1.08936846879121	0	0	0	0	0	0	55.1638874649459	0	39.6369775109347	7.90859336497808	0	0	0	0	0	23.6226369615371	2.87431153872523	2.11396506538108	0	0	0	0	0	0	0	0	0	0	24.1822289673149	0	0	0	0	0	0	0	0
anxa11b	0	0	7.40770558778021	0	17.665762231941	0	16.2880457283278	6.29050892862811	4.84717129109524	0	0	0	13.3457513034005	0	5.74117932581261	0	0	7.03347363489889	4.81201864031312	12.281149301826	0	2.54919848094116	10.5534966129447	53.3064550309401	10.0068288705762	4.04219401824224	13.4067158163191	22.5307519155999	0	0	0	3.92144253524025	0	9.12837810865834	3.958677757485	0	1926.0528330781	0	0	0
sh3gl1b	0	0	0	0	0	0	0	0	0	0	0	0	0	0	0.318954406989589	0	0	0	0	0	0.528491266345269	0	0	0	0	0	0	0	0	0	0	0	0	0	0	0	0	0	0	0
rgs5a	0	0	0	0	1.80262879917765	0	57.5171614781575	41.856078640487	12.1179282277381	0	0	0	0	0	0	0	0	0	0	0	1.05698253269054	0	0	0	0	0	0	0	0	0	0	0	0	0	0	0	0	0	0	0
stxbp5a	0	0	0	0	0	0	0	33.1461432008481	0	0	0	0	0	0	0	0	0	0	0	0	0	0	0	0	0	0	0	0	0	0	0	0	0	0	0	0	0	0	0	0
mapre1b	0	0	2.6144843250989	0	0	0	10.6890300092151	2.41942651101081	12.1179282277381	0	0	0	6.92001919435582	2.14028995816291	0.637908813979179	9.19851166532582	6.21838799151575	1.62310930036128	1.74982496011386	1.56780629385013	15.3262467240128	0	7.34156286117889	24.2302068322455	2.63337601857269	0	0	0	0	0	0	1.30714751174675	0	0	0	0	0	0	0	0
optn	0	0	1.30724216254945	0	1.80262879917765	11.4091063303265	0	2.90331181321297	0	0	0	0	0	13.3768122385182	0	0	31.9802810992238	0	0	1.56780629385013	0	12.7459924047058	0	0	0	0	0	0.866567381369228	0	0	0	0	0	0	9.89669439371251	0	0	0	0	0
tbcela	0	0	0	0	0	0	0	11.855189903953	0	0	0	0	2.96572251186678	0	0	2.92679916624003	0	0	0	1.30650524487511	0	0	0	0	0	0	0	0	0	0	0	0	0	0	0	0	0	0	0	0
rabif	0	0	2.83235801885714	0	0	0	0	1.20971325550541	0	0	0	0	0	0	1.91372644193754	0	0	0	0	0	0	6.7978626158431	0.917695357647361	0	0	0	0	0.866567381369228	0	0	24.3668750443987	4.57501629111363	0	0	0	0	0	0	0	0
surf4	0	0	0	0	2.88420607868424	0	2.03600571604097	0	0	0	0	0	2.47143542655565	0	0	0	0	0	0	0	0	5.94812978886271	0	0	0	0	0	0	0	0	0	0	0	0	0	0	0	0	0	0
ncl	0	0	40.7423807327911	7.50861927433919	38.9367820622373	0	24.9410700215019	21.2909532968951	24.2358564554762	0	0	0	22.737205924312	24.6133345188735	7.33595136076055	19.2332516638631	0	9.73865580216769	0.437456240028466	16.7232671344014	0	15.295190885647	9.63580125529729	38.7683309315928	1.05335040742907	39.4113916778618	3.35167895407976	0	0	0	79.1923438942957	10.457180093974	0	0	0	0	0	0	0	0
utp15	0	0	0.217873693758241	0	0	0	0	0.967770604404324	0	0	0	0	0	0	0	0	0	0	0	0	12.1552991259412	32.2898474252547	0	0	2.10670081485815	0	0	0	0	0	0	0	0	0	0	0	0	0	0	0
sdc2	0	0	6.53621081274724	0	5.76841215736849	0	3.5630100030717	1.20971325550541	0	0	0	10.9634193115351	4.9428708531113	12.3066672594367	6.37908813979179	1.25434249981716	0.888341141645106	2.97570038399568	5.24947488034159	11.758547203876	7.92736899517904	0	0	0	0	14.1476790638478	0	0	0	0	0	11.7643276057208	0	6.08558540577223	0	0	0	0	0	0
spon2b	0	0	0	0	0	0	0	0	0	0	0	0	0	0	0	0	0	0	3.49964992022772	0	0	0	0	0	0	0	0	0	0	0	0	0	0	0	0	0	0	0	0	0
tdh	0	0	0	0	0	0	2.03600571604097	2.66136916211189	0	0	0	0	0.49428708531113	0	0	11.2890824983544	2.66502342493532	0.27051821672688	0	5.22602097950042	0	0	0	0	0	0	0	0	0	0	0	0	0	0	0	0	0	0	0	0
sema6d	0	0	0.435747387516483	0	0	0	0	0	0	0	0	0	0	0	4.46536169785425	0	0	0	0	1.56780629385013	0	0	0	0	0	0	0	0	0	0	0	0	0	0	0	0	0	0	0	0
phf20a	0	0	0	0	0	0	0	0	0	0	0	0	0	0	0	0	0	0	0	0	0	0	0.917695357647361	0	0	0	0	0	0	0	0	0	0	0	0	0	0	0	0	0
pdcd2l	0	0	0	0	0	0	0	2.90331181321297	0	0	0	0	0	0	0	0	0	0	0	0	0	0	0	0	0	0	0	0	0	0	0	0	0	0	0	0	0	0	0	0
dedd1	0	0	0	0	0	0	21.3780600184302	0	2.42358564554762	0	5.34549662217443	0	0	0	0	0	0	0	0.874912480056931	0	0	0	0	53.3064550309401	0	0	0	0	0	0	0	0	0	0	0	0	0	0	0	0
pvalb2	116.480745721271	0	6.53621081274724	0	0	0	0	0	0	0	0	0	0	0	0	0	0	0	0	0	0	0	0	0	0	0	0	0	0	0	0	0	0	0	0	0	0	0	0	0
supt3h	0	0	0.871494775032966	0	0	0	0	0	0	0	0	0	0	0	0	0	0	0	0	0	0	0	0	0	0	0	0	0	0	0	0	0	0	0	0	0	0	0	0	0
gro2	0	0	0	0	0	0	0	0.967770604404324	0	0	0	0	0	0	0	0	25.7618931077081	0	0	5.22602097950042	0	0	0	0	3.68672642600176	0	0	0	0	0	0	0	0	0	0	0	0	0	0	0
ap2m1a	0	0	7.40770558778021	0	17.3052364721055	114.091063303265	10.1800285802049	31.4525446431405	0	0	0	0	44.4858376780017	54.5773939331543	36.3608023968132	51.0099283258978	7.99507027480596	16.7721294370666	4.81201864031312	16.2006650364513	6.34189519614323	2.54919848094116	15.1419734011815	0	10.5335040742907	23.2426156048929	0	25.1304540597076	4.58376763951251	0	0	93.4610470898926	0	0	54.4318191654188	0	0	0	0	0
atp1a1a.1	0	0	11.765179462945	0	25.2368031884871	0	20.3600571604097	22.7426092035016	58.1660554931428	51.7161444983868	18.7092381776105	53.1304166635934	69.6944790288693	68.4892786612132	34.7660303618652	137.977674979887	144.799606088152	38.413586775217	29.7470243219356	116.540267842859	65.5329170268134	9.34706109678426	42.6728341306023	0	45.2940675194502	21.2215185957718	11.7308763392792	38.9955321616152	22.9188381975625	24.5143173642709	0	118.950423568954	61.1851158168336	45.6418905432917	88.0805801040414	833.060109289617	0	0	0	0
arcn1a	0	0	2.17873693758241	0	6.48946367703955	0	0	3.8710824176173	0	0	0	0	0	0	0	5.85359833248007	0	0	0	3.91951573462532	0	0	0	0	0	0	0	0	0	0	0	0	0	0	6.92768607559876	0	0	0	0	0
RNF14..1.of.5.	0	0	2.39661063134066	0	0	0	0	0	0	0	0	0	0	0	0	0	0	0	0	0	2.64245633172635	0	0	0	0	0	0	0	0	0	0	0	0	0	0	0	0	0	0	0
meis3	0	0	0	0	0	0	11.7070328672356	0.725827953303243	0	0	0	0	0	0	0	0	0	0	0	0	0	0	0	0	0	0	0	0	0	0	0	0	0	0	0	0	0	0	0	0
cog8	0	0	0	0	0	0	0	0	0	0	0	0	2.96572251186678	0	0	0	0	0	13.123687200854	0.522602097950042	0	10.1967939237647	1.37654303647104	0	0	0	0	0	0	0	0	0	0	0	0	0	0	0	0	0
rasgrf2b	0	0	0	0	0	0	0	0.725827953303243	0	0	0	0	0	0	0	0	0	0	0	0	0	0	0	0	0	0	0	0	0	0	0	0	0	0	0	0	0	0	0	0
cep57l1	0	0	0.871494775032966	0	0	0	4.58101286109219	9.19382074184108	0	0	0	0	0	0	0	0	0	0	0	0	0	0	0	0	0	0	0	0	0	0	0	0	0	0	0	0	0	0	0	0
trmt2a	0	0	6.75408450650548	0	5.76841215736849	0	0	0	0	0	0	0	0	0	0	0	0	0	0	1.30650524487511	0	12.7459924047058	0	0	0	0	0	0	0	0	0	0	0	0	0	0	0	0	0	0
si.dkey.28b4.8	0	0	0	0	3.60525759835531	0	0	0	0	0	0	0	0	0	0	0	11.5484348413864	0	0	0	0	3.39893130792155	0	0	1.05335040742907	11.1160335501662	0	0	0	0	0	0	0	0	0	0	0	0	0	0
fndc1	0	0	0	0	0	0	0	0	0	0	0	0	0	0.535072489540728	0	0	0	0	0.437456240028466	0.261301048975021	0	0	0	0	0	0	0	0	0	0	0	0	0	0	0	0	0	0	0	0
zgc.113210	0	0	0.217873693758241	0	0	0	0	0	0	0	0	0	0	0	0	0	0	0	1.74982496011386	0	0	0	0	0	0	0	0	0	0	0	0	0	0	0	0	0	0	0	0	0
reps1	0	0	0.435747387516483	0	0	47.9182465873713	6.10801714812292	3.38719711541514	0	0	0	0	0	4.81565240586655	2.23268084892712	5.43548416587435	0	0	0	0	0	0	3.67078143058944	0	0	0	0	0	0	0	0	0	0	0	0	0	0	0	0	0
CCDC132..1.of.2.	0	0	4.13960018140659	0	0	27.3818551927836	1.52700428703073	0	0	0	0	0	0	0	3.18954406989589	0	0	0	0	0	0	0	0	0	0	0	0	0	0	0	0	0	0	0	0	0	0	0	0	0
CR318593.1	0	0	2.39661063134066	0	3.24473183851978	0	15.2700428703073	1.45165590660649	0	0	0	0	0	3.21043493724437	0	0.836228333211439	0	5.13984611781073	0	2.61301048975021	0	0	5.50617214588417	0	0	0	0	0	0	0	0	2.6142950234935	0	0	0	0	0	0	0	0
adipor1a	0	0	8.71494775032966	0	3.24473183851978	0	0	2.90331181321297	0	24.1342007659138	0	38.7936375638936	4.44858376780017	2.14028995816291	0	0	0	0	0	5.48732202847544	0	0	0.917695357647361	0	0	0	0	0	0	0	0	0	0	22.8209452716458	0	0	0	0	0	0
sec31b	0	0	4.35747387516483	0	9.73419551555932	0	0	0	0	0	0	0	0	0	0	0	0	0.27051821672688	1.74982496011386	0	0	35.6887787331763	6.88271518235521	0	0	0	0	18.1979150087538	0	0	0	0	0	0	2.96900831811375	0	0	0	0	0
GLS2..1.of.2.	0	0	0	0	0	0	0	0	0	0	0	0	11.8628900474671	0	0	0	0	0	0	1.04520419590008	0	0	0	0	0	0	0	0	0	0	0	0	0	0	0	0	0	0	0	0
gbx2	0	0	0	0	0	0	0	0	0	0	0	0	2.47143542655565	0	0	0	0	0	0	0	2.11396506538108	0	0	0	0	0	0	0	0	0	0	0	0	0	0	0	0	0	0	0
meis4.1a	0	0	23.9661063134066	0	14.0605046335857	0	6.10801714812292	2.66136916211189	0	0	0	0	0	0	0	1.25434249981716	0.888341141645106	0	0	0	0	0	0.45884767882368	0	0	0	0	0	0	0	0	0	0	0	0	0	0	0	0	0
abcd3b	0	0	0	0	0	0	0	0	0	0	0	0	0	9.09623232219238	0	0	0	0	0	0	1.05698253269054	0	0	0	0	0	0	0	0	0	0	0	0	0	0	0	0	0	0	0
ppp6c	0	0	5.01109495643955	0	2.52368031884871	0	0	0	0	0	0	0	0	6.95594236402946	0	0	0	0.541036433453761	0.437456240028466	1.56780629385013	18.4971943220844	1.69946565396077	17.8950594741235	0	0	0	0	0	22.9188381975625	0	0	0.653573755873375	0	0	0	0	0	0	0	0
smo	0	0	12.4188005442198	0	3.24473183851978	0	27.9950785955634	45.4852184070032	0	0	0	0	24.2200671802454	0	5.42222491882302	0	12.4367759830315	0	0	7.05512832232557	2.64245633172635	0	4.58847678823681	0	0	17.1793245775295	0	0	0	0	0	22.2215076996948	0	0	0	0	0	0	0	0
pdap1b	0	0	0.653621081274724	0	0	0	8.1440228641639	0	0	0	0	0	1.48286125593339	0	1.91372644193754	0	0	8.11554650180641	0	3.91951573462532	0	0	0	0	8.95347846314713	0	0	0	0	0	0	0	0	0	0	0	0	0	0	0
ss18	0	0	0	0	0	0	3.05400857406146	15.4843296704692	0	0	0	0	0	0	0	5.85359833248007	7.99507027480596	2.43466395054192	0	8.36163356720067	0	0.849732826980388	0	0	0	0	0	0	0	0	0	0	0	0	3.958677757485	0	0	0	0	0
phc1	0	0	0	0	0	0	6.10801714812292	0	0	0	114.92817737675	0	0	0	13.0771306865732	0	0	0.811554650180641	0	0	0	0	0	0	0	0	0	0	0	0	0	0	0	0	0	0	0	0	0	0
vps54	0	0	0.653621081274724	0	0	0	0	0	0	0	0	0	0	0	0	0	0	0	0	0.261301048975021	0	0	0	0	0	0	0	0	0	0	0	0	0	0	0	0	0	0	0	0
cyp2aa4	0	0	0	0	0	59.3273529176978	0	0	0	0	0	0	0	0	0	0	0	0	0	0	0	0	0	0	0	0	0	0	0	0	0	0	0	0	0	0	0	0	0	0
prkcea	0	0	3.05023171261538	0	0	0	0	0	0	0	0	0	0.98857417062226	3.21043493724437	0	0	0	0	0	0	0	13.5957252316862	0	0	0	0	0	0	0	0	0	0	0	0	11.876033272455	0	262.643568147014	0	0	0
eef2b	267.905715158924	128.207186544343	171.03084960022	304.099080610737	242.273310609477	292.073122056358	239.739673063825	209.522335853536	351.419918604405	110.327774929892	32.0729797330466	88.5506944393223	97.8688428916038	62.6034812762652	71.445787165668	101.60174248519	98.6058667226068	124.438379694365	24.0600932015656	182.388132184565	150.091519642057	189.490420416626	78.921800757673	19.3841654657964	24.7537345745832	60.6329102736336	62.0060606504756	32.9295604920307	50.4214440346376	144.362091145151	12.1834375221993	89.5396045546524	183.555347450501	24.3423416230889	53.4421497260476	0	0	0	0	0
zgc.55512	0	0	3.7038527938901	0	10.4552470352304	0	1.52700428703073	5.80662362642595	0	0	0	0	11.8628900474671	9.6313048117331	0	0	0	2.43466395054192	0	0.522602097950042	4.22793013076216	0	4.58847678823681	0	0	5.0527425228028	229.590008354464	0	0	0	67.0089063720963	5.88216380286038	69.9258466478098	0	0	0	0	0	0	0
hdac8	0	0	1.96086324382417	0	0.721051519671061	0	2.54500714505122	0	0	0	0	6.74671957632932	0	6.42086987448874	0	0	0	0	0.874912480056931	0	0	0	0	0	0	0	0	0	0	0	0	0	0	0	0	0	0	0	0	0
limk1b	0	0	0	0	0	0	8.1440228641639	12.0971325550541	0	0	0	0	0	1.60521746862218	7.65490576775014	0	0	0	0	0	0	0	0	0	0	3.03164551368168	0	8.66567381369228	0	0	0	0	0	19.7781525687597	0	0	0	0	0	0
scnm1	0	0	0	0	0	0	0	1.69359855770757	0	0	0	0	0	0	0	0	0	0	0	0	0	0	0	0	0	0	0	0	0	0	0	0	0	0	0	0	0	0	0	0
eif4a1b	0	11.6551987767584	33.9882962262857	0	54.4393897351651	4.5636425321306	53.4451500460756	82.5024440254687	310.218962630095	0	0	4.21669973520582	21.7486317536897	35.314784309688	21.0509908613129	6.27171249908579	0	23.8056030719655	14.8735121609678	6.27122517540051	17.9687030557392	16.1449237126274	27.0720130505972	0	9.48015366686167	21.2215185957718	15.0825552933589	18.1979150087538	0	0	0	13.7250488733409	0	18.2567562173167	0	0	0	0	0	0
hspa9	0	0	6.10046342523076	0	1.08157727950659	0	9.67102715119463	1.69359855770757	0	6.89548593311824	0	33.7335978816466	3.95429668248904	14.4469572175997	15.9477203494795	16.3064524976231	0	20.288866254516	20.5604432813379	16.2006650364513	10.5698253269054	0	28.9074037658919	0	17.3802817225797	3.03164551368168	0	0	0	16.3428782428473	0	3.92144253524025	0	6.08558540577223	0	0	0	0	0	0
X.2	6010.4064792176	2867.17889908257	264.498664222505	1302.74544409785	1322.40848707673	666.291809691067	764.011144944376	261.298063189168	1645.61465332683	782.63765340892	646.805091283106	570.941144146868	968.802687209815	546.309011821083	443.984534529508	583.687376581584	492.140992471389	345.722280976953	392.835703545562	293.702379047924	190.785347150642	302.504886405018	282.650170155387	1075.8211833517	416.600086138199	667.97256151453	2297.57592302168	133.451376730861	944.256133739576	250.590799723658	670.089063720963	212.411470658847	2788.29313508142	534.010119356513	682.871913166163	39986.8852459016	16634.0926493109	28651.0052447552	47312.0689655172	12576.1080640379
sorbs2a	0	0	0	18.771548185848	0	0	1.01800285802049	12.3390752061551	0	117.22326086301	537.22241052853	203.244927236921	44.4858376780017	16.0521746862218	20.7320364543233	79.0235774884809	229.192014544437	32.7327042239525	60.8064173639567	20.3814818200516	14.2692641913223	41.636908522039	0	0	2.10670081485815	0	0	0	0	0	0	0	0	9.12837810865834	0	0	0	0	0	0
hccs	0	0	0	0	1.44210303934212	0	0	4.35496771981946	0	0	0	0	6.92001919435582	0.535072489540728	2.23268084892712	17.5607949974402	0	7.57451006835265	0	4.18081678360034	7.92736899517904	1.69946565396077	0	9.69208273289819	0	14.1476790638478	0	0	0	21.7905043237964	0	10.457180093974	0	0	0	0	0	0	0	0
fgfr1op	0	0	3.26810540637362	0	4.32630911802637	0	0	4.11302506871838	16.9650995188333	0	0	0	0	0	0	0	12.4367759830315	3.78725503417633	11.3738622407401	0	11.0983165932507	0	0	0	3.16005122228722	0	0	0	0	0	4.06114584073311	15.0321963850876	0	0	0	0	0	0	0	0
cd276	0	0	42.9211176703736	0	49.7525548573032	0	48.3551357559731	54.4370964977432	19.3886851643809	0	66.8187077771804	53.1304166635934	0	0	5.74117932581261	2.50868499963432	0	43.2829146763009	10.0614935206547	9.40683776310076	33.294949779752	0	0	0	0	75.791137842042	0	40.7286669243537	0	0	0	0	0	0	126.67768823952	0	0	0	0	0
gorasp1	0	0	3.26810540637362	0	0	0	11.1980314382254	6.04856627752703	0	0	0	0	0	0	0	1.67245666642288	0	0	0	0.261301048975021	0	0	0	0	0	1.01054850456056	0	6.93253905095382	0	5.44762608094909	0	0	0	0	0	0	0	0	0	0
btbd7	0	0	2.39661063134066	0	1.44210303934212	0	6.61701857713317	5.56468097532487	0	0	0	0	3.95429668248904	0	0	0	0	0	0	0.783903146925063	0	0	0	0	0	0	0	0	0	0	0	7.8428850704805	0	0	0	0	0	0	0	0
mybphb	0	0	0.435747387516483	0	0	0	0	0	0	0	0	11.8067592585763	2.96572251186678	4.28057991632582	0	22.5781649967088	7.10672913316085	0.541036433453761	0.437456240028466	2.09040839180017	0	0	0	0	0	7.07383953192392	5.02751843111965	11.2653759578	0	32.6857564856945	42.6420313276977	0.653573755873375	0	0	0	0	0	0	0	0
stambpl1	0	0	0	0	0	0	0	0	0	0	0	0	0	10.1663773012738	0	0	0	0	0	0	0	0	0	0	0	0	0	0	0	0	0	0	0	0	0	0	0	0	0	0
ubxn6	0	0	0	0	1.08157727950659	0	0	0	0	0	0	0	3.46000959717791	0	0	0	0	0	3.49964992022772	0	0	0	0	0	0	0	0	0	0	0	0	0	0	0	0	0	0	0	0	0
kdm5bb	0	0	4.35747387516483	0	0.721051519671061	0	2.54500714505122	1.45165590660649	0	0	0	3.37335978816466	0	0	2.23268084892712	0	0	0.27051821672688	0	0	0	0	2.75308607294208	0	0	8.08438803648448	0	0	0	0	0	0	0	0	0	0	0	0	0	0
zgc.101130	0	0	0	0	0	0	0	1.20971325550541	0	0	0	0	0	3.21043493724437	0	0.836228333211439	0	0	0	0	0	0	0.917695357647361	0	0	0	0	0	0	0	0	0	0	0	0	0	0	0	0	0
rcan1a	0	0	1.30724216254945	0	0	0	0	0	0	10.3432288996774	0	20.240158728988	20.2657704977563	6.95594236402946	32.2143951059485	16.7245666642288	64.8489033400928	19.4773116043354	18.3731620811956	63.4961549009301	28.0100371162993	6.7978626158431	47.7201585976628	0	2.10670081485815	0	0	0.866567381369228	0	0	0	0	0	0	0	0	0	0	0	0
zgc.123105	0	0	1.96086324382417	0	0	0	0	0	0	0	0	0	0	5.35072489540728	0	16.3064524976231	0	2.7051821672688	0	3.91951573462532	0	13.5957252316862	0	0	0	0	0	0	32.0863734765876	0	0	0.653573755873375	0	0	0	0	0	0	0	0
apip	0	0	0.435747387516483	0	1.44210303934212	0	3.5630100030717	0	0	0	21.3819864886977	0	0	0	0	1.67245666642288	0	0	0	1.04520419590008	0	0	0	0	4.2134016297163	0	0	0	0	0	0	0	0	0	0	0	0	0	0	0
dachc	0	0	0	0	0.360525759835531	0	0	0	0	0	0	0	1.97714834124452	0	0	2.0905708330286	0	0	0	0	1.58547379903581	0	0	0	0	0	0	0	0	0	0	0	0	0	0	0	0	0	0	0
CLMP	0	0	5.44684234395604	0	0	0	0	0	0	0	0	0	0	0	0	0	0	0	0	0	0	0	0	0	0	0	0	0	0	0	0	0	0	0	0	0	0	0	0	0
skp1	0	11.6551987767584	15.0332848693187	0	14.0605046335857	0	8.65302429317414	20.0812400413897	0	0	0	6.74671957632932	28.6686509480455	31.569276882903	0	16.3064524976231	0	12.9848744028903	6.56184360042698	19.5975786731266	13.740772924977	0	21.1069932258893	0	4.74007683343083	0	0	14.7316454832769	0	0	0	4.57501629111363	0	0	30.6797526205088	0	0	0	0	0
cpsf5	0	0	1.74298955006593	0	0	0	0	0	0	0	0	0	0	0	9.24967780269809	0	6.21838799151575	0	0	0.783903146925063	0	0	0	0	0	0	0	0.866567381369228	0	0	0	5.228590046987	0	0	19.793388787425	0	0	0	0	0
nr2f6b	0	0	10.8936846879121	0	0	0	2.54500714505122	4.11302506871838	0	0	0	0	0	0	0	0	0	0	0	0	0	0	0	0	11.5868544817198	0	0	0	0	0	0	0	0	0	0	0	0	0	0	0
mlst8	0	0	0	0	0	0	0	8.22605013743676	0	0	0	0	0	0	0	19.6513658304688	0	0	15.7484246410248	0	0	0	12.8477350070631	0	0	4.04219401824224	0	5.19940428821537	0	0	0	11.7643276057208	0	0	0	0	0	0	0	0
magi1b	0	0	1.96086324382417	0	0.360525759835531	0	0.509001429010243	0	0	0	0	0	0	0	0.318954406989589	0	0	0	0	1.82910734282515	0	0	0	0	0	0	0	0	0	0	0	0	0	0	0	0	0	0	0	0
stx5al	0	0	0	0	1.80262879917765	0	0	0	0	0	0	0	0	0	0	0	0	0	0	0	0	0	0	0	0	0	0	0	0	0	0	0	0	0	0	0	0	0	0	0
psmd1	0	0	4.79322126268131	7.50861927433919	6.84998943687508	0	10.1800285802049	22.0167812501984	225.393465035929	0	0	10.9634193115351	4.9428708531113	1.60521746862218	5.42222491882302	4.18114166605719	0	0	44.183080242875	47.8180919624289	0	0	0.45884767882368	0	12.1135296854344	0	0	0	0	0	0	1.30714751174675	0	0	0	0	0	0	0	0
ngly1	0	0	0	0	0	0	0	0	0	0	0	0	0	0	0	0	3.55336456658042	0	0	0	0	0	0	0	0	0	0	0	0	0	0	0	0	0	0	0	0	0	0	0
chchd6a	0	0	1.74298955006593	0	0	0	0	0	0	0	0	0	0	0	8.29281458172932	0	0	0	0	0	0	0	0	0	0	0	0	0	0	0	0	0	0	0	0	0	0	0	0	0
mterfd1	0	0	0	0	0	0	11.1980314382254	2.17748385990973	0	0	0	0	0	8.02608734311092	0	0	0	0	0	2.09040839180017	0	0	0	0	0	0	0	1.73313476273846	0	0	0	0	0	0	0	0	0	0	0	0
pomk	0	0	1.30724216254945	0	0	0	0	0	0	0	0	0	0	0	0	0	0	0	0	4.70341888155038	0	0	0	0	0	2.02109700912112	0	0	0	0	0	0	0	0	0	0	0	0	0	0
naa15a	0	0	47.2785915455384	0	0	0	7.63502143515365	11.1293619506497	0	0	0	1.68667989408233	0	16.0521746862218	0	0	0	3.78725503417633	0	6.27122517540051	3.17094759807162	21.2433206745097	0	0	2.63337601857269	0	0	0	0	0	0	7.8428850704805	0	0	0	0	0	0	0	0
anxa2a	0	0	5.66471603771428	0	0	0	1.52700428703073	14.2746164149638	26.6594421010238	6.89548593311824	21.3819864886977	14.3367790996998	21.2543446683786	0	8.29281458172932	0	0	0	2.18728120014233	29.2657174852024	37.5228799105141	47.5850383109017	37.6255096635418	0	35.8139138525885	11.1160335501662	0	16.4647802460153	247.523452533675	0	24.3668750443987	27.4500977466818	96.1480391407385	0	17.8140499086825	0	0	0	0	0
urb2	0	0	2.6144843250989	0	0	0	0	0	0	0	0	0	0	0	0	0	0	0	0	0	0	0	0	0	0	0	0	0	0	0	0	0	0	0	0	0	0	0	0	0
nup88	0	0	0.435747387516483	0	0	0	0	2.90331181321297	0	0	0	0	0	0	0	0	0	0	0	0	0	0	0	0	0	0	0	0	0	0	0	0	0	0	0	0	0	0	0	0
gbp3	0	0	0	0	2.88420607868424	0	0	0	0	0	0	0	0	0	0	0	0	0	0	0	0	0	0	0	0	0	0	16.4647802460153	0	0	0	0	0	0	0	0	0	0	0	0
zbtb22b	0	0	5.44684234395604	0	2.88420607868424	0	0	1.93554120880865	0	0	0	0	0	0	0	0	0	3.24621860072256	0	0.522602097950042	0	0	0	0	0	0	0	0	0	0	0	0	0	10.6497744601014	0	0	0	0	0	0
zgc.101559	0	0	0	0	0.360525759835531	0	0	0.967770604404324	0	0	0	0	0	0	0	0	0	0.27051821672688	0	0	0	0	11.471191970592	0	0.526675203714537	13.1371305592873	0	0	0	0	0	0	0	0	0	0	0	0	0	0
lox	0	0	0	0	0	0	0	28.3072901788265	24.2358564554762	0	0	0	0	0	0	0	0	0	0	0	0	0	0	0	0	0	0	0	0	0	0	0	0	0	0	0	0	0	0	0
pop4	0	0	0	0	0.721051519671061	0	0	0	0	0	0	0	0	0	0	0	0	0	7.87421232051238	3.91951573462532	2.11396506538108	1.69946565396077	0	0	7.90012805571806	0	0	12.9985107205384	0	0	0	0	0	0	0	0	0	0	0	0
clcn3	0	0	0.653621081274724	0	0	0	0	0	0	0	37.418476355221	21.0834986760291	0	0	0	0	0	11.361765102529	6.56184360042698	19.3362776241516	0	0	0	0	0	0	0	0	0	0	0	0	0	0	0	0	0	0	0	0
dhps	0	0	0	0	1.08157727950659	0	0	0	0	0	0	0	0	0	0	0	0	1.08207286690752	0	0	7.39887772883377	5.09839696188233	0	0	0	0	0	0	0	0	0	0	0	0	0	0	0	0	0	0
pik3ip1	0	0	0	0	0	0	5.59901571911268	0	0	0	0	0	1.97714834124452	0	0	0	0	0	0	3.13561258770025	4.75642139710743	0	0.45884767882368	0	0	4.04219401824224	0	30.329858347923	0	0	0	0	0	0	0	0	0	0	0	0
zfand2a	0	0	3.05023171261538	0	0	0	0	0	0	0	0	0	0	0	0	0	0	0	4.81201864031312	0	0	0	0	0	0	0	0	0	0	0	0	0	0	0	0	0	0	0	0	0
wdr12	0	0	0	0	0	0	0	6.53245157972919	0	0	0	0	0	0	15.3098115355003	2.0905708330286	0	2.43466395054192	0	0	10.5698253269054	0	0	0	0	0	0	0	0	0	0	0	0	0	6.92768607559876	0	0	0	0	0
sox9a	908.549816625917	0	17.6477691944176	0	19.1078652712831	0	5.59901571911268	7.25827953303243	0	0	0	0	0	0	0	0	0	4.32829146763009	0	1.56780629385013	0	0	0	0	0	0	0	0	0	0	0	0	0	0	0	0	0	0	0	0
stx16	0	0	2.39661063134066	0	0	0	0	0	0	0	0	0	0	0	0	0	0	0	0	0	0	0	0	0	0	0	0	0	0	0	0	0	0	0	0	0	0	0	0	0
emc2	0	0	3.26810540637362	0	9.01314399588826	0	0	11.1293619506497	0	0	0	11.8067592585763	0	0.535072489540728	0	2.92679916624003	13.3251171246766	0	6.56184360042698	8.36163356720067	22.1966331865013	0	13.3065826858867	0	0	0	0	0	0	0	0	2.6142950234935	0	0	10.8863638330838	0	0	0	0	67.7957308034391
pank2	0	0	0	0	0	0	0	1.69359855770757	0	0	0	0	19.7714834124452	0	0.637908813979179	0	0	4.05777325090321	0	0	0	0	0	0	0	0	0	0	0	0	0	0	0	0	0	0	0	0	0	0
si.dkeyp.35f12.3	0	0	0	0	0	0	0	0	0	0	0	0	0	0	0	0	0	0	5.24947488034159	0	0	0	0	0	0	0	0	0	0	0	0	0	0	0	0	0	0	0	0	0
fam91a1	0	0	0	0	4.32630911802637	0	0	0	0	0	0	0	0	0	0	0	0	0	0	0	0	0	0.917695357647361	0	0	0	0	0	0	0	0	0	0	0	0	0	0	0	0	0
dcp1a	0	0	0	0	10.0947212753949	0	2.54500714505122	0	0	0	0	0	0	0	0	0	0	0	0	0	0	0	1.83539071529472	0	0	0	0	0	0	0	0	0	0	0	0	0	0	0	0	0
commd2	0	0	0.217873693758241	0	0.360525759835531	0	19.3420543023893	0	0	0	0	0	0	1.07014497908146	0	1.25434249981716	0	0	19.2480745612525	3.91951573462532	0	0	0	0	1.58002561114361	0	0	0	0	0	0	13.7250488733409	0	0	48.4938025291913	0	0	0	0	0
gng12a	0	0	1.52511585630769	0	0	0	2.03600571604097	1.69359855770757	0	0	0	0	11.8628900474671	0	1.59477203494795	0	0	0	0	6.00992412642549	0	0	0	0	0	0	0	0	0	0	38.5808854869645	0	0	0	0	0	0	0	0	0
PAOX	0	0	0	0	0	0	0	0.241942651101081	0	0	0	0	0	0	0	0	0	2.43466395054192	0	4.9647199305254	2.11396506538108	0	0	0	0	0	144.12219502543	0	0	0	18.275156283299	0	0	0	0	0	0	0	0	0
cwc25	0	0	1.08936846879121	0	0	0	0	2.17748385990973	0	0	0	0	4.9428708531113	0	0	0	0	0	0	0	0	0	3.21193375176576	0	0	0	0	0	0	0	0	28.1036715025551	0	0	0	0	0	0	0	0
asb8	0	0	0	0	0	0	9.16202572218438	0	0	0	0	0	1.97714834124452	0	0	0	0	0	0	2.61301048975021	0	0	0	0	0	0	0	0	0	0	0	0	0	0	0	0	0	0	0	0
akap17a	0	0	13.508169013011	0	0	0	0	0	0	0	0	0	0	0	0	0	0	0	0	0	0	1.69946565396077	0	0	0	0	6.70335790815953	0	0	0	0	0	0	0	0	0	0	0	0	0
snx7	0	0	0	0	5.40788639753296	0	0	4.83885302202162	0	0	0	0	0	0	0	0	0	0	0	0	0	0	0	0	5.79342724085991	0	43.5718264030369	0	0	0	0	0	0	0	0	0	0	0	0	0
rbpja	0	0	2.6144843250989	0	0.360525759835531	66.1728167158937	0	9.91964869514433	0	0	0	0	0	10.7014497908146	0	0	0	0	0	9.14553671412574	0	0	0	0	0	0	0	0	0	0	0	13.0714751174675	0	0	0	0	0	0	0	0
fgf8a	0	0	0	0	0	0	0	0	0	0	0	11.8067592585763	9.39145462091147	0	0	4.18114166605719	0	0	0	0	0	0	0	0	0	0	0	0	0	0	0	0	0	0	0	0	0	0	0	0
tenm1	0	0	0	0	0	0	0	0	0	0	0	0	0	0	0.637908813979179	0	0	0	3.93710616025619	0	0	0	0	0	0	0	0	0	0	0	0	0	0	0	0	0	0	0	0	0
igf2bp2a	0	0	1.30724216254945	0	14.4210303934212	0	12.7250357252561	10.4035339973465	0	0	0	15.180119046741	4.44858376780017	0	5.10327051183343	4.18114166605719	8.88341141645106	4.05777325090321	1.74982496011386	1.56780629385013	19.554176854775	0	3.67078143058944	0	2.10670081485815	0	0	0	0	19.0666912833218	0	0	0	0	5.93801663622751	0	0	0	0	0
hnrpdl	0	0	21.5694956820659	0	46.5078230187834	0	38.6841086047785	31.2106019920395	0	0	0	21.0834986760291	71.6716273701139	29.42898692474	28.0679878150839	32.1947908286404	0	20.5593844712429	31.934305522078	21.6879870649268	49.6781790364553	48.4347711378821	39.9197480576602	0	7.90012805571806	12.1265820547267	0	0	0	0	0	25.4893764790616	0	0	23.75206654491	0	0	0	0	0
dhrs7	0	0	0	0	0	0	0	1.20971325550541	0	0	0	0	5.93144502373356	0	0	1.67245666642288	26.6502342493532	6.76295541817201	0	1.04520419590008	0	0	0	0	0	0	0	0	0	0	0	0	0	0	35.628099817365	0	0	0	0	0
pde10a	0	0	0	0	0	0	0	0.483885302202162	0	0	0	0	0	0	0	0	0	0	0	0	0	0	0	0	0	0	0	0	0	0	0	0	0	0	0	0	0	0	0	0
fech	0	0	0	0	0	0	1.52700428703073	0	0	0	0	0	0	0	0	0	0	0	0	0	0	0	0	0	0	0	0	0	0	0	0	0	0	0	0	0	0	0	0	0
slc25a42	0	0	0	0	5.04736063769743	0	0.509001429010243	14.2746164149638	7.27075693664286	0	0	0	0	0	0	13.379653331383	0.888341141645106	0	6.99929984045545	7.57773042027561	0	0	2.2942383941184	0	1.05335040742907	6.06329102736336	0	0	0	0	0	5.228590046987	0	0	0	0	0	0	0	0
ppp1caa	0	0	20.4801272132747	0	15.8631334327633	47.9182465873713	13.7430385832766	17.4198708792778	16.9650995188333	0	0	16.0234589937821	0.49428708531113	3.7455074267851	13.0771306865732	14.2158816645945	13.3251171246766	17.3131658705203	0	3.39691363667527	7.92736899517904	0	1.83539071529472	0	13.1668800928634	0	0	4.33283690684614	0	0	0	0	0	1.52139635144306	8.90702495434126	0	0	0	0	0
nup93	0	46.6207951070336	3.92172648764835	0	1.80262879917765	0	0	0.967770604404324	0	0	0	0	0	0	0	0	0	1.62310930036128	0	5.22602097950042	5.81340392979796	0	0	0	0	0	0	8.66567381369228	0	0	0	0	0	0	14.8450415905688	0	0	0	0	0
madd	0	0	0	22.5258578230176	0	0	0	0	0	0	0	0	0	4.28057991632582	0	0.836228333211439	0	13.525910836344	0	2.61301048975021	0	0	0	0	0	0	0	0	0	0	0	0	0	0	0	0	0	0	0	0
mrpl3	0	0	0.653621081274724	0	7.21051519671061	0	0	1.69359855770757	0	0	0	0	0.49428708531113	5.35072489540728	1.59477203494795	4.18114166605719	2.66502342493532	4.32829146763009	0	4.9647199305254	0	0	0	0	0	0	0	0	0	0	0	0	0	0	0	0	0	0	0	0
anks1b	0	0	0.871494775032966	0	0	0	4.58101286109219	2.66136916211189	123.602867922929	0	0	10.9634193115351	20.2657704977563	0	0	0	0	0	0	3.6582146856503	26.9530545836087	0	11.0123442917683	0	0	0	0	0	0	0	0	8.49645882635388	0	0	55.4214886047901	0	0	0	0	0
thrap3b	0	0	24.1839800071648	0	29.5631123065135	0	2.03600571604097	20.3231826924908	0	0	0	32.0469179875643	0	26.2185519874957	6.0601337328022	0	0	1.62310930036128	0	4.44211783257536	12.1552991259412	0	4.12962910941313	0	0	0	0	0	0	0	16.2445833629324	7.18931131460713	0	0	0	0	0	0	0	0
impa1	0	0	2.39661063134066	0	0	0	3.5630100030717	0	0	0	0	0	0.49428708531113	0.535072489540728	0	0	0	0	0	0	0	0	0	0	2.63337601857269	0	0	0	0	0	0	6.53573755873375	0	0	0	0	0	0	0	0
aprt	0	0	0	0	0	0	0	2.66136916211189	0	0	0	0	0	0	0	0	0	0.27051821672688	40.6834303226473	0	0	0	3.21193375176576	0	0	0	0	0	0	0	0	0	0	0	0.989669439371251	0	0	0	0	0
tbc1d14	0	0	0	0	0	0	0	0	0	0	0	0	0	0	0	0	0	0	0	5.74862307745046	0	0	0	0	2.63337601857269	0	0	0	0	0	0	20.2607864320746	0	0	0	0	0	0	0	0
psma5	0	0	22.4409904570989	0	41.8209881409215	0	12.7250357252561	25.1620357145124	0	0	0	0	3.95429668248904	22.4730445607106	12.439221872594	2.0905708330286	8.88341141645106	0	14.8735121609678	4.18081678360034	8.98435152786958	28.8909161173332	11.471191970592	43.6143722980419	37.9206146674467	9.09493654104504	0	4.33283690684614	0	0	0	0	0	0	15.83471102994	0	0	0	0	0
mak16	0	0	0.871494775032966	0	15.1420819130923	0	0	0	4.84717129109524	0	0	11.8067592585763	0	1.07014497908146	0	0	0	0	3.93710616025619	0	1.05698253269054	0	0.917695357647361	0	0	0	0	0	0	0	0	7.8428850704805	0	0	0	0	0	0	0	0
tcea1	0	0	1.08936846879121	26.2801674601872	7.21051519671061	0	0.509001429010243	1.45165590660649	0	0	0	16.8667989408233	1.97714834124452	0	0	6.68982666569151	0	2.16414573381504	0	0	0	15.295190885647	20.6481455470656	0	0	0	0	0	0	0	0	0	0	0	0	0	0	0	0	0
adarb1b	0	0	6.10046342523076	0	0	0	0	0	0	0	0	0	0	0	0	0	0	0	0	0	0	0	0	0	0	2.02109700912112	0	0	0	0	0	0	0	0	0	0	0	0	0	0
dohh	0	0	1.30724216254945	0	3.60525759835531	0	0	1.45165590660649	0	0	0	0	0	0	3.82745288387507	0	0	0.811554650180641	0	9.14553671412574	11.0983165932507	3.39893130792155	0	0	1.58002561114361	0	0	0	0	0	0	13.7250488733409	0	0	0	0	0	0	0	0
hsp90b1	0	0	55.993539295868	0	26.3183804679937	0	34.1030957436863	66.7761717038984	0	0	0	0	0	0	0	0	0	0.541036433453761	0	10.7133430079759	20.0826681211202	2.54919848094116	0	0	6.32010244457445	13.1371305592873	0	8.66567381369228	0	0	0	0	0	0	42.5557858929638	0	0	0	0	33.8978654017195
dctn5	0	0	0	0	1.44210303934212	0	0	2.90331181321297	0	0	0	0	6.42573210904469	1.60521746862218	1.59477203494795	0	0	0	0	0	0	7.64759544282349	3.21193375176576	0	0	0	0	0	0	0	0	0	0	0	0	0	0	0	0	0
klhl32	0	0	0	0	0	0	0	0	0	0	0	0	0	3.7455074267851	0	0	0	0	0	0	0	0	0	0	0	0	0	0	0	0	0	0	0	0	0	0	0	0	0	0
CCDC34	0	0	0.217873693758241	0	5.40788639753296	0	0	7.01633688193135	0	0	0	5.90337962928815	6.92001919435582	0	0	0	0	1.3525910836344	0	0	0	0	0	0	0	0	0	0	0	0	0	0	0	0	0	0	0	0	0	0
pla2g7	0	0	0	0	0	0	1.01800285802049	0	0	0	0	0	1.97714834124452	0	0.956863220968768	0	0	0	1.3123687200854	0	6.34189519614323	0	0	0	0	0	0	0	0	0	2.03057292036656	0	0	0	0	0	0	0	0	0
surf1	0	0	0.871494775032966	0	0	0	0	0	0	0	0	0	2.96572251186678	0	0.637908813979179	0	0	0.811554650180641	1.3123687200854	0	0	0	8.71810589764993	0	0	0	0	0	0	0	2.03057292036656	0	0	0	0	0	0	0	0	0
rpl3	0	0	0.435747387516483	0	0.360525759835531	0	1.01800285802049	1.20971325550541	2.42358564554762	0	0	0.843339947041165	2.96572251186678	1.07014497908146	0.318954406989589	0	4.44170570822553	0.27051821672688	0	0.261301048975021	0	0	1.37654303647104	0	0	1.01054850456056	0	0	0	0	0	1.30714751174675	0	3.04279270288611	0.989669439371251	0	0	0	0	0
nr2f6a	0	0	14.3796637880439	0	2.52368031884871	0	1.01800285802049	0	7.27075693664286	0	0	0	0	0	0	0	3.55336456658042	0	15.3109684009963	14.3715576936262	0	0	0	0	0	0	0	0	91.6753527902501	0	0	0	0	0	21.7727276661675	0	0	0	0	0
arih1	0	0	0	0	0	0	7.63502143515365	1.45165590660649	0	0	0	0	8.89716753560034	0	0.956863220968768	0	0	0	0	8.6229346161757	0	5.94812978886271	2.2942383941184	0	0	0	0	0	0	0	0	13.7250488733409	0	98.8907628437986	0.989669439371251	0	0	0	0	0
clock3	0	0	0	0	0	0	0	0	0	0	0	0	10.3800287915337	0	0.318954406989589	0	0	0	0	0	0	0	0	0	0	0	0	0	0	0	0	0	0	0	0	0	0	0	0	0
zgc.172270	0	0	0.871494775032966	0	0	0	0	0	0	0	0	0	0	0	3.50849847688548	0	0	0	4.81201864031312	0	19.0256855884297	0	10.094648934121	0	0	0	0	0	0	0	0	0	0	0	0	0	0	0	0	0
tfg	58.2403728606357	0	5.22896865019779	0	6.48946367703955	0	4.58101286109219	4.83885302202162	0	0	0	0	0.49428708531113	0	4.78431610484384	3.76302749945147	0	0	0	1.56780629385013	6.34189519614323	0	2.75308607294208	0	0	0	0	0	0	0	0	1.30714751174675	0	0	0	0	0	0	927.687626774848	0
cryl1	0	0	0	0	0	0	0	0	0	0	0	0	0	2.14028995816291	0	0	15.9901405496119	0	3.93710616025619	0	0	0	1.37654303647104	0	0	4.04219401824224	0	11.2653759578	0	0	0	0	0	0	0	0	0	0	0	0
runx1t1	0	0	10.4579373003956	0	25.2368031884871	0	13.7430385832766	47.662702266913	29.0830277465714	51.7161444983868	0	41.3236574050171	23.7257800949342	10.7014497908146	23.28367171024	21.7419366634974	0	6.22191898471825	4.81201864031312	18.5523744772265	12.6837903922865	0	33.4958805541287	0	0	69.7278468146786	0	0	0	0	0	39.8679991082759	0	0	53.4421497260476	0	0	0	0	0
eif5	58.2403728606357	0	20.9158746007912	0	5.76841215736849	0	21.8870614474405	12.3390752061551	0	0	0	0	16.3114738152673	1.60521746862218	19.1372644193754	1.67245666642288	0	15.1490201367053	0	1.30650524487511	4.75642139710743	0	0	0	25.8070849820123	9.09493654104504	3.35167895407976	13.8650781019076	0	0	83.2534897350288	0	0	0	19.793388787425	0	0	0	0	0
HECTD4..1.of.3.	0	0	0.653621081274724	0	0.360525759835531	0	0	0.241942651101081	0	0	0	0	0	0	0.637908813979179	0	0	0.27051821672688	0	0	0	0	0	0	0	0	0	0	0	0	0	0	0	0	0	0	0	0	0	0
obsl1a	0	0	0	0	0	0	0	0	0	0	0	0	19.7714834124452	11.2365222803553	0	8.7803974987201	7.10672913316085	2.16414573381504	0	10.1907409100258	0	0	0	0	1.58002561114361	0	0	0	0	0	0	0	0	0	0	0	0	0	0	0
hars	0	0	1.30724216254945	0	0	0	8.65302429317414	3.38719711541514	0	0	48.1094695995699	0	0	0	0	8.7803974987201	0	0.541036433453761	2.62473744017079	0	0	0	3.67078143058944	0	0	0	0	0	0	0	0	0	0	0	1.9793388787425	0	0	0	0	0
vdac3	0	0	7.40770558778021	0	11.536824314737	0	15.7790442993175	11.6132472528519	2.42358564554762	0	0	18.5534788349056	14.8286125593339	23.543189539792	22.0078540822817	30.9404483288232	14.2134582663217	11.6322833192559	21.8728120014233	18.8136755262015	24.3105982518824	9.34706109678426	5.50617214588417	0	50.034144352881	5.0527425228028	0	15.5982128646461	22.9188381975625	0	12.1834375221993	18.9536389203279	0	33.4707197317472	0	0	0	0	0	0
slc5a8l	0	0	0	0	0	0	0	0	0	0	0	0	0	0	0	0	0	0	0	0	0	0	4.12962910941313	0	0	0	0	0	0	0	0	0	0	0	0	0	0	0	0	0
atp7a	0	0	0	0	0	43.3546040552407	0	3.62913976651622	0	0	0	0	0	0	0	0	0	0	2.18728120014233	1.30650524487511	0	0	19.2716025105946	0	0	0	0	0	0	0	0	0	0	0	0	0	0	0	0	0
prnprs3	0	0	1.08936846879121	0	0	0	0	1.93554120880865	0	0	0	25.3001984112349	39.5429668248904	16.5872471757626	2.23268084892712	4.59925583266291	56.8538330652868	14.6079837032515	14.8735121609678	28.7431153872523	47.035722704729	40.7871756950586	7.80041054000257	0	2.63337601857269	33.3481006504985	0	24.2638866783384	41.2539087556126	0	0	81.0431457282985	0	0	32.6590914992513	0	0	0	0	0
ryr2b	0	46.6207951070336	0	0	0	0	0	0.967770604404324	0	0	0	0	1.97714834124452	0	3.50849847688548	6.68982666569151	14.2134582663217	4.86932790108385	8.74912480056931	12.019848252851	0	0	0	0	0	0	3.35167895407976	0	0	0	0	4.57501629111363	0	0	11.876033272455	0	0	0	0	0
mitfa	0	0	0	0	7.93156671638167	0	0	0	0	0	0	0	0	0	0	0	0	0	0	0	0	0	0	0	0	0	0	0	0	0	0	0	0	0	0	0	0	0	0	0
polb	0	0	0	0	0.721051519671061	0	8.65302429317414	1.20971325550541	0	10.3432288996774	0	0	0	0	0	0	0	0	7.87421232051238	0.522602097950042	0	0	0	0	0	7.07383953192392	5.02751843111965	0	0	0	0	0	0	0	10.8863638330838	0	0	0	0	0
lats1	0	0	0	0	0	0	0	0	0	0	0	0	0	0	0	0	0	0	22.3102682414517	0	0	0	0	0	0	0	0	0	0	0	0	0	34.9629233239049	0	6.92768607559876	0	0	0	0	0
tspan2	0	0	8.9328214440879	0	3.60525759835531	0	8.65302429317414	0.241942651101081	0	0	0	0	0	0	0	0	0	0.27051821672688	0	2.61301048975021	0	0	0	0	0	8.08438803648448	0	0	0	0	0	0	0	0	0	0	0	0	0	0
cnpy1	0	0	1.30724216254945	0	0	0	0	0	0	0	0	0	0	0	0	0	0	0	0	13.3263534977261	8.98435152786958	0	4.58847678823681	0	0	18.1898730820901	23.4617526785583	0	0	0	0	0	0	21.2995489202028	33.6487609386225	0	0	0	0	0
tada2b	0	0	0	0	0	0	0	0	0	0	0	0	0	0	0	0	0	0	0	0	0	0	0	0	0	0	0	0	0	0	0	0	0	60.8558540577222	0	0	0	0	0	0
pip4k2aa	0	0	0	0	0	0	0	0.241942651101081	0	0	0	0	0	0	0	0.836228333211439	0	0	0	0	0	0	5.04732446706049	0	0	0	0	0	0	0	0	0	0	0	5.93801663622751	0	0	0	0	0
ctnnd2b	0	0	0	0	0	0	2.03600571604097	0	0	0	0	0	0	0	0	0	0	0	0	0	0	0	0	0	0	0	0	0	0	0	0	0	0	0	0	0	0	0	0	0
efnb2b	0	0	1.08936846879121	0	1.08157727950659	0	0	0.483885302202162	0	0	0	0	3.46000959717791	0	0	0	0	0	0.437456240028466	0.783903146925063	1.05698253269054	0	0	0	0	0	0	0	0	0	0	0	0	0	0	0	0	0	0	0
dennd5b	0	0	0.871494775032966	0	0	0	13.2340371542663	0	0	0	0	0	0	9.6313048117331	6.0601337328022	8.36228333211439	0	0	0	1.04520419590008	0	0	0	0	0	5.0527425228028	0	22.5307519155999	0	0	0	0	0	0	0	0	0	0	0	0
IDH2	11.6480745721271	0	23.3124852321318	37.5430963716959	29.923638066349	6.8454637981959	27.9950785955634	18.6295841347832	0	144.805204595483	21.3819864886977	129.874351844339	58.8201631520245	17.657392154844	36.3608023968132	26.759306662766	51.5237862154162	44.6355057599353	18.3731620811956	41.8081678360034	45.4502489056932	28.8909161173332	34.8724235905997	0	37.3939394637321	23.2426156048929	16.7583947703988	37.2623973988768	13.7513029185375	0	89.3452084961284	58.8216380286038	157.333154957572	27.385134325975	42.5557858929638	0	0	0	0	0
asb2a.1	0	0	0	0	0	0	0	0	0	0	0	0	0	0	0	0	0	0	0	1.30650524487511	0	0	0	0	0	0	0	0	0	0	0	0	0	0	0	0	0	0	0	0
aqp3a	0	0	0	33.7887867345264	0	0	0	0	0	0	0	0	0	0	0	0	0	0	0	0	0	0	0	0	0	0	0	0	27.5026058370751	0	0	0	0	0	0	0	0	0	0	0
plxnb2a	0	11.6551987767584	0.435747387516483	0	10.4552470352304	0	26.4680743085327	0	0	0	0	0	4.9428708531113	0	0	0	0	2.16414573381504	0	0	7.92736899517904	0	0	0	0	0	0	0	0	0	0	3.92144253524025	0	0	0	0	0	0	0	0
srp54	0	0	5.22896865019779	0	2.16315455901318	0	7.12602000614341	6.53245157972919	0	0	0	5.90337962928815	6.42573210904469	9.6313048117331	6.0601337328022	6.27171249908579	0	0	4.81201864031312	0	0	6.7978626158431	2.75308607294208	0	0	0	0	11.2653759578	0	0	0	5.228590046987	0	0	0	0	0	0	0	0
prkag1	0	0	0.217873693758241	0	3.96578335819084	0	0	3.14525446431405	0	0	0	0	0	0	1.91372644193754	0	58.630515348577	9.73865580216769	15.3109684009963	16.7232671344014	0	15.295190885647	5.50617214588417	0	22.1203585560106	0	0	34.6626952547691	0	0	0	0	0	0	77.1942162709576	0	0	0	0	0
nr1d2a	0	0	0	0	0	0	7.12602000614341	1.69359855770757	0	0	0	0	7.41430627966695	0	19.7751732333545	0	0	0	3.49964992022772	2.87431153872523	33.8234410460972	0	0	0	0	15.1582275684084	0	0	0	87.1620172951855	0	0	0	42.5990978404056	14.8450415905688	0	0	0	0	0
snapc1b	0	0	0	0	9.01314399588826	0	0	0	0	0	0	0	0	0	0	0	0	7.84502828507953	0	0	0	0	0	0	0	0	0	0	0	0	0	0	0	0	0	0	0	0	0	0
galnt2	0	0	0	0	0	0	2.03600571604097	1.45165590660649	0	0	0	0	0	0	0	0	0	0	0	0	0	0	1.83539071529472	0	5.79342724085991	0	0	0	0	0	0	0	0	0	0	0	0	0	0	0
stom	0	0	11.5473057691868	0	11.1762985549014	0	18.833052873379	3.8710824176173	0	0	0	0	7.41430627966695	3.21043493724437	3.82745288387507	8.7803974987201	18.6551639745472	0	3.93710616025619	11.758547203876	8.98435152786958	7.64759544282349	0	0	3.68672642600176	15.1582275684084	6.70335790815953	17.3313476273846	0	0	0	0	0	30.4279270288611	7.91735551497001	0	0	0	0	0
tmem63ba	0	0	0	0	1.44210303934212	0	0	6.04856627752703	0	0	0	22.7701785701115	0	0	13.7150395005523	0.418114166605719	2.66502342493532	2.97570038399568	0	0	7.39887772883377	9.34706109678426	0	0	0	0	0	0	0	0	0	13.0714751174675	0	0	22.7623971055388	0	0	0	0	0
usb1	128.128820293399	0	0	0	0	0	3.5630100030717	0	0	0	0	0	0	0	0	0.836228333211439	0	0	0	0	0	0	0	0	0	0	0	0	0	0	251.791042125453	0	0	0	0	0	0	0	0	0
chm	0	0	19.1728850507252	0	0	0	0	1.45165590660649	0	0	0	0	0	0	0	0	0	0	0	0	0	0	0	0	0	0	0	11.2653759578	0	0	0	0	78.666577478786	0	0	0	0	0	0	0
mrpl21	0	0	3.05023171261538	0	0	0	49.3731386139936	4.35496771981946	0	0	0	28.6735581993996	9.8857417062226	0	7.01699695377096	0	0	0	23.6226369615371	4.44211783257536	0	0	10.5534966129447	0	1.58002561114361	0	15.0825552933589	0	0	0	0	1.96072126762013	0	0	0	0	0	0	0	0
acsl1b	0	0	2.39661063134066	0	0	0	0	0	0	0	0	0	8.40288045028921	0	0	5.01736999926863	0	1.08207286690752	0	2.09040839180017	0	0	0	0	0	4.04219401824224	0	0	4.58376763951251	0	0	0	0	0	0	0	0	0	0	0
cbx3a	0	0	25.273348475956	0	10.0947212753949	0	11.7070328672356	2.90331181321297	0	0	0	1.68667989408233	0	3.21043493724437	0	0	38.1986690907396	7.57451006835265	11.8113184807686	2.61301048975021	0	0	12.8477350070631	0	2.10670081485815	3.03164551368168	0	0	0	0	0	3.26786877936688	0	0	6.92768607559876	0	0	0	0	0
pard6b	0	0	1.30724216254945	0	0	0	0	6.04856627752703	0	0	0	0	0	10.1663773012738	0	0	0	0	0	0	0	0	0	0	0	0	0	0	0	0	0	0	0	0	0	0	0	0	0	0
tm9sf2	0	0	30.9380645136703	146.418075849614	11.1762985549014	0	5.59901571911268	49.5982434757216	0	131.014232729246	0	1.68667989408233	0	0	14.9908571285107	7.94416916550867	31.0919399575787	23.2645666385117	0	3.6582146856503	75.5742510873735	0	50.9320923494285	0	0	4.04219401824224	8.37919738519941	1.73313476273846	50.4214440346376	0	0	30.0643927701753	0	18.2567562173167	3.958677757485	0	0	0	0	0
decr1	0	0	1.74298955006593	0	2.52368031884871	0	0	0	0	0	0	0	0	0	0	0	0	1.62310930036128	1.74982496011386	4.70341888155038	0	0	5.96501982470785	0	0	2.02109700912112	0	13.8650781019076	0	0	0	3.92144253524025	0	0	0	0	0	0	0	0
ccdc102a	0	0	0	0	1.44210303934212	45.636425321306	0	0	0	0	0	0	0	0	0	3.76302749945147	0	0	0	0	2.11396506538108	0	5.04732446706049	0	0	0	0	0	0	0	0	0	0	0	0	0	0	0	0	0
zdhhc23b	0	0	0	0	0	0	0	0	0	0	0	0	0	0	0	0	0	0	0	0	2.64245633172635	0	1.37654303647104	0	0	0	0	0	0	0	0	0	0	0	0	0	0	0	0	0
ctsl.1	0	0	0	0	0	0	0	0	0	0	0	0	0	0	0	0	0	0	0	0	0	0	0	0	0	0	0	0	0	0	0	0	0	0	36.6177692567363	0	0	0	0	0
med13b	0	0	1.96086324382417	0	0	0	0	0	0	0	0	0	0	0	0	1.25434249981716	0	1.89362751708816	0	0	0	0	0	0	0	0	0	0	0	0	0	0	0	0	0	0	0	0	0	0
setb	896.90174205379	0	49.8930758706373	0	15.5026076729278	6.8454637981959	41.73811717884	39.4366521294762	0	0	0	4.21669973520582	18.7829092418229	41.7356541841768	10.844449837646	2.50868499963432	33.756963382514	4.59880968435697	10.0614935206547	21.4266860159517	34.8804235787878	28.8909161173332	13.3065826858867	0	4.74007683343083	30.3164551368168	0	51.1274755007844	0	0	0	44.4430153993895	0	41.0777014889625	25.7314054236525	0	0	0	0	0
cldn12	0	0	1.30724216254945	0	5.40788639753296	0	0	2.17748385990973	0	0	0	0	0	0	0	1.67245666642288	0	0	0	0	1.58547379903581	0	0	0	0	8.08438803648448	0	0	0	0	0	0	0	0	0	0	0	0	0	0
cndp2	0	0	7.40770558778021	0	0	18.2545701285224	5.59901571911268	7.25827953303243	0	0	0	23.6135185171526	0	0	0	1.67245666642288	0	0	0	1.04520419590008	0	0	1.37654303647104	0	4.2134016297163	13.1371305592873	0	0	0	0	0	0	0	0	0	0	0	0	0	0
pkma	0	0	0.653621081274724	0	0.360525759835531	0	4.58101286109219	0.725827953303243	0	0	0	10.120079364494	24.7143542655565	38.5252192469324	20.4130820473337	66.8982666569151	20.4318462578374	34.3558135243138	1.74982496011386	38.4112541993281	22.7251244528466	52.683435272784	9.63580125529729	0	5.79342724085991	0	0	12.1319433391692	0	0	32.4891667258649	7.8428850704805	0	0	0	0	0	0	0	67.7957308034391
nxnl2	0	0	13.0724216254945	0	1.08157727950659	0	0	3.14525446431405	0	0	0	0	10.8743158768449	0	0	5.85359833248007	0	0	0	4.70341888155038	0	0	0	0	0	0	0	0	0	0	0	0	0	0	0	0	0	0	0	0
rpa1	0	0	1.74298955006593	0	0	29.6636764588489	0	5.32273832422379	0	0	0	0	0	0	0	0	0	1.62310930036128	0	0	0	5.94812978886271	0	0	0	0	0	0	0	0	91.375781416495	0	0	0	0	0	0	0	0	0
mtfr1l	0	0	2.17873693758241	0	9.01314399588826	0	0	2.90331181321297	0	0	0	0	0	0	0	0	0	4.59880968435697	0	4.18081678360034	10.5698253269054	2.54919848094116	0	0	0	0	0	0	0	0	0	0	0	0	0	0	0	0	0	0
rrs1	0	0	10.8936846879121	108.874979477918	2.88420607868424	0	0	2.17748385990973	0	0	0	0	0	0	0	4.18114166605719	0	0	0	12.542450350801	3.69943886441689	0	10.5534966129447	0	8.95347846314713	0	0	0	0	0	30.4585938054983	0	0	0	0	0	0	0	0	0
pfn2	0	0	32.8989277574945	7.50861927433919	46.1472972589479	9.1272850642612	26.4680743085327	40.4044227338805	0	0	42.7639729773954	8.43339947041165	29.1629380333567	20.8678270920884	18.8183100123858	12.5434249981716	24.873551966063	27.8633763228687	0.437456240028466	11.758547203876	22.7251244528466	16.9946565396078	10.5534966129447	0	70.0478020940334	32.3375521459379	0	26.8635888224461	0	245.143173642709	0	9.80360633810063	0	0	142.51239926946	0	0	0	0	0
traf4a	0	0	0	0	0	0	0	0	0	0	0	0	1.97714834124452	0	0	0	0	0	14.4360559209394	0	0	0	0	0	0	0	0	0	0	0	0	0	0	0	0	0	0	0	0	0
tlx1	0	0	0.871494775032966	0	0	0	0	3.62913976651622	9.69434258219047	0	0	0	0	0	0	0	0	0	0	0	0	0	0	0	0	0	0	0	0	0	0	0	0	0	0	0	0	0	0	0
trim35.13	0	0	0	0	0	0	0	0	0	0	0	0	0	0	0	0	0	0	0	0.261301048975021	0	0	0	0	0	0	0	0	0	0	0	0	0	0	0	0	0	0	0	0
isl2a	0	0	0	48.8060252832047	11.8973500745725	0	0	0	0	0	0	0	0	0	0	0	0	0	0	0	0	0	0	0	0	0	0	0	0	0	0	0	0	0	0	0	0	0	0	0
chordc1a	0	0	8.27920036281317	0	0	0	0	0	0	0	0	0	0	0	0	12.9615391647773	0	0	0	0	0	0	0	0	0	0	0	25.1304540597076	0	0	0	0	52.4443849858573	0	0	0	0	0	0	0
spoplb	0	0	4.79322126268131	0	0	0	0	1.45165590660649	0	0	0	0	0	0	0	0	0	0	0	2.09040839180017	0	0	0	0	0	0	0	0	0	0	0	0	0	0	1.9793388787425	0	0	0	0	0
LTN1	0	0	0	0	6.12893791720402	0	0	0	0	0	0	0	0	0	0	0	0	0	0	0	0	0	0	0	0	0	0	0	0	0	0	0	0	0	0	0	0	0	0	0
spag1a	0	0	0	0	0	0	0	0	0	0	0	0	0	0.535072489540728	2.55163525591671	0	0	0	0	0	0	0	0	0	0	0	0	0	0	0	0	0	0	0	0	0	0	0	0	0
CHST13	0	0	0	0	0	0	2.54500714505122	0	0	0	8.01824493326165	0	0	1.60521746862218	0	0	0	0	0	0	0	0	0	0	0	0	0	0	0	0	0	0	0	0	0	0	0	0	0	0
isl1	0	0	0	0	1.80262879917765	0	0	0	0	0	0	0	0	0	0	0	0	0	0	0	0	0	0	0	0	0	0	0	0	0	0	2.6142950234935	0	0	8.90702495434126	0	0	0	0	0
arhgdig	0	0	0	0	0	0	0	5.32273832422379	0	0	0	0	0	0	0	0	0	0	0	0	0	0	1.37654303647104	0	13.1668800928634	0	0	9.53224119506151	0	0	67.0089063720963	9.15003258222725	0	28.9065306774181	49.4834719685625	0	0	0	0	0
cog2	0	0	0.435747387516483	0	0.721051519671061	0	0	0	0	0	0	0	0	0	0	0	0	0	0	0	0	0	4.58847678823681	0	0	0	0	0	0	0	0	0	0	0	0	0	0	0	0	0
phf6	0	0	3.92172648764835	0	5.76841215736849	0	3.5630100030717	17.4198708792778	0	0	0	0	0	0	0	0	0	0	0	0	0	0	0	0	0	0	0	0	0	0	0	0	0	0	0	0	0	0	0	0
marcksa	0	0	12.2009268504615	0	14.4210303934212	93.5546719086773	35.1210986017068	5.80662362642595	0	0	0	17.7101388878645	9.8857417062226	0	0	0	0	0	0	1.56780629385013	24.3105982518824	0	0	0	0	0	0	0	0	0	0	23.5286552114415	0	0	0	0	0	0	0	0
CR354540.1	0	0	0	0	0	0	0	0	0	0	0	0	0	0	0	0	0	0	0	0	0	0	0	0	0	0	0	0	0	0	10.1528646018328	8.49645882635388	0	0	2.96900831811375	0	0	0	0	0
uhrf1bp1l	0	0	0.217873693758241	0	0	0	0	0	0	0	0	0	0	0	0	0	0	0	0	0	0	0	0	0	0	0	0	0	0	0	0	0	0	0	0	0	0	0	0	0
bhlhe40	0	0	0	0	2.16315455901318	0	3.5630100030717	0	0	0	0	0	1.97714834124452	0	0	0	0	0	0	0	0	0	0	0	0	0	0	0	0	0	0	0	0	0	0	0	0	0	0	0
bach2b	0	0	0.217873693758241	0	5.76841215736849	0	1.52700428703073	2.41942651101081	0	0	0	0	6.92001919435582	0	0	0	0	0.27051821672688	0	0.261301048975021	0	0	0	0	0	0	5.02751843111965	12.9985107205384	0	0	0	0	0	12.1711708115444	0	0	0	0	0	0
acsl4a	0	0	3.26810540637362	0	3.24473183851978	0	0.509001429010243	4.35496771981946	0	0	0	5.90337962928815	1.97714834124452	0	0	0	0	0	0	4.18081678360034	0	0	0.45884767882368	0	0	14.1476790638478	0	0	0	0	0	0	0	9.12837810865834	0	0	0	0	0	0
acsbg2	0	0	0	0	0	0	1.01800285802049	2.41942651101081	0	0	0	6.74671957632932	0	5.88579738494801	0	0	0	0	0	1.82910734282515	52.8491266345269	0	0	0	0	0	0	9.53224119506151	0	0	243.668750443987	52.9394742257434	0	0	1.9793388787425	0	0	0	0	0
tie1	0	0	0	41.2974060088655	5.76841215736849	0	0	0.725827953303243	0	0	0	2.53001984112349	10.3800287915337	17.657392154844	3.18954406989589	13.379653331383	4.44170570822553	10.5502104523483	4.81201864031312	3.91951573462532	1.58547379903581	0.849732826980388	0	0	1.58002561114361	0	3.35167895407976	1.73313476273846	0	0	0	26.7965239908084	0	0	13.8553721511975	0	0	0	0	0
esr1	0	0	0	0	0	0	0	0	0	0	0	2.53001984112349	0	0	0	0	0	0	0	0	0	0	0	0	0	0	0	0	0	0	0	0	0	0	0	0	0	0	0	0
tti1	0	0	1.52511585630769	0	0	0	0	0	0	0	0	0	0	0	0	0	0	0	0	0	0	0	0	0	0	0	0	0	0	0	0	0	0	0	0	0	0	0	0	0
mvk	0	0	0	0	1.44210303934212	0	0	0	0	0	0	0	0	0	0	0	0	0	0	0	0	0	0	0	0	0	0	0	0	0	0	0	0	0	0	0	0	0	0	0
usp19	0	0	0.653621081274724	0	0.721051519671061	0	0	2.17748385990973	0	0	0	0	0	0	8.9307233957085	0	0	0	0	0.783903146925063	4.75642139710743	0	0	150.227282359922	0	0	0	10.3988085764307	0	0	0	0	0	0	0	0	0	0	0	0
zgc.92630	0	0	0	0	0	0	0	3.8710824176173	0	0	0	0	0	0	0	0	0	0	0	0	0	0	0	0	0	0	0	0	0	0	0	0	0	0	0	0	0	0	0	0
aplp1	0	0	0	0	0	0	10.6890300092151	0	0	0	0	0	0	0	0	0	0	0	0	0	0	0	0	0	0	0	0	0	0	0	0	0	0	0	0	0	0	0	0	0
rab23	0	0	0	0	2.16315455901318	0	0	0	0	0	0	0	0.49428708531113	0	0	0	0	2.7051821672688	0	0.522602097950042	0	0	0	0	0	17.1793245775295	0	0	0	0	0	4.57501629111363	0	0	0	0	0	0	0	0
orai1b	0	0	5.88258973147252	0	1.08157727950659	0	0	1.45165590660649	0	0	0	0	9.8857417062226	0	0	0	0	0	0	0	0	0	0	0	0	0	0	0	0	0	0	0	0	0	0	0	0	0	0	0
TMEM63C	0	0	0	0	0	0	0	0	0	0	0	0	0	0	0	0	0	0	0	0	0	0	0	0	4.2134016297163	0	0	0	0	0	0	0	0	0	0	0	0	0	0	0
reep3b	0	0	3.7038527938901	0	0	0	10.1800285802049	0.241942651101081	0	0	0	0	7.41430627966695	0	0	0	2.66502342493532	8.11554650180641	0	7.83903146925063	0	9.34706109678426	4.12962910941313	0	0	0	0	0	0	0	0	3.26786877936688	0	0	16.8243804693113	0	0	0	0	0
ik	0	0	3.26810540637362	0	0	0	4.07201143208195	11.855189903953	0	0	0	1.68667989408233	0	0	0	0	0	3.51673681744944	6.99929984045545	24.0396965057019	0	0	0	0	0	25.263712614014	67.0335790815953	0	0	0	0	25.4893764790616	0	0	0	0	0	0	0	0
zgc.110366	0	0	1.30724216254945	0	0	0	0	0	0	0	0	0	0	0	0	0	0	0	0	1.30650524487511	0	0	0	0	10.5335040742907	0	0	0	0	0	0	0	0	0	0	0	0	0	0	0
stmn1a	0	0	38.1278964076922	0	5.04736063769743	2.2818212660653	0	7.01633688193135	19.3886851643809	0	0	0	2.47143542655565	3.21043493724437	0	0	7.10672913316085	10.2796922356215	2.18728120014233	1.30650524487511	0	0	16.5185164376525	0	0	0	0	3.46626952547691	0	0	32.4891667258649	0	0	0	16.8243804693113	0	0	0	0	0
rabac1	0	0	3.05023171261538	0	2.88420607868424	0	0	16.2101576237724	2.42358564554762	0	0	26.1435383582761	0	5.88579738494801	0	1.25434249981716	0	1.89362751708816	0	0	0	0	13.3065826858867	0	0	7.07383953192392	0	0	0	0	0	1.30714751174675	0	13.6925671629875	0	0	0	0	0	0
copa	0	0	4.57534756892307	0	14.4210303934212	0	10.1800285802049	2.66136916211189	0	0	0	4.21669973520582	0	11.2365222803553	0	0.836228333211439	0	2.7051821672688	0	4.18081678360034	0	0	10.094648934121	0	0	0	0	25.1304540597076	0	0	0	33.9858353054155	0	0	6.92768607559876	0	0	0	0	0
cnot1	0	0	4.35747387516483	0	8.65261823605273	0	3.05400857406146	6.04856627752703	0	0	0	0	0.98857417062226	0	1.27581762795836	4.18114166605719	0	4.86932790108385	0	1.56780629385013	0	0	0	0	17.9069569262943	0	0	0	0	0	0	0	0	0	0	0	0	0	0	0
ulk4	0	0	0	0	0	0	0	0	0	0	0	0	0	0	0	0	0	0	0	0	3.69943886441689	0	0	0	0	0	0	0	0	0	0	0	0	0	0	0	0	0	0	0
nf1b	0	0	0	0	0.721051519671061	0	0	0	0	0	0	0	0	0	0	0	0	0	0	1.56780629385013	0	0	0	0	0	0	0	0	0	0	0	0	0	0	0	0	0	0	0	0
cbx1a	0	0	0	0	18.3868137516121	0	5.59901571911268	1.93554120880865	0	0	0	0	6.92001919435582	8.02608734311092	3.18954406989589	1.25434249981716	0	0	0	3.91951573462532	3.69943886441689	0	0	0	0	0	0	0	96.2591204297627	0	0	0	0	0	0	0	0	0	0	0
tnfsf10l	0	209.793577981651	9.58644252536262	0	6.84998943687508	0	13.2340371542663	6.29050892862811	0	0	0	0	0	0	0	0	0	0	0	0	0	0	0	0	0	0	0	0	0	0	0	0	0	0	0	0	0	0	0	0
ccdc106a	0	0	9.58644252536262	0	0.360525759835531	0	0	1.93554120880865	43.6245416198571	0	0	0	0	0	0	0	0	0	0	0	0	0	0	0	0	0	0	0	0	0	0	0	0	0	0	0	0	0	0	0
rnd1l	0	0	0	0	0	0	0	0	0	0	0	0	0	0	0	0	0	0	0	0	0	14.4454580586666	0	0	0	24.2531641094534	0	0	0	0	0	0	0	0	0	0	0	0	0	0
dlb	0	0	2.83235801885714	0	0	0	0	0	0	0	0	0	0	0	0	0	0	0	0	0.522602097950042	0	0	0	0	0	0	0	0	0	0	0	0	0	0	0	0	0	0	0	0
slit2	0	0	0	0	5.76841215736849	0	0	5.0807956731227	0	0	0	19.3968187819468	50.9115697870464	9.09623232219238	7.65490576775014	7.10794083229723	17.7668228329021	1.89362751708816	0	10.7133430079759	10.0413340605601	0	0	43.6143722980419	0	0	0	0	0	0	6.09171876109967	4.57501629111363	0	69.9842321663806	0	0	0	0	0	0
dhfr	0	0	6.10046342523076	0	0	0	0	7.7421648352346	0	0	0	0	0	0	0	0	0	0	5.24947488034159	0	0.528491266345269	5.09839696188233	2.2942383941184	0	0	0	0	12.9985107205384	41.2539087556126	0	0	0	0	0	0	0	0	0	0	0
tmed9	0	0	2.6144843250989	105.120669840749	3.24473183851978	9.1272850642612	4.07201143208195	4.35496771981946	0	0	0	2.53001984112349	1.48286125593339	0	7.33595136076055	3.34491333284575	0	4.86932790108385	0.437456240028466	1.30650524487511	6.8703864624885	2.54919848094116	0	0	13.1668800928634	7.07383953192392	10.0550368622393	12.9985107205384	0	0	0	0	0	0	2.96900831811375	0	0	0	0	0
zgc.109986	0	0	0	0	1.80262879917765	0	0	0.967770604404324	0	0	0	0	0	0	0	0	0	2.16414573381504	0	0	0	0	0	0	0	0	0	0	0	0	0	0	0	0	0	0	0	0	0	0
atl3	0	0	3.48597910013186	0	8.2920924762172	0	0	7.01633688193135	0	13.7909718662365	0	0	0	17.1223196653033	3.50849847688548	0	0	0	2.18728120014233	0	0	20.3935878475293	5.04732446706049	0	14.746905704007	0	0	0	0	0	0	10.457180093974	0	0	0	0	0	0	0	0
zgc.112496	0	116.551987767584	0	0	0	0	0	1.69359855770757	0	0	0	0	0	0	0	8.7803974987201	0	0	0	0	0	0	0	0	0	0	0	0	0	0	0	0	0	0	0	0	0	0	0	0
seh1l	0	0	3.26810540637362	0	0	0	0	4.59691037092054	14.5415138732857	0	0	0	0	0	0	0	0	1.08207286690752	0	0	0	0	8.71810589764993	0	0	0	0	0	0	0	0	0	0	0	0	0	0	0	0	0
irf2bpl	0	0	1.08936846879121	0	25.2368031884871	0	21.8870614474405	7.50022218413351	0	44.8206585652685	0	10.120079364494	0	0	2.8705896629063	0	1.77668228329021	0	2.62473744017079	2.61301048975021	0	2.54919848094116	0	0	0	0	0	9.53224119506151	0	0	0	0	17.4814616619524	0	0	0	0	0	0	0
rhogb	0	0	0	0	7.93156671638167	0	0	0	0	0	0	0	0	0	5.10327051183343	0	0	1.89362751708816	0	0	0	14.4454580586666	1.83539071529472	0	0	0	0	0	0	46.3048216880673	0	0	0	0	9.89669439371251	0	0	0	0	0
klhl18	0	0	0.653621081274724	0	0	0	0	4.11302506871838	0	0	0	0	5.93144502373356	0	0	0	0	0	0	0	0	8.49732826980387	0	0	0	0	0	0	0	0	0	0	0	0	0	0	0	0	0	0
lypd6	0	0	0	0	0	0	0	0	0	0	13.3637415554361	0	0	0	0	0	0	0	0	0	4.22793013076216	0	0	0	0	0	0	0	0	0	0	0	0	0	0	0	0	0	0	0
fam8a1	0	0	0.435747387516483	0	0	0	0	1.69359855770757	0	0	0	0	0	0	0	0	0	0	0	0	0	0	0	0	0	0	0	0	0	0	0	0	0	0	0	0	0	0	0	0
ldlrap1a	0	0	0	0	0	0	0	1.20971325550541	0	79.2980882308597	0	0	0	3.7455074267851	0	2.0905708330286	0	0.541036433453761	0	2.09040839180017	2.11396506538108	0	0	0	0	0	0	4.33283690684614	0	0	0	0	0	22.8209452716458	1.9793388787425	0	175.095712098009	0	0	0
cbwd	0	0	11.765179462945	0	0	0	0	3.62913976651622	0	0	0	0	0	0	0	0	0	6.22191898471825	16.1858808810532	1.30650524487511	0	14.4454580586666	0	0	8.95347846314713	0	0	0	0	0	0	0	0	0	0	0	0	0	0	0
srsf11	0	0	10.4579373003956	0	21.9920713499674	0	15.2700428703073	15.9682149726714	0	0	0	0	2.47143542655565	0	39.5503464667091	7.94416916550867	25.7618931077081	0.27051821672688	10.0614935206547	15.1554608405512	0	0	5.50617214588417	0	2.63337601857269	51.5379737325886	0	0	0	0	26.3974479647652	0	0	0	5.93801663622751	0	0	0	0	0
nelfe	0	0	0	0	5.40788639753296	0	12.7250357252561	6.77439423083027	4.84717129109524	0	0	0	4.44858376780017	0	1.59477203494795	0	0	0.541036433453761	0	0	21.1396506538108	0	0	0	0	0	0	0	0	0	0	18.9536389203279	0	4.56418905432917	0	0	0	0	0	0
lhfp	0	0	0.217873693758241	0	0	0	5.59901571911268	2.66136916211189	0	0	0	0	0	0	0	0	0	3.24621860072256	0	6.79382727335055	0	0	0.917695357647361	0	0	0	0	0	0	0	4.06114584073311	5.88216380286038	0	0	4.94834719685626	0	0	0	0	0
fmnl3	0	0	1.74298955006593	0	6.48946367703955	0	0	1.93554120880865	0	0	0	0	6.42573210904469	0	1.27581762795836	0	0	0	2.18728120014233	0.783903146925063	6.34189519614323	0	4.58847678823681	0	0	0	0	0	0	0	0	1.30714751174675	0	0	0	0	0	0	0	0
ppp1r13ba	0	0	0	0	0	0	0	0.241942651101081	0	0	0	0	5.43715793842243	39.5953642260139	81.0144193753557	38.8846174943319	4.44170570822553	8.65658293526017	14.8735121609678	10.7133430079759	1.05698253269054	2.54919848094116	19.7304501894183	0	21.0670081485815	0	8.37919738519941	25.9970214410768	0	0	0	5.88216380286038	0	147.575446089976	0	0	0	0	0	0
yrk	0	0	0	0	2.52368031884871	0	10.6890300092151	6.29050892862811	0	0	0	23.6135185171526	26.691502606801	29.9640594142808	1.59477203494795	20.905708330286	40.8636925156749	10.0091740188946	19.2480745612525	15.4167618895262	29.0670196489898	50.1342367918429	49.0967016341338	0	13.1668800928634	33.3481006504985	8.37919738519941	0	0	0	20.3057292036656	5.228590046987	0	0	21.7727276661675	0	0	0	0	0
hdr	0	0	0	0	0	0	0	0	0	0	0	0	0	0	2.55163525591671	0	0	0	0	0	0	0	0	0	0	0	0	0	0	0	0	0	0	0	0	0	0	0	0	0
b3gnt5b	0	0	0	0	0	0	0	0	0	0	0	0	0	0	0	0	0	0	0	0	0	0	0	0	0	0	0	0	0	0	10.1528646018328	0	0	0	0	0	0	0	0	0
elovl6	0	0	2.6144843250989	0	0	0	0	0	0	0	0	0	0	0	0	0	0	0	0	0	0	0	0.917695357647361	0	0	0	0	0	0	0	0	0	0	0	0	0	0	0	0	0
spra	0	0	0	0	0	0	0	0	0	0	0	0	0	0	0	0	7.99507027480596	0	0	0.261301048975021	0	0	1.37654303647104	0	2.10670081485815	23.2426156048929	0	0	0	0	0	0	0	0	0	0	0	0	0	0
tcf7l2	0	0	1.30724216254945	0	6.48946367703955	0	0	1.45165590660649	0	0	0	0	0	2.14028995816291	0	0	0	0	0	0.261301048975021	4.22793013076216	2.54919848094116	9.63580125529729	0	0	21.2215185957718	0	0	0	0	32.4891667258649	14.3786226292143	0	0	6.92768607559876	0	0	0	0	0
dpy30	0	0	22.0052430695824	0	14.7815561532568	0	16.797047157338	29.5170034343319	0	175.834891294515	0	55.6604365047169	10.3800287915337	9.6313048117331	0	0	0	0.27051821672688	0.437456240028466	0	2.64245633172635	21.2433206745097	0	0	0	0	0	7.79910643232305	0	24.5143173642709	48.7337500887973	0	0	31.9493233803042	0	0	0	0	0	0
btk	0	0	0	0	0	0	0	0	0	0	0	0	0	0	0	0	0	0	0	0	0	0	0	0	0	0	0	0	0	0	14.2140104425659	0	0	0	0	0	0	0	0	0
fam92a1	0	0	1.08936846879121	0	17.3052364721055	0	0	0	0	0	0	0	0	0	0	0	0	0	0	1.56780629385013	0	0	10.094648934121	0	0	0	0	0	0	57.2000738499655	0	0	0	0	10.8863638330838	0	0	0	0	0
tardbpl	23.2961491442543	0	61.6582553335823	0	14.7815561532568	0	39.1931100337887	3.8710824176173	0	0	0	25.3001984112349	5.43715793842243	0	3.50849847688548	25.9230783295546	0	1.08207286690752	0	9.9294398610508	0	6.7978626158431	0.45884767882368	0	12.6402048891489	0	1.67583947703988	0	0	0	0	2.6142950234935	0	0	0	0	0	0	0	0
desi2	0	0	3.7038527938901	0	0	0	14.2520400122868	1.93554120880865	0	0	0	0	9.39145462091147	0	0	0	0	0	0	5.48732202847544	12.1552991259412	11.046526750745	12.3888873282394	0	9.48015366686167	0	0	0	0	0	0	0	0	0	0	0	0	0	0	0
prkcsh	0	0	2.83235801885714	0	3.60525759835531	29.6636764588489	6.61701857713317	8.95187809074	0	0	0	0	0	0	4.14640729086466	11.2890824983544	0	0.27051821672688	0	3.91951573462532	1.05698253269054	0	8.71810589764993	0	4.74007683343083	0	0	9.53224119506151	0	0	0	12.4179013615941	0	0	0	0	0	0	0	0
pcyt1ab	0	0	2.17873693758241	0	0	0	0	0	0	0	0	0	0	0	0	0	0	0	0	3.6582146856503	0	0	0	0	0	0	0	0	0	0	0	0	0	0	0	0	0	0	0	0
rcor3	0	0	0.435747387516483	0	0.721051519671061	0	0.509001429010243	0	0	0	0	0	0	0	0	0	0	0	0	0	0	0	0	0	0	0	0	0	0	0	0	0	0	0	0	0	0	0	0	0
ppat	0	0	0	0	0	0	0	0	0	0	0	0	0	0	0	1.67245666642288	0	0	0	5.22602097950042	0	0	0	0	0	0	0	0	0	0	0	0	0	0	0	0	0	0	0	0
C2H1orf35	0	0	0	0	0.721051519671061	0	0	0.241942651101081	0	0	0	0	14.8286125593339	0	2.23268084892712	0	2.66502342493532	1.3525910836344	0	4.9647199305254	1.58547379903581	0	0	0	0	0	0	0	0	0	0	0	0	0	0	0	0	0	0	0
pin4	0	0	4.57534756892307	0	1.44210303934212	4.5636425321306	25.4500714505122	0	0	0	0	0	12.8514642180894	6.42086987448874	9.56863220968768	3.76302749945147	0	0	0	0	3.17094759807162	0	7.34156286117889	77.5366618631856	0.526675203714537	0	0	0	0	0	0	0	0	0	2.96900831811375	0	0	0	0	0
kmt2a	0	0	0	0	1.80262879917765	0	3.05400857406146	0	0	0	0	1.68667989408233	0	0	7.97386017473973	8.36228333211439	0	0	0	0	0	0	0	0	0	0	0	0	0	0	0	0	0	0	4.94834719685626	0	0	0	0	0
gtf3c2	0	0	0	0	0	0	0	0	0	0	0	0	0	0	0	0	0	1.62310930036128	0	0	0	0	0	0	0	0	0	0	0	0	0	0	0	0	0	0	0	0	0	0
plk4	0	0	0	0	0	0	2.54500714505122	0	0	0	0	0	0	0	0	0	0	0.811554650180641	0	1.04520419590008	0	0	0	0	0	0	0	0	0	0	8.12229168146622	0	0	0	1.9793388787425	0	0	0	0	0
sel1l	0	0	0	11.2629289115088	0	29.6636764588489	1.01800285802049	0	0	0	0	21.0834986760291	0	0	5.10327051183343	0	0	0	0	0	1.05698253269054	0	0	0	0	19.2004215866506	0	0	0	0	0	0	0	0	0	0	0	0	0	0
KAT5..1.of.2.	0	0	0	0	2.52368031884871	0	0	3.62913976651622	0	0	0	0	0	0	0	0	0	2.16414573381504	1.74982496011386	0	0	0	0	0	0	16.168776072969	0	0	0	0	0	0	0	0	0	0	0	0	0	0
sox4a	0	0	0	22.5258578230176	11.1762985549014	4.5636425321306	7.63502143515365	12.8229605083573	0	0	0	0	0	3.7455074267851	0	5.85359833248007	0	0	0.874912480056931	1.82910734282515	5.28491266345269	3.39893130792155	0	0	3.16005122228722	1.01054850456056	0	14.7316454832769	0	0	0	0	0	0	40.5764470142213	0	0	0	0	0
gpr22	0	0	0	0	0	0	0	0	0	0	0	0	0	0	8.29281458172932	11.2890824983544	0	0	0	4.9647199305254	0	0	0	0	0	0	0	0	0	0	0	0	0	0	0	0	0	0	0	0
mtmr2	0	0	0	0	0	0	0	0	0	0	0	0	11.368602962156	14.4469572175997	3.50849847688548	0	0	0	0	3.13561258770025	30.6524934480256	0	0	0	0	0	0	16.4647802460153	0	0	0	0	0	0	3.958677757485	0	0	0	0	0
stx2a	0	0	0	0	0	0	0	0.967770604404324	0	0	0	0	0	0	0	0	0	0	0	0	0	0	0	0	0	0	0	0	0	0	0	0	0	0	0	0	0	0	0	0
gpm6ab	0	0	6.318337118989	0	32.4473183851978	0	2.03600571604097	1.93554120880865	0	0	0	0	0	0	0	0	0	0	0	0	0	0	0	0	0	0	0	0	0	0	0	0	0	80.634006626482	132.615704875748	0	963.026416539051	0	0	0
egln1	0	0	5.01109495643955	0	0	29.6636764588489	0	0	0	0	0	0	0	0	0	13.7977674979887	0	0	0	0	0	0	0	0	0	0	0	0	0	0	0	0	0	0	0	0	0	0	0	0
osbp	0	0	0.217873693758241	0	0	0	0	5.80662362642595	0	0	0	0	0	0	1.27581762795836	0.836228333211439	0	0	0.874912480056931	2.61301048975021	0	0	18.8127548317709	0	0	0	0	0	0	0	0	0	0	0	0	0	0	0	0	0
epha7	0	0	12.2009268504615	0	0.721051519671061	45.636425321306	37.1571043177478	22.9845518546027	0	0	0	13.4934391526586	0	0	0	6.27171249908579	0	0.541036433453761	0	1.56780629385013	0	0	0	0	5.26675203714537	0	0	0	0	0	0	0	0	0	0	0	0	0	0	0
ccdc9	0	0	2.6144843250989	0	5.76841215736849	0	4.07201143208195	1.20971325550541	0	0	0	0	0	1.07014497908146	0	0	0	5.95140076799137	0	3.91951573462532	8.98435152786958	0	0	0	0	0	28.489271109678	0	0	0	0	2.6142950234935	0	0	0	0	0	0	0	0
hspa5	0	0	37.910022713934	0	47.2288745384545	0	58.0261629071678	55.1629244510465	0	0	0	8.43339947041165	6.42573210904469	0	2.8705896629063	33.0310191618518	14.2134582663217	10.8207286690752	0	14.1102566446511	24.3105982518824	31.4401145982743	24.7777746564787	0	23.1737089634396	0	0	38.9955321616152	9.16753527902501	24.5143173642709	0	35.9465565730356	0	139.968464332761	0	0	0	0	0	0
ptk2.1	0	0	4.35747387516483	0	2.52368031884871	0	0	0	0	0	0	0	0	9.09623232219238	0	0	0	0	0	0	0	0	0	0	6.32010244457445	0	0	0	0	0	0	0	0	0	0	0	0	0	0	0
dnajb6a	0	0	0	0	0	0	0	0	0	0	0	0	0.49428708531113	0	0	0	0	1.3525910836344	5.68693112037005	2.61301048975021	0	0	0	0	1.58002561114361	0	0	0	0	0	34.5197396462314	0	0	0	0	0	0	0	0	0
acaa1	0	0	2.17873693758241	0	0	0	0	1.45165590660649	0	0	0	0	0	0	0	0	0	0	0	0	0	0	0	0	0	0	0	0	0	0	0	5.228590046987	0	0	0	0	0	0	0	0
nabp1a	0	0	12.636674237978	0	0	0	2.54500714505122	0	0	0	0	0	0	2.67536244770364	0	0	0	4.32829146763009	0	0	9.51284279421485	0.849732826980388	0	0	10.0068288705762	0	25.1375921555982	0	0	0	0	0	0	0	15.83471102994	0	0	0	0	0
six4a	0	0	9.80431621912086	0	14.7815561532568	6.8454637981959	0	0	0	0	0	0	0	0	0	0	0	0	0	0	0	0	0	0	0	0	0	0	0	0	0	0	0	0	0	0	0	0	0	0
eefsec	0	0	0.217873693758241	0	0	0	0	0	0	0	0	2.53001984112349	0	1.60521746862218	0	0	0	0	0	0.522602097950042	0	0	0	0	0	0	0	0	0	0	0	0	0	0	0	0	0	0	0	0
irf2bp2a	0	0	18.3013902756923	3.75430963716959	25.5973289483227	0	8.65302429317414	48.8724155224184	55.7424698475952	31.0296866990321	0	0	26.691502606801	0	5.42222491882302	7.10794083229723	14.2134582663217	2.97570038399568	10.4989497606832	7.57773042027561	2.64245633172635	0	9.17695357647361	0	7.90012805571806	0	13.4067158163191	18.1979150087538	0	212.457417157015	62.9477605313632	45.0965891552629	0	12.1711708115444	7.91735551497001	0	0	0	0	0
syf2	0	0	7.18983189402197	0	2.88420607868424	0	0	2.66136916211189	48.4717129109524	0	0	4.21669973520582	2.96572251186678	0	0	0.836228333211439	0	2.97570038399568	2.62473744017079	7.57773042027561	19.0256855884297	0	9.17695357647361	0	1.58002561114361	4.04219401824224	0	0	0	0	0	0	0	0	0	0	0	0	0	0
mad2l1	0	0	0.653621081274724	0	9.37366975572379	54.7637103855672	0	0	0	0	0	0	0	0	0	0	5.33004684987064	4.59880968435697	13.123687200854	0	0	0	0	0	0	0	0	0	0	0	0	5.228590046987	0	0	0	0	0	0	0	0
tcf12	0	0	14.1617900942857	0	5.76841215736849	0	13.7430385832766	8.22605013743676	31.506613392119	0	2.67274831108722	9.27673941745281	9.39145462091147	12.8417397489775	12.439221872594	10.8709683317487	0	1.62310930036128	31.934305522078	1.82910734282515	0	0	13.3065826858867	0	0	0	0	0.866567381369228	0	0	0	0	0	0	30.6797526205088	0	0	0	0	0
ddr2l	0	0	0	0	0	0	5.59901571911268	0.725827953303243	0	0	0	0	0	0	0	0	0	1.08207286690752	0	0	0	5.94812978886271	0	0	0	0	0	0	0	0	0	0	0	0	1.9793388787425	0	0	0	0	67.7957308034391
tcea3	0	0	0.871494775032966	0	0	0	0	0	0	0	0	0	0	0	0	0	0	0.27051821672688	0	0	0	0	0	0	0	0	0	0	0	0	0	0	0	4.56418905432917	0	0	0	0	0	0
trappc11	0	0	0	0	0	0	2.54500714505122	1.69359855770757	0	0	0	0	0.98857417062226	0	1.27581762795836	0.418114166605719	14.2134582663217	0	5.24947488034159	2.35170944077519	0	0	0	0	0	0	0	0	0	0	0	0	0	0	0	0	0	0	0	0
cmss1	0	0	3.7038527938901	0	0	0	0	0.967770604404324	0	0	0	1.68667989408233	4.44858376780017	7.49101485357019	1.59477203494795	0	0	3.51673681744944	3.93710616025619	0	0	0	6.42386750353153	0	13.693555296578	0	0	0	0	0	0	0	0	0	0	0	0	0	0	0
tfe3a	0	0	0.653621081274724	0	5.40788639753296	0	0	0	0	0	8.01824493326165	0	0	0	0.318954406989589	0	0	1.08207286690752	0	0	0	5.94812978886271	0	0	0	0	0	0	0	0	0	0	0	28.9065306774181	12.8657027118263	0	0	0	0	0
hnrnpub	0	326.345565749235	43.35686505789	0	33.1683699048688	13.6909275963918	71.7692014904443	33.3880858519492	29.0830277465714	0	0	27.8302182523584	8.40288045028921	4.28057991632582	5.42222491882302	19.2332516638631	26.6502342493532	18.124720520701	0	46.5115867175538	12.1552991259412	0	30.2839468023629	0	5.26675203714537	29.3059066322562	97.1986896683131	6.93253905095382	0	0	0	26.7965239908084	0	0	39.58677757485	624.795081967213	0	0	0	0
lmbr1l	0	0	0	0	7.57104095654614	0	0	6.77439423083027	2.42358564554762	0	0	0	0	0	0	0	0	0	0	0	0	0	0	0	0	28.2953581276957	0	7.79910643232305	0	0	0	3.92144253524025	0	0	2.96900831811375	0	0	0	0	0
mylkb	0	0	0	0	0	0	0	0	0	0	0	0	1.97714834124452	0	0.637908813979179	0	0	0	0	0	0	0	0	0	0	0	0	0	0	0	0	0	0	0	0	0	0	0	0	0
hspa4a	0	0	1.52511585630769	0	4.32630911802637	0	0	2.17748385990973	0	3.44774296655912	0	0	8.40288045028921	0	3.18954406989589	0	18.6551639745472	0	0	1.30650524487511	2.64245633172635	5.09839696188233	0	0	0	0	0	0	0	0	0	0	0	0	0	0	0	0	0	0
ybx1	0	0	1.52511585630769	0	0.360525759835531	0	4.07201143208195	1.93554120880865	0	0	0	2.53001984112349	0.49428708531113	0	0.956863220968768	3.34491333284575	0	0.811554650180641	0	0.261301048975021	2.64245633172635	5.94812978886271	2.75308607294208	0	2.63337601857269	0	0	2.59970214410768	0	0	0	0	0	0	0	0	0	0	0	0
HHLA2..1.of.4.	0	0	0	0	0	0	0	0	0	0	0	0	0	0	0	0	0	0	0.437456240028466	0	0	0	0	0	0	0	0	0	0	0	0	0	0	0	0	0	0	0	0	0
ankrd10b	0	0	6.53621081274724	0	0	0	0	0	0	0	0	0	0	0	0	0	0	0	0	0	4.22793013076216	0	0	0	1.05335040742907	0	0	0	0	0	0	0	0	0	0	0	0	0	0	0
wdr36	0	0	27.0163380260219	0	0	0	0	0	0	0	0	0	0	0	0	0	0	0	0	0	13.2122816586317	0	0	0	0	0	0	16.4647802460153	0	0	16.2445833629324	0	0	0	0	0	0	0	0	0
CCDC142	0	0	1.30724216254945	0	0	0	0	0	0	0	0	0	0	0	0	0	0	0	0	0	0	0	0	0	0	0	0	0	0	0	0	0	0	0	0	0	0	0	0	0
fgfr3	0	0	11.5473057691868	0	4.6868348778619	0	8.1440228641639	9.43576339294216	111.48493969519	0	0	0	2.96572251186678	0	0	0	0	0	0	0	0	0	0	0	0	0	0	0	0	0	0	0	0	0	0.989669439371251	0	0	0	0	0
cops2	0	0	2.17873693758241	0	1.80262879917765	0	3.05400857406146	12.3390752061551	0	0	0	0	5.93144502373356	12.8417397489775	6.37908813979179	0	0	8.65658293526017	11.8113184807686	5.48732202847544	7.39887772883377	0	5.04732446706049	0	0	0	0	12.1319433391692	0	0	0	5.88216380286038	0	18.2567562173167	0	0	0	0	0	0
b4galt4	0	0	0	0	0	0	0	1.45165590660649	0	0	0	15.180119046741	0	0	0	0	0	0	0	1.56780629385013	0	0	0	0	0	0	0	0	0	0	0	0	0	0	0	0	0	0	0	0
grwd1	0	0	0.871494775032966	0	0	9.1272850642612	2.03600571604097	0	0	0	0	0.843339947041165	0	0	0	2.0905708330286	0	0	0	3.39691363667527	7.39887772883377	0	0	0	0	7.07383953192392	0	0	0	0	0	0	0	0	0	0	0	0	0	0
flot2a	0	0	5.01109495643955	0	16.5841849524344	22.818212660653	21.3780600184302	1.20971325550541	24.2358564554762	48.2684015318276	0	4.21669973520582	1.97714834124452	1.07014497908146	10.2065410236669	3.76302749945147	2.66502342493532	2.43466395054192	40.2459740826188	1.04520419590008	6.8703864624885	4.24866413490194	0.917695357647361	0	0.526675203714537	0	0	24.2638866783384	0	0	0	5.228590046987	17.4814616619524	0	7.91735551497001	0	175.095712098009	0	0	0
dnajc5ab	0	0	0	0	5.04736063769743	0	0	0	0	0	0	0	0	0	3.82745288387507	0	0	0	0	0	0.528491266345269	6.7978626158431	10.094648934121	0	0	0	0	0	0	0	0	5.228590046987	0	0	0	0	0	0	0	0
rassf1	0	0	0.653621081274724	0	0	0	0.509001429010243	22.2587239012995	0	0	0	0	5.43715793842243	2.67536244770364	6.37908813979179	12.9615391647773	0	8.92710115198705	9.62403728062624	3.91951573462532	0	0	10.5534966129447	0	0	35.3691976596196	0	0	0	0	12.1834375221993	3.26786877936688	0	0	0	0	0	0	0	0
foxp1a	0	0	4.13960018140659	0	6.84998943687508	43.3546040552407	5.59901571911268	7.01633688193135	0	0	0	0	8.89716753560034	0	0	0	0	4.32829146763009	0	2.35170944077519	4.22793013076216	0	0	0	0	0	0	0	0	0	0	8.49645882635388	0	0	0	0	0	0	0	0
hinfp	0	0	0	0	0	0	0	0	0	0	0	0	0	0	0	0	0	0.27051821672688	0	0	0	0	0	0	0	0	0	0	0	0	0	0	0	0	0	0	0	0	0	0
esrrga	0	0	0	0	0	0	5.09001429010243	5.80662362642595	0	0	0	20.240158728988	4.9428708531113	2.14028995816291	0	0	1.77668228329021	0	17.4982496011386	9.14553671412574	2.11396506538108	13.5957252316862	0	0	0	0	0	0	0	0	0	13.7250488733409	0	0	0	0	0	0	0	0
fam63a	0	0	1.52511585630769	0	0	0	0	0	0	0	0	5.06003968224699	0.49428708531113	0.535072489540728	0	0	0	0	0	1.04520419590008	0	0	0	0	0	0	0	0	0	0	0	10.457180093974	0	0	0	0	0	0	0	0
psen1	0	0	8.27920036281317	0	1.80262879917765	0	4.58101286109219	8.22605013743676	0	0	0	0	1.48286125593339	0	6.69804254678137	0	0	6.76295541817201	0	0	0	0	0	0	0	0	0	0	0	0	0	0	0	0	0	0	0	0	0	0
TMC6..1.of.2.	0	0	2.83235801885714	0	2.16315455901318	0	0	2.41942651101081	0	0	0	0	1.48286125593339	4.28057991632582	0	0	0	0	0	0	0	0	2.2942383941184	0	0	0	0	0	0	0	0	0	0	0	4.94834719685626	0	0	0	0	0
rock2b	0	0	0	0	0	0	0	0	0	0	0	0	0	0	16.9045835704482	0	0	0	0	0	0	0	0	0	0	0	0	0	0	0	0	0	0	0	0	0	0	0	0	0
acsm3	0	0	0	0	0	0	0	0	0	0	0	0	1.97714834124452	0	0	0	0	0	0	0	0	0	0	0	0	0	0	0	0	0	0	0	0	0	0	0	0	0	0	0
aga	0	0	0	0	0	0	0	0	0	0	0	0	0	0	0	0	0	0	0	0	0	3.39893130792155	10.094648934121	0	0	0	0	0	0	0	0	15.0321963850876	0	0	22.7623971055388	0	0	0	0	0
pex19	0	0	0	0	13.6999788737502	0	0	0	0	0	0	0	5.43715793842243	0	3.82745288387507	0	0	11.0912468858021	0	0	0	12.7459924047058	0	0	0	0	0	0	0	0	0	0	0	0	0	0	0	0	0	0
lonp2	0	46.6207951070336	0	0	0	0	0	0	0	0	0	0	4.44858376780017	2.14028995816291	0	0	0	1.3525910836344	0	0	0	0	0	0	0	0	0	0	0	0	0	0	0	0	8.90702495434126	0	0	0	0	0
stip1	163.07304400978	0	14.1617900942857	0	7.21051519671061	22.818212660653	0	1.93554120880865	0	0	0	0	2.96572251186678	0	3.18954406989589	0	13.3251171246766	0	0	10.4520419590008	0.528491266345269	0	0	0	0	0	0	0	0	0	0	4.57501629111363	0	0	0.989669439371251	0	0	0	0	0
cat	0	0	5.22896865019779	0	1.08157727950659	100.400135706873	1.52700428703073	0.483885302202162	0	0	0	16.8667989408233	2.47143542655565	0	10.844449837646	0	1.77668228329021	8.92710115198705	0	0	0	0	7.34156286117889	0	0	0	0	0	0	0	0	3.26786877936688	0	0	11.876033272455	0	0	0	0	0
pcif1	0	0	4.35747387516483	0	0	0	0	0	0	0	0	0	0	0	1.27581762795836	0	0	0	0	0.522602097950042	0	0	0	0	0	0	0	0	0	0	0	0	0	0	0	0	0	0	0	0
immp2l	0	0	0	0	0	0	0	1.20971325550541	0	0	0	0	0	0	0	0	0	0	0	0	0	0	0	0	0	0	0	0	0	0	0	0	0	0	0	0	0	0	0	0
slbp	0	0	41.3960018140659	0	8.65261823605273	84.4273868444161	0	14.0326737638627	16.9650995188333	0	0	0	0	0	0	0.418114166605719	10.6600936997413	0	0	18.5523744772265	4.75642139710743	22.0930535014901	33.4958805541287	0	27.3871105931559	0	0	0	0	0	0	0	0	0	0	0	0	0	0	0
lmo7a	0	0	3.7038527938901	0	1.44210303934212	0	7.63502143515365	4.35496771981946	0	3.44774296655912	48.1094695995699	28.6735581993996	12.3571771327783	5.35072489540728	9.56863220968768	29.6861058290061	23.0968696827728	44.3649875432084	53.3696612834728	36.0595447585529	14.2692641913223	0	9.63580125529729	0	32.6538626303013	7.07383953192392	40.2201474489572	12.1319433391692	27.5026058370751	0	0	30.0643927701753	0	0	0	0	0	0	0	0
slc8a3	0	0	3.7038527938901	0	0	0	0	0	0	0	0	0	0	0	0	0	0	0	0	0	0	17.8443893665881	0	0	0	0	0	0	0	0	0	0	0	0	0	0	0	0	0	0
kal1b	454.274908312958	11.6551987767584	11.765179462945	0	20.5499683106252	0	0.509001429010243	0	0	0	0	0	0	0	0	0	0	0	0	1.82910734282515	0	0	0	0	0	0	31.8409500637577	0	0	0	0	0	0	0	0	0	0	0	0	0
skp2	0	0	3.05023171261538	0	0	0	0	1.93554120880865	0	0	0	0	0	0	0	0	8.88341141645106	0	0	0.261301048975021	0	0	0	0	0	0	0	0	0	0	0	0	0	0	0	0	0	0	0	0
mtdhb	0	0	1.74298955006593	0	5.40788639753296	0	0	3.38719711541514	0	0	0	0	0	0	1.59477203494795	0	1.77668228329021	0	0	3.91951573462532	0	0	0	0	4.2134016297163	0	0	0.866567381369228	0	0	0	7.8428850704805	0	0	0	0	0	0	0	0
bccip	0	0	0.217873693758241	0	1.44210303934212	0	0	0.483885302202162	0	0	0	0	0	0	0	0	0	0	0	0	0	0	0.45884767882368	0	0	0	0	0	0	0	0	0	0	0	0	0	0	0	0	0
zmat2	0	0	18.7371376632088	0	3.24473183851978	22.818212660653	10.1800285802049	22.2587239012995	0	10.3432288996774	0	0	3.95429668248904	1.07014497908146	9.24967780269809	0.836228333211439	3.55336456658042	9.73865580216769	1.74982496011386	2.09040839180017	0	0	0	67.8445791302874	13.693555296578	0	0	0	50.4214440346376	0	0	0	0	60.8558540577222	0.989669439371251	0	0	0	0	0
uvssa	0	0	0	0	0	0	0	1.45165590660649	0	0	0	0	0	0	0	0	0	0	0	0	0	0	0	0	14.746905704007	0	0	0	0	0	0	0	0	0	0	0	0	0	0	0
cyp4t8	0	0	0.871494775032966	0	0	0	0	0	0	0	0	0	0	0	0	0	0	0	0	0	0	0	0	0	0	0	0	0	0	0	0	0	0	0	0	0	0	0	0	0
bmp5	0	0	1.74298955006593	0	2.52368031884871	6.8454637981959	0	14.0326737638627	0	120.671003829569	29.4002314219594	8.43339947041165	4.44858376780017	19.2626096234662	0	1.67245666642288	0	2.7051821672688	20.1229870413094	2.09040839180017	11.6268078595959	6.7978626158431	10.5534966129447	0	0	0	0	0	0	0	0	4.57501629111363	0	4.56418905432917	9.89669439371251	0	0	0	0	0
elovl5	0	0	0	0	0	0	0	0	0	13.7909718662365	0	0	0	0	0	0	0	0.27051821672688	1.3123687200854	0	0	0	0	0	0	0	0	1.73313476273846	0	0	6.09171876109967	0	0	12.1711708115444	0	0	0	0	0	0
ppp3ca	0	0	0	0	0	0	0.509001429010243	0	0	0	0	0	0	0	0	0	0	0	0	0	0	0	0	0	0	0	0	0	0	0	0	0	0	0	0	0	0	0	0	0
grem2	0	0	0	0	0	0	11.7070328672356	1.93554120880865	0	0	0	0	0	0	0	0	0	0	0	0	0	0	0	0	0	0	0	0	0	0	0	0	0	0	0	0	0	0	0	0
brf1b	0	0	0	0	0	0	0	0	0	0	0	0	0	0	4.46536169785425	0	0	0	0	0	0	0	0	0	0	0	0	0	0	0	0	0	0	0	0	0	0	0	0	0
TSPY2	23.2961491442543	0	5.88258973147252	0	3.96578335819084	0	0	4.35496771981946	0	0	0	0	0	0	7.33595136076055	0	0	0	0	0.783903146925063	0	0	0	0	0	0	0	0	96.2591204297627	0	0	0	0	0	0	0	0	0	0	0
fkbp9	0	0	10.0221899128791	0	10.4552470352304	0	10.6890300092151	15.4843296704692	0	0	0	0	1.48286125593339	2.14028995816291	1.27581762795836	4.18114166605719	0	5.68088255126449	4.37456240028465	0	0	0	7.80041054000257	0	0	2.02109700912112	0	0	9.16753527902501	0	0	2.6142950234935	0	0	0	0	0	0	0	0
tshz1	0	0	0	0	1.80262879917765	0	10.1800285802049	6.29050892862811	0	0	0	0	0	0	0	0	0	0	0	0.783903146925063	7.39887772883377	0	0	0	0	0	0	0	0	0	0	0	0	0	0	0	0	0	0	0
ispd	0	0	0	0	0	0	3.05400857406146	0.725827953303243	0	0	0	27.8302182523584	0	9.6313048117331	0	0	0	4.59880968435697	6.12438736039852	4.9647199305254	0	0	5.96501982470785	0	0	0	0	0	0	0	52.7948959295304	0	0	0	0	0	0	0	0	0
gstp1	0	0	3.92172648764835	0	0	0	0	0	0	0	0	0	0	0	0	0	0	0	0	0	0	0	0	0	0	0	0	0	0	0	0	0	0	0	0	0	0	0	0	0
rab20	0	0	0	0	0	0	0	8.70993543963892	50.8952985565	0	0	0	9.39145462091147	8.56115983265165	3.50849847688548	0	0	1.89362751708816	0	0	0	0	0	0	0	0	0	34.6626952547691	0	0	0	0	0	0	0	0	0	0	0	0
wnt2ba	0	0	0	0	0	0	0	0	0	0	0	24.4568584641938	0	8.56115983265165	0	0	0	0	0	0	0	0	0	0	0	0	0	0	0	0	0	0	0	0	0	0	0	0	0	0
dimt1l	0	0	0	0	0	4.5636425321306	0	0	0	0	0	0	0	0	0	0	0	0	2.62473744017079	0	3.17094759807162	0	0	0	0	0	0	0	0	0	0	0	0	0	0	0	0	0	0	0
ncapd2	0	0	0	0	0	0	35.1210986017068	0	0	0	0	0	0	0	3.18954406989589	0	0	0	0	4.70341888155038	0	0	0.45884767882368	0	0	0	20.1100737244786	0	0	0	0	0	0	0	0	0	0	0	0	0
eif4e3	0	0	14.5975374818022	0	11.1762985549014	0	0	30.7267166898373	0	0	0	0.843339947041165	0	0	2.55163525591671	0	0	21.3709391214236	20.1229870413094	0	6.34189519614323	0	0	0	0	0	0	0	0	89.88583033566	0	48.3644579346298	0	0	0	0	0	0	0	0
ggctb	0	0	0	0	0	0	0	0	0	0	0	0	0	0	0	0	0	0	0	0.522602097950042	0	0	0	0	0	0	0	0	0	0	0	0	0	0	16.8243804693113	0	0	0	0	0
glcea	0	0	0	0	0	0	1.52700428703073	0	0	0	0	0	0	0	0	0	0	0	0	0	0	0	0	0	0	0	0	0	0	0	0	0	0	0	0	0	0	0	0	0
X.3	0	0	12.4188005442198	0	0	0	0	0	0	0	0	0	7.41430627966695	0	0	0	0	0	0	0	0	0	10.094648934121	0	0	0	0	0	0	0	2.03057292036656	0	0	0	0	0	0	0	0	0
limk2	0	0	0.653621081274724	0	0	0	0	0	0	0	0	0	0	0	0	0	0	0	0	0	0	0	0	0	0	0	0	0	0	0	0	0	0	0	0	0	0	0	0	0
oclna	0	0	0	0	0	0	2.03600571604097	0	0	0	0	0	0	0	0	0	0	0	0	0	0	0	0	0	0	0	0	0	0	0	0	0	0	0	0	0	0	0	0	0
calub	0	0	8.06132666905493	0	14.4210303934212	15.9727488624571	0	5.0807956731227	4.84717129109524	0	0	0	0	0	0	0	0	7.30399185162577	8.74912480056931	0	16.9117205230486	5.94812978886271	0	0	0	1.01054850456056	0	0	0	0	0	0	0	0	0	0	0	0	0	0
mfn1b	0	0	0	0	0	0	6.10801714812292	2.66136916211189	0	0	0	1.68667989408233	24.7143542655565	0	2.55163525591671	19.2332516638631	17.7668228329021	8.38606471853329	0	12.542450350801	0	0	8.71810589764993	0	0	0	0	0	0	0	0	0	0	0	0	0	0	0	0	0
atp2a2b	0	0	0.871494775032966	0	0	0	2.54500714505122	0	0	0	0	0	0	0	0	0	0	1.08207286690752	0	3.39691363667527	0	0	3.21193375176576	0	13.1668800928634	3.03164551368168	0	0	0	0	0	1.96072126762013	0	0	0	0	0	0	0	0
rnaseh2b	0	0	3.7038527938901	0	3.24473183851978	0	10.6890300092151	1.69359855770757	0	0	0	0	0	0	0	0	0	1.89362751708816	0	0	3.17094759807162	0	5.04732446706049	0	0	0	0	0	0	0	0	0	0	0	13.8553721511975	0	0	0	0	0
psmd11b	0	0	13.508169013011	0	3.96578335819084	0	0	2.41942651101081	0	0	0	0	5.93144502373356	0	0	10.0347399985373	0	2.97570038399568	2.62473744017079	4.9647199305254	0	0	0	0	0	0	0	11.2653759578	0	0	0	0	0	0	0	0	0	0	0	0
tbx20	0	0	0	0	0	0	18.833052873379	84.6799278853784	94.5198401763571	151.700690528601	125.619170621099	89.3940343863635	36.0829572277125	20.8678270920884	31.5764862919693	27.1774208293718	28.4269165326434	5.41036433453761	20.5604432813379	52.5215108439792	29.5955109153351	0	0	0	5.26675203714537	11.1160335501662	201.100737244786	12.9985107205384	36.6701411161001	0	10.1528646018328	27.4500977466818	61.1851158168336	111.061933655343	45.5247942110775	0	0	0	0	0
aspa	0	0	0	0	0	0	0	0	33.9301990376667	0	0	0	0	0	0	0	0	0	0	0	0	0	0	0	0	0	0	0	0	0	0	0	0	0	0	0	0	0	0	0
CYTH3..1.of.3.	0	0	0.435747387516483	0	0.721051519671061	0	0	0.483885302202162	0	0	0	0	0.98857417062226	5.88579738494801	0.956863220968768	3.34491333284575	8.88341141645106	0	0	0	0	0	0.45884767882368	0	0	0	0	0	0	0	0	7.8428850704805	0	0	0	0	0	0	0	0
tpm3	0	0	45.7534756892307	0	38.9367820622373	22.818212660653	24.4320685924917	29.0331181321297	0	0	0	0	17.3000479858896	14.9820297071404	22.0078540822817	8.36228333211439	0	0	24.4975494415941	20.6427828690267	18.4971943220844	15.295190885647	44.0493771670733	82.3827032296347	25.2804097782978	9.09493654104504	0	0	9.16753527902501	13.6190652023727	0	33.3322615495421	0	0	8.90702495434126	0	0	0	0	0
dynll2b	0	0	1.08936846879121	0	0	50.2000678534366	0	0	0	0	0	0	0	0	0	0	0	5.41036433453761	0	0	0	0	0	0	0	0	0	0	0	0	0	0	0	0	0	0	0	0	0	0
sp4	0	0	1.52511585630769	0	1.44210303934212	0	19.8510557313995	0.725827953303243	0	0	0	0	7.41430627966695	0	1.27581762795836	0	0	0	0	0	2.64245633172635	71.3775574663526	0	0	0	0	0	0	0	0	0	1.96072126762013	0	0	20.7830582267963	0	0	0	0	0
ahcy	0	0	67.1050976775384	67.5775734690527	78.2340898843101	20.5363913945877	40.2111128918092	46.6949316625086	0	0	0	8.43339947041165	21.7486317536897	0	18.1804011984066	5.01736999926863	8.88341141645106	14.8785019199784	14.8735121609678	26.6527069954522	14.2692641913223	0	41.2962910941312	0	13.1668800928634	5.0527425228028	0	10.3988085764307	0	0	0	18.3000651644545	0	0	5.93801663622751	0	0	0	0	0
wrnip1	0	0	0	0	0	0	6.61701857713317	0	0	0	0	0	0	0	0	0	0	0	0	0	0	0	0	0	0	0	0	0	0	0	0	0	0	0	0	0	0	0	0	0
pdcd6	0	0	1.30724216254945	0	0	0	0	0	0	0	0	0	0	2.67536244770364	0	0	0	0	0	0	0	4.24866413490194	0	0	0	0	0	0	0	0	0	0	0	0	0	0	0	0	0	0
desmb	0	0	0	0	0	0	0	0	0	0	0	0	0	0	0	0	0	0	0	5.48732202847544	0	11.8962595777254	2.75308607294208	0	0	0	0	0	0	0	0	0	0	0	0	0	0	0	0	0
ssr2	0	0	35.2955383888351	0	32.4473183851978	41.0727827891754	37.666105746758	48.1465875691151	0	0	0	16.0234589937821	0	16.0521746862218	14.9908571285107	2.50868499963432	12.4367759830315	6.22191898471825	55.9943987236436	18.8136755262015	33.294949779752	20.3935878475293	35.3312712694234	0	19.4869825374379	7.07383953192392	1.67583947703988	4.33283690684614	0	0	0	48.3644579346298	0	0	8.90702495434126	0	0	0	0	0
ccdc85ca	0	0	19.1728850507252	18.771548185848	2.88420607868424	0	1.52700428703073	0	0	0	10.6909932443489	5.90337962928815	16.3114738152673	19.7976821130069	14.0339939075419	5.43548416587435	0	4.86932790108385	8.31166856054084	6.53252622437553	0	13.5957252316862	2.2942383941184	0	24.7537345745832	0	0	33.7961278733999	0	0	0	5.228590046987	0	0	0	0	0	0	0	0
srcap	46.5922982885085	0	5.66471603771428	0	8.2920924762172	0	0	2.90331181321297	0	0	0	0	8.89716753560034	0	0	0	2.66502342493532	0	0	0	5.28491266345269	0	0	0	0	0	5.02751843111965	0	0	0	0	0	0	0	0	0	0	0	0	0
rpe	0	0	12.2009268504615	0	31.7262668655267	0	5.09001429010243	3.8710824176173	0	0	0	0	0	0	0	0	0	1.3525910836344	0	4.18081678360034	3.17094759807162	0	29.3662514447155	0	11.0601792780053	0	0	0	0	0	22.3363021240321	0	0	0	0	0	0	0	0	0
kdelr2a	0	0	19.6086324382417	0	19.8289167909542	18.2545701285224	3.5630100030717	3.8710824176173	16.9650995188333	17.2387148327956	0	0.843339947041165	23.7257800949342	9.6313048117331	0	4.18114166605719	0	10.8207286690752	2.18728120014233	11.4972461549009	0	15.295190885647	12.8477350070631	0	0	2.02109700912112	0	0	0	0	0	0	0	6.08558540577223	0	0	0	0	0	0
ergic1	0	0	5.22896865019779	0	2.88420607868424	0	7.63502143515365	1.45165590660649	0	0	0	0	0	0	2.55163525591671	0	0	3.24621860072256	0	0	0	0	0	0	0	0	0	0	0	0	0	1.30714751174675	0	0	0	0	0	0	0	0
rad52	0	0	0	0	0	0	0	0	0	0	0	0	4.44858376780017	5.88579738494801	0	0	13.3251171246766	0	0	0	0	0	0	0	0	0	0	0	0	0	0	0	0	0	0	0	0	0	0	0
fbxl15	0	0	0	0	0.721051519671061	0	0	0	0	0	0	0	0	0	0	0	0	0	0	0	0	0	0	0	0	0	0	0	0	0	0	0	0	0	0	0	0	0	0	0
celf1	0	0	2.83235801885714	0	2.16315455901318	0	18.3240514443688	0	0	0	0	0	0	5.88579738494801	0	5.01736999926863	8.88341141645106	9.19761936871393	0	10.9746440569509	3.17094759807162	38.2379772141174	0	0	0	0	0	0	0	0	0	0	0	39.5563051375194	0	0	0	0	0	0
stam2	0	0	0	0	0	0	0	2.17748385990973	0	0	0	0	1.97714834124452	0	0	13.379653331383	0	25.1581941555999	0	0	4.22793013076216	0	0	0	0	0	0	0	0	0	0	0	0	0	0	0	0	0	0	0
tln1	0	0	4.35747387516483	0	31.0052153458556	36.5091402570448	23.4140657344712	12.8229605083573	0	0	0	20.240158728988	9.39145462091147	4.28057991632582	23.28367171024	10.452854165143	7.10672913316085	17.0426476537935	14.8735121609678	19.3362776241516	3.69943886441689	6.7978626158431	13.7654303647104	0	0	0	11.7308763392792	0	0	0	0	6.53573755873375	0	33.4707197317472	8.90702495434126	0	0	0	0	0
dip2ba	0	0	0.435747387516483	0	0.360525759835531	0	5.09001429010243	4.83885302202162	0	0	0	10.9634193115351	0	3.7455074267851	7.33595136076055	9.19851166532582	0	4.59880968435697	2.18728120014233	1.30650524487511	0	13.5957252316862	0	0	11.5868544817198	0	0	2.59970214410768	0	0	0	0	0	16.7353598658736	0	0	0	0	0	0
larp6	0	0	7.62557928153845	0	0	0	0	6.04856627752703	0	0	0	0	0	12.8417397489775	3.18954406989589	2.92679916624003	0	0	0	14.6328587426012	0	5.09839696188233	0	0	13.693555296578	0	0	0	0	0	0	0	0	0	0	0	0	0	0	0
sucla2	0	0	0	0	0	0	0	1.20971325550541	0	0	0	25.3001984112349	11.8628900474671	6.95594236402946	14.6719027215211	6.27171249908579	14.2134582663217	3.78725503417633	0	9.14553671412574	4.22793013076216	0	5.04732446706049	24.2302068322455	0	21.2215185957718	0	12.1319433391692	0	0	12.1834375221993	0	0	0	0	0	0	0	0	0
mcamb	0	0	1.52511585630769	63.8232638318831	13.3394531139146	13.6909275963918	18.833052873379	23.2264945057038	0	0	0	0	40.5315409955127	36.3849292887695	20.7320364543233	46.4106724932348	55.9654919236417	34.0852953075869	18.810618321224	85.1841419658569	25.3675807845729	14.4454580586666	68.3683041447284	116.304992794778	32.1271874265868	104.086495969738	40.2201474489572	0	0	0	0	2.6142950234935	0	65.4200431120514	0	0	0	0	0	0
tubgcp4	0	0	2.6144843250989	0	0	0	0	0	0	0	0	0	0	0	0	1.25434249981716	0	0	0	0	0	0	0	0	0	0	0	0	0	0	0	0	0	0	0	0	0	0	0	0
cldn10b	0	0	0	0	0	0	0	0	0	0	0	0	0	0	0	0	0	0	0	0	1.58547379903581	0	0	0	0	0	0	0	0	0	0	0	0	0	0	0	0	0	0	0
prdm9	0	0	0	0	0	0	0	0.967770604404324	0	0	0	0	0	0	0	0	0	2.16414573381504	0	0	0	0	0	0	0	0	0	0	0	0	0	0	0	0	0	0	0	0	0	0
dnmt3aa	0	0	0	0	0	0	0	0	0	0	0	2.53001984112349	0	0	0	0	0	0	0	0	0	0	0	0	0	0	0	0	0	0	0	0	0	0	0	0	0	0	0	0
trim3b	0	0	0	0	0	0	0	0	0	0	0	0	0	9.6313048117331	2.23268084892712	0	15.1017994079668	1.3525910836344	3.49964992022772	3.6582146856503	19.554176854775	0	5.50617214588417	0	0	0	0	0	0	0	0	3.92144253524025	0	0	0	0	0	0	0	0
grapa	0	0	0	0	0	0	0	0	0	27.5819437324729	0	0	0	0	0	0	0	0	0	0	0.528491266345269	0	3.21193375176576	0	6.32010244457445	0	0	0	0	0	0	0	0	0	0	0	0	0	0	0
map3k5	0	0	0	0	0	0	0	0	0	10.3432288996774	0	14.3367790996998	0	0	0	0	0	0	0	2.87431153872523	0	0	0	0	0	0	0	0	0	0	0	0.653573755873375	0	0	0	0	0	0	0	0
pgam1a	0	0	7.40770558778021	0	16.2236591925989	0	18.3240514443688	12.3390752061551	0	0	0	91.0807142804458	170.52904443234	202.257401046395	108.76345278345	133.79653331383	151.017994079668	57.6203801628255	171.920302331187	146.067286377037	146.920572043985	49.2845039648625	80.2983437941441	0	44.7673923157357	35.3691976596196	45.2476658800768	103.988085764307	0	13.6190652023727	44.6726042480642	18.3000651644545	0	0	0	0	0	533.041958041958	0	135.591461606878
wdfy1	0	0	0.871494775032966	0	5.76841215736849	0	25.4500714505122	14.2746164149638	0	0	0	33.7335978816466	0	0	0	13.7977674979887	0	2.97570038399568	0.874912480056931	17.7684713303014	5.81340392979796	0	8.25925821882625	0	0	5.0527425228028	0	10.3988085764307	0	0	0	3.92144253524025	0	0	1.9793388787425	0	0	0	0	0
ckap5	0	0	3.48597910013186	0	18.7473395114476	0	0	2.66136916211189	0	0	0	0	4.9428708531113	0	0	0	0	0	0	2.09040839180017	0	10.1967939237647	0	0	0	5.0527425228028	0	0	0	0	0	0	0	42.5990978404056	0	0	0	0	0	0
mtfmt	0	0	0	0	1.44210303934212	0	0	0	0	0	0	0	0	0	0	0	0	0	0	2.61301048975021	0	0	0	0	0	0	0	0	0	0	0	0	0	0	0	0	0	0	0	0
gdi2	0	0	33.1168014512527	0	14.4210303934212	0	17.3060485863483	22.0167812501984	16.9650995188333	51.7161444983868	0	25.3001984112349	31.6343734599123	17.657392154844	21.6888996752921	17.9789091640459	47.9704216488357	18.3952387374279	0	31.8787279749526	1.05698253269054	4.24866413490194	28.4485560870682	4.8460413664491	3.68672642600176	8.08438803648448	8.37919738519941	1.73313476273846	0	0	0	9.80360633810063	0	28.9065306774181	16.8243804693113	0	0	0	0	0
foxp2	0	0	3.7038527938901	0	2.16315455901318	0	0	6.53245157972919	0	0	0	0	0	0	0	0	0	0	0	0	0	0	0	0	0	0	0	0	0	0	0	1.96072126762013	0	0	0	0	0	0	0	0
tacc3	0	0	0	0	0.360525759835531	0	0	0	0	0	0	3.37335978816466	0	0	0	0	0	0	0	0	0	0	0	0	0	0	0	8.66567381369228	0	0	0	24.8358027231883	0	0	0	0	0	0	0	0
katnb1	0	0	2.39661063134066	0	0	0	0	0	0	0	0	0	0	0	0	0	0	0	0	1.30650524487511	0	0	0	0	0	0	50.2751843111965	0	0	0	0	1.96072126762013	0	0	23.75206654491	0	0	0	0	0
csnk1g2a	0	0	0.871494775032966	0	3.60525759835531	0	18.833052873379	4.83885302202162	0	0	0	2.53001984112349	0	8.56115983265165	0	6.27171249908579	0	0	0	4.70341888155038	0	3.39893130792155	5.50617214588417	0	0	0	11.7308763392792	0	0	0	0	5.88216380286038	0	0	0	0	0	0	0	0
KIF4A	0	0	7.84345297529669	0	0	0	6.61701857713317	0	0	0	0	0	0	0	0	0	0	1.3525910836344	0	0.261301048975021	0	0	0	0	0	0	0	0	0	0	0	0	0	0	0	0	0	0	0	0
slc30a1a	0	0	0	0	3.96578335819084	0	0	6.04856627752703	0	0	0	0	0	2.67536244770364	0	0	0	2.97570038399568	1.74982496011386	0	0	0	1.37654303647104	0	0	0	0	7.79910643232305	0	0	0	0	139.85169329562	0	0	0	0	0	0	0
dnase1l3	0	0	0	0	0	0	0	4.35496771981946	0	0	0	0	0	0	0	0	0	0	0	0	0	0	0	0	0	0	0	0	0	0	0	0	0	0	0	0	0	0	0	0
irf2bp1	0	0	4.35747387516483	0	6.12893791720402	0	0	3.14525446431405	0	0	0	10.9634193115351	2.47143542655565	0	0	0	0	0	0	0	0	3.39893130792155	0	0	0	0	0	0	0	0	0	0	0	0	0	0	0	0	0	0
kif5aa	0	0	0	0	0	0	0	3.38719711541514	0	0	0	0	0	0	0	0	0	0	0	0	0	0	0	0	0	0	0	0	0	0	0	0	0	0	0	0	0	0	0	0
nav3	0	0	0	0	16.2236591925989	0	0	0	0	0	0	0	0	0	0	0	4.44170570822553	0	0	8.6229346161757	6.8703864624885	13.5957252316862	11.9300396494157	0	0	0	0	3.46626952547691	0	0	0	0	0	22.8209452716458	0	0	0	0	0	0
tenm3	0	0	8.27920036281317	0	20.1894425507897	54.7637103855672	19.3420543023893	7.25827953303243	16.9650995188333	0	0	0	1.48286125593339	0.535072489540728	0	0	0	2.97570038399568	0	8.36163356720067	2.11396506538108	0	0	0	8.42680325943259	0	0	0	9.16753527902501	0	0	5.88216380286038	0	0	0	0	0	0	0	0
nfkbiaa	0	0	0	0	0	0	0	1.93554120880865	0	0	0	0	0	0	0	0	0	0	0	0	0	0	0	0	0	0	0	0	0	0	0	0	0	0	0	0	0	0	0	0
rapgef2	0	0	3.48597910013186	0	28.8420607868425	50.2000678534366	23.4140657344712	10.8874192995486	0	0	0	0	0	0	5.74117932581261	0	0	0	0	12.281149301826	0	0	0	0	4.2134016297163	0	41.895986925997	0	0	0	0	1.30714751174675	0	0	0	0	0	0	0	0
dgcr6	0	0	2.17873693758241	0	0	0	0	0	0	0	0	0	0	0	0	0	0	0	0	0	0	0	0	0	6.84677764828898	0	0	0	0	0	0	0	0	0	6.92768607559876	0	0	0	0	0
naca	0	0	2.39661063134066	0	1.80262879917765	0	3.5630100030717	0.967770604404324	0	0	0	0	0	0	0	0.836228333211439	0.888341141645106	0.27051821672688	0	9.40683776310076	0	2.54919848094116	0.917695357647361	0	0	0	1.67583947703988	0	0	0	0	0	0	0	0	0	0	0	0	0
ubr7	0	0	12.2009268504615	90.1034312920703	2.52368031884871	0	2.54500714505122	13.7907311127616	0	0	0	0	1.48286125593339	0	5.42222491882302	0.418114166605719	0	8.92710115198705	0	8.36163356720067	0	14.4454580586666	0	0	0	0	18.4342342474387	13.8650781019076	0	0	0	0	0	0	0	0	0	0	0	0
xpo7	0	0	2.39661063134066	0	2.88420607868424	0	1.52700428703073	0	0	0	0	0	0	0	0	10.8709683317487	0	0	0	0	0	0	0	0	0	0	0	0	0	16.3428782428473	0	0	0	0	0	0	0	0	0	0
wif1	815.3652200489	0	18.3013902756923	0	1.08157727950659	11.4091063303265	15.7790442993175	25.1620357145124	0	0	0	0	6.92001919435582	0	5.74117932581261	0	0	0	3.49964992022772	1.04520419590008	0	0	0	0	27.9137857968705	29.3059066322562	0	0	0	0	0	0	0	0	0	0	0	0	0	0
rint1	0	0	2.39661063134066	0	0	0	0	0	0	0	0	0	0	0	0	0	0	0	0	0	0	0	0	0	0	0	0	0	0	0	0	6.53573755873375	0	0	0	0	0	0	0	0
ZNF710..1.of.2.	0	0	0	0	0	0	9.16202572218438	0	0	0	0	0	0	0	2.23268084892712	0	0	0	0	5.48732202847544	0	0	0	0	0	0	0	0	0	0	0	0	0	0	0	0	0	0	0	0
hnrnph1l	0	0	11.5473057691868	0	12.6184015942436	0	27.4860771665531	8.46799278853784	0	0	0	0	0	32.6394218619844	0	0	7.99507027480596	0	0	2.09040839180017	6.8703864624885	0.849732826980388	0.917695357647361	0	3.16005122228722	0	0	0	0	0	0	24.8358027231883	0	0	0	0	0	533.041958041958	0	0
ywhah	0	0	1.52511585630769	0	15.8631334327633	0	43.2651214658707	54.6790391488443	29.0830277465714	0	0	0	28.6686509480455	27.2886969665771	51.989568339303	5.85359833248007	21.3201873994826	0	18.810618321224	34.2304374157278	3.69943886441689	29.7406489443136	7.34156286117889	0	37.3939394637321	6.06329102736336	0	8.66567381369228	0	0	18.275156283299	6.53573755873375	0	0	0	1249.59016393443	0	0	0	0
gfm2	0	0	0	0	1.08157727950659	0	0	0	0	0	0	5.90337962928815	0	0	1.27581762795836	0	0	0	0	0	0	0	0	0	0	0	0	0	0	0	0	0	0	0	0	0	0	0	0	0
map2k6	0	174.827981651376	13.9439164005275	0	16.5841849524344	22.818212660653	2.03600571604097	2.41942651101081	0	0	0	0	14.3343254740228	0	0.637908813979179	1.25434249981716	4.44170570822553	0	0	0	0	0	0	0	0	0	0	6.06597166958459	0	19.0666912833218	0	6.53573755873375	0	0	0	0	0	0	0	0
mphosph8	0	0	14.1617900942857	0	6.84998943687508	0	6.10801714812292	7.50022218413351	0	0	0	20.240158728988	20.2657704977563	0	3.82745288387507	4.59925583266291	0	17.3131658705203	6.99929984045545	22.9944923098019	0	32.2898474252547	31.660489838834	0	0	0	0	6.93253905095382	0	0	32.4891667258649	63.3966543197174	0	0	0	0	0	0	0	0
ugp2a	0	0	0	0	0	0	3.05400857406146	0	0	0	0	0	0	0	2.8705896629063	0	0	1.3525910836344	0.874912480056931	2.87431153872523	4.22793013076216	7.64759544282349	4.58847678823681	0	1.05335040742907	0	5.02751843111965	0	0	0	0	0	0	0	0	0	0	0	0	0
zbtb20	0	0	0	0	0	0	8.1440228641639	0	0	0	0	0	0	0	0	0	0	0	0	0	0	0	0	0	0	0	0	0	0	0	0	0	0	0	0	0	0	0	0	0
bmpr1ba	0	0	1.74298955006593	0	0	0	8.65302429317414	0	0	0	0	0	0	0	0	0	0	0	0	0	0	0	0	0	0	0	0	0	0	0	0	0	0	0	0	0	0	0	0	0
paxip1	0	0	2.83235801885714	0	0	0	0	0	0	0	0	0	0	0	4.14640729086466	0	0	0	0	3.13561258770025	0	0	0	0	0	0	0	0	0	0	0	0	0	0	0	0	0	0	0	0
aph1b	0	0	0	0	0	0	0	6.53245157972919	0	0	0	16.8667989408233	0	4.81565240586655	0	3.76302749945147	0	3.51673681744944	3.06219368019926	4.44211783257536	8.98435152786958	0	0	53.3064550309401	1.05335040742907	0	0	0	0	0	0	0	0	0	0	0	0	0	0	0
ehd1a	0	0	0	0	6.48946367703955	0	17.3060485863483	1.93554120880865	21.8122708099286	0	0	11.8067592585763	7.41430627966695	0	0	0	0	0	0	10.1907409100258	0	0	5.96501982470785	0	0	0	0	0	0	0	0	0	0	0	0	0	0	0	0	0
tmem57a	0	0	7.18983189402197	0	3.60525759835531	0	0	2.90331181321297	0	0	0	0	9.8857417062226	0	11.1634042446356	4.59925583266291	0	0	0	2.35170944077519	1.58547379903581	0	27.0720130505972	0	0	0	0	2.59970214410768	0	0	0	9.15003258222725	0	0	0	0	0	0	0	0
smyd2b	0	0	0	0	0	0	0	0	0	0	0	0	0	0	7.01699695377096	0	0	0	0	0	0	0	0	0	0	0	0	0	0	0	0	0	0	0	0	0	0	0	0	0
fbxw5	0	0	0.653621081274724	0	7.93156671638167	0	11.7070328672356	0	0	0	0	0	12.3571771327783	0	0	0	0	0	0	0.522602097950042	0	0	0	0	0	0	0	0	0	0	0	18.9536389203279	0	0	0	0	0	0	0	0
gcat	0	0	3.05023171261538	0	1.80262879917765	0	5.09001429010243	1.45165590660649	0	0	0	0	0.98857417062226	0	0	10.0347399985373	0	0	0	0.261301048975021	0	0	0	0	0	0	0	0	0	0	0	0	0	0	0	0	0	0	0	0
robo3	0	23.3103975535168	20.2622535195165	0	12.9789273540791	0	0	1.45165590660649	0	48.2684015318276	0	0	5.43715793842243	0	6.0601337328022	0.836228333211439	0	1.08207286690752	0	0	0	0	0	0	0	0	0	0	0	0	0	5.88216380286038	0	0	0	0	0	0	0	0
olfml2a	0	0	4.57534756892307	0	12.9789273540791	0	17.3060485863483	34.1139138052524	7.27075693664286	0	0	0	0	4.81565240586655	5.42222491882302	0	4.44170570822553	0	0	5.22602097950042	0	5.09839696188233	6.88271518235521	0	2.63337601857269	0	0	25.1304540597076	0	0	0	9.80360633810063	0	0	0	0	0	0	0	0
hrasb	0	0	0	0	0	0	0	0	0	0	0	0	0	0	6.69804254678137	0	0	0	0	0	0	0	0	0	0	0	0	0	0	0	0	0	0	0	2.96900831811375	0	0	0	0	0
ttbk2	0	0	3.7038527938901	0	0	0	2.54500714505122	0	0	0	0	14.3367790996998	0	3.21043493724437	0	2.92679916624003	0	0	0	0	0	0	0	0	0	0	0	0	0	0	0	0	0	0	0	0	0	0	0	0
f3b	0	0	0	0	0	0	0	2.41942651101081	0	0	0	0	21.2543446683786	2.14028995816291	0.318954406989589	5.43548416587435	10.6600936997413	1.89362751708816	8.74912480056931	5.22602097950042	7.39887772883377	3.39893130792155	1.83539071529472	48.460413664491	8.95347846314713	0	0	1.73313476273846	0	0	0	9.80360633810063	0	0	0	0	0	0	0	0
sec61al2	0	0	6.75408450650548	0	3.24473183851978	0	1.52700428703073	24.6781504123103	0	0	0	0	0	0	2.8705896629063	29.6861058290061	0	1.62310930036128	0	6.53252622437553	0	0	1.37654303647104	0	0	0	0	0	0	0	0	0	0	0	0	0	0	0	0	0
TRIP10..1.of.2.	0	0	1.96086324382417	0	0	0	0	8.95187809074	0	0	0	84.3339947041165	2.96572251186678	28.3588419456586	7.65490576775014	0	0	2.16414573381504	0.874912480056931	4.70341888155038	0	0	0.45884767882368	0	0	6.06329102736336	8.37919738519941	0	0	29.96194344522	0	27.4500977466818	0	0	9.89669439371251	0	0	0	0	0
SLC25A41..1.of.2.	0	0	0	0	0	0	0	0	0	0	0	0	0	0	0	0	0	0	3.06219368019926	0	0	0	0	0	0	0	0	0	0	0	0	0	0	0	0	0	0	0	0	0
ddx19	0	0	25.9269695572307	0	9.37366975572379	0	67.1881886293521	4.83885302202162	0	0	0	210.834986760291	0	0	0	0	0	0	1.3123687200854	25.084900701602	0	88.3722140059603	4.58847678823681	0	0	0	0	0	0	0	0	2.6142950234935	0	0	0	0	0	0	0	0
ethe1	0	0	0	0	0	0	0	0	0	0	0	0	0	0	3.82745288387507	0	0	1.62310930036128	0	3.91951573462532	0	0	0	0	0	0	0	0	0	0	0	0	0	0	0	0	0	0	0	0
olfml2ba	0	0	4.35747387516483	0	0	0	0	0	0	0	0	0	0	0	0	0	0	0	0	0	0	0	0	0	0	0	0	0	0	0	0	0	0	0	0	0	0	0	0	0
rpf1	34.9442237163814	0	1.96086324382417	0	1.08157727950659	0	6.61701857713317	1.45165590660649	0	0	0	0	0	0	0.637908813979179	0	0	5.13984611781073	0	2.87431153872523	0	0	15.6008210800051	0	0	11.1160335501662	6.70335790815953	0	0	0	0	1.30714751174675	0	0	0	0	0	0	0	0
gpm6ba	0	0	0	0	0	0	0	0	0	0	0	0	1.97714834124452	0	0	0	0	0	0	0	0	0	0	0	0	0	0	0	0	0	0	0	0	0	0	0	0	0	0	0
cand2	0	69.9311926605505	0	0	0	0	0	0	0	0	0	0	0	0	0	0	0	0.811554650180641	0	0	0	0	0	0	0	0	0	0	0	0	0	0	0	0	0	0	0	0	0	0
ptprfb	0	0	6.75408450650548	0	9.01314399588826	0	16.797047157338	4.59691037092054	0	0	0	0	0	0	7.97386017473973	0	0	0	0	0	0	0	1.83539071529472	0	0	0	0	0	0	0	0	0	0	0	0	0	0	0	0	0
col14a1a	0	0	0	0	1.44210303934212	0	0	1.45165590660649	0	0	0	0	1.48286125593339	0	0	0	0	2.43466395054192	4.37456240028465	0	0	0	0	0	0	0	0	0	0	0	0	0	0	0	0	0	0	0	0	0
tsr2	0	0	1.52511585630769	0	0	0	0	1.45165590660649	0	0	0	0	0	0	0	0	0	0	0	0	0	0	0	0	0	0	0	2.59970214410768	0	0	0	0	0	0	0	0	0	0	0	0
pl10	151.424969437653	23.3103975535168	12.636674237978	0	25.2368031884871	0	5.59901571911268	11.3713046017508	0	0	0	24.4568584641938	0	11.2365222803553	0	3.76302749945147	0	5.95140076799137	0	22.7331912608268	1.05698253269054	3.39893130792155	0	0	0	12.1265820547267	0	14.7316454832769	0	0	0	12.4179013615941	0	0	39.58677757485	0	0	0	0	135.591461606878
ppm1f	0	0	0	0	0	0	0	0	0	0	88.2006942658781	0	0	0	0	0	0	0	0	0	0	0	0	0	0	0	0	0	0	0	0	0	0	0	0	0	0	0	0	0
enpp1	0	0	5.88258973147252	0	0.360525759835531	0	0	3.62913976651622	0	0	0	0	0	0	0	0	0	2.16414573381504	0	0	0	0	0	0	0	0	0	0	0	0	0	0	0	0	0	0	0	0	0	0
rpl28	0	0	182.796029063165	142.663766212445	176.65762231941	387.909615231101	196.474551597954	164.037117446533	89.6726688852619	79.2980882308597	34.7457280441338	74.2139153396225	79.580220735092	185.135081381092	81.9712825963244	77.3511208220581	198.100074586859	78.4502828507953	142.173278009251	103.475215394108	118.910534927686	172.495763877019	162.432078303583	344.068937017886	86.3747334091841	59.622361769073	102.226208099433	122.186000773061	0	46.3048216880673	26.3974479647652	84.3110145076654	0	109.5405373039	80.1632245890714	0	0	0	0	0
smim14	0	0	0	0	0	0	0	8.46799278853784	0	0	0	0	0	0	0	0	1.77668228329021	0	0	10.7133430079759	0	0	0	0	1.05335040742907	0	5.02751843111965	0	0	0	0	0	0	0	0	0	0	0	0	0
ampd3a	0	233.103975535168	9.15069513784614	0	4.6868348778619	0	9.67102715119463	2.66136916211189	0	0	8.01824493326165	0	5.43715793842243	2.67536244770364	0	3.34491333284575	0	1.62310930036128	0	1.82910734282515	0	0	3.21193375176576	0	0	11.1160335501662	11.7308763392792	0	0	46.3048216880673	0	3.92144253524025	0	0	10.8863638330838	0	0	0	0	0
ncf2	0	0	0	0	0	0	0	2.90331181321297	0	0	0	0	0	0	0	0	0	0	0	0	0	0	0	0	0	0	0	0	0	0	0	0	0	0	0	0	0	0	0	0
slc39a10	0	0	3.7038527938901	0	0	0	0	0	14.5415138732857	0	0	0	0	8.56115983265165	2.23268084892712	0	0	0	0	0	0	0	0	0	0	0	0	0	0	0	8.12229168146622	0	0	0	0	0	0	0	0	0
eif2s1a	0	0	7.62557928153845	18.771548185848	7.21051519671061	6.8454637981959	5.59901571911268	11.6132472528519	0	0	0	0	1.97714834124452	0	0.318954406989589	0.836228333211439	0	2.16414573381504	1.74982496011386	2.61301048975021	0	0	10.5534966129447	0	14.2202305002925	0	21.7859132015185	0	0	0	0	0	0	0	0	0	0	0	0	0
faima	0	0	0	0	0	0	0	0	0	0	0	0	0	0	0	0	0	0.27051821672688	0	0	0	0	0	0	0	0	0	0	0	0	0	0	0	0	0	0	0	0	0	0
anapc2	0	0	0	0	0	0	0	0	0	0	0	0	4.44858376780017	0	0	0	0	0	0	0	0	0	0	0	0	0	0	0	0	0	0	0	0	0	0	0	0	0	0	0
gatad2b	0	0	3.92172648764835	0	8.65261823605273	0	1.52700428703073	3.38719711541514	0	0	0	0	1.97714834124452	21.4028995816291	0	0	0	3.24621860072256	0	0	0	0	14.2242780435341	0	0	0	0	0	0	0	0	0	0	0	18.8037193480538	0	0	0	0	0
got2b	0	0	6.97195820026373	0	2.88420607868424	0	20.86905858942	0	0	0	0	2.53001984112349	20.2657704977563	13.3768122385182	18.4993556053962	7.52605499890295	4.44170570822553	11.6322833192559	10.9364060007116	23.2557933587769	19.554176854775	2.54919848094116	11.471191970592	0	4.74007683343083	0	23.4617526785583	11.2653759578	0	0	0	0	0	0	0	0	0	0	0	0
tnni2a.2	0	0	4.79322126268131	0	3.96578335819084	0	5.09001429010243	0	0	10.3432288996774	0	3.37335978816466	1.48286125593339	0	1.27581762795836	33.4491333284575	2.66502342493532	0	0	2.61301048975021	0	0	0.45884767882368	0	0	0	0	0	0	0	0	0	0	0	0	0	0	0	0	0
cd9a	0	0	0	0	0	0	9.67102715119463	0	0	0	0	7.59005952337048	7.90859336497808	49.226669037747	42.739890536605	43.9019874936005	21.3201873994826	23.5350848552386	13.9985996809109	30.8335237790525	37.5228799105141	53.5331680997644	22.0246885835367	0	20.5403329448669	25.263712614014	55.3027027423161	13.8650781019076	0	0	0	6.53573755873375	0	0	0	0	0	0	0	0
ralgapa2	0	0	0	0	0	0	0	0	0	0	0	0	0	0	0	2.50868499963432	0	0	0	0	0	0	0	0	0	0	0	0	0	0	0	0	0	0	0	0	0	0	0	0
gon4l	0	0	0	0	1.08157727950659	0	0	0	0	0	0	0	0	0	0	0	0	0	0	0	0	0	0	0	0	0	0	0	0	0	0	0	0	0	0	0	0	0	0	0
mmadhc	0	0	1.08936846879121	0	0	0	0	0	0	0	0	0	0	1.60521746862218	0	0	11.5484348413864	7.84502828507953	0	0	0	0	4.58847678823681	0	0	8.08438803648448	0	0	45.8376763951251	0	0	0	0	0	0	0	0	0	0	0
arhgap28	0	0	0	0	0	0	0	0.967770604404324	0	0	0	0	0	0	0	4.59925583266291	0	0	5.24947488034159	0	0	0	5.96501982470785	0	3.16005122228722	21.2215185957718	0	10.3988085764307	0	0	0	0	0	0	9.89669439371251	0	0	0	0	0
rfx1a	0	0	3.05023171261538	0	0	0	0	0	0	0	0	0	0	0	0	0	0	0	0	0	0	0	0	0	0	0	0	0	0	0	0	0	0	0	0	0	0	0	0	0
cyb5r3	0	0	1.30724216254945	0	23.4341743893095	0	0	29.5170034343319	0	0	0	39.6369775109347	21.2543446683786	0	0	5.01736999926863	0	7.57451006835265	1.3123687200854	0	31.7094759807162	0	0	0	11.0601792780053	0	0	62.3928514585844	0	0	8.12229168146622	24.1822289673149	0	0	82.1425634678138	0	0	0	0	0
dera	0	0	0	0	0	0	0	0	0	0	0	0	0	0	0	0	0	0	5.24947488034159	0	0	4.24866413490194	7.34156286117889	0	0	28.2953581276957	0	0	0	0	0	0	0	0	0	0	0	0	0	0
clk4b	0	0	4.13960018140659	0	0.721051519671061	0	0	1.20971325550541	0	0	0	0	0	0	1.91372644193754	0	0	0	0	0	0	8.49732826980387	0	0	0	0	0	0	0	0	0	0	0	0	30.6797526205088	0	0	0	0	0
srpk3	0	0	0	0	0	0	0	0	0	0	0	10.9634193115351	0	0	0.637908813979179	0	0	0	0	8.6229346161757	0	0	0	0	1.05335040742907	0	0	0	0	0	0	0	0	0	0	0	0	0	0	0
serpina10a	0	0	2.6144843250989	0	1.80262879917765	25.1000339267183	0	3.38719711541514	0	0	0	8.43339947041165	14.8286125593339	11.771594769896	0	13.7977674979887	2.66502342493532	2.16414573381504	7.43675608048391	0	17.4402117893939	0	3.67078143058944	0	8.95347846314713	0	0	22.5307519155999	0	0	4.06114584073311	0	0	4.56418905432917	16.8243804693113	0	0	0	0	0
ak2	0	0	13.0724216254945	0	78.5946156441457	0	44.2831243238912	6.77439423083027	9.69434258219047	62.0593733980641	0	1.68667989408233	8.89716753560034	4.81565240586655	20.7320364543233	4.59925583266291	19.5435051161923	1.89362751708816	10.9364060007116	0	20.6111593874655	0	13.3065826858867	48.460413664491	0	0	0	0.866567381369228	0	0	4.06114584073311	0	0	0	62.3491746803888	0	0	0	0	0
tbc1d17	0	0	0	0	0	136.909275963918	0	0	0	0	0	0	0	0	5.10327051183343	0	0	0	0	0	1.58547379903581	0	0	0	0	0	0	0	0	0	0	3.92144253524025	0	0	0	0	0	0	0	0
yes1	0	0	0	0	0	0	22.3960628764507	6.77439423083027	0	0	0	0	0	0	0	0	0	0	0	0	0	0	0	0	1.58002561114361	0	0	0	0	0	0	0	0	0	0	0	0	0	0	0
gnb1b	0	0	0	0	0.721051519671061	0	1.52700428703073	0.241942651101081	9.69434258219047	0	0	1.68667989408233	0	1.07014497908146	5.42222491882302	2.0905708330286	0	1.62310930036128	0	1.04520419590008	0	0.849732826980388	1.83539071529472	0	1.58002561114361	0	0	0	0	0	0	0	0	0	0	0	0	0	0	0
sart1	0	0	6.75408450650548	0	1.80262879917765	0	7.63502143515365	4.11302506871838	21.8122708099286	0	0	0	0	3.21043493724437	1.91372644193754	5.85359833248007	0	3.24621860072256	0	2.87431153872523	3.17094759807162	0	0	0	0	0	0	0	0	0	0	0	0	0	32.6590914992513	0	0	0	0	0
slc16a9b	0	0	0	0	0	0	0	0	0	0	0	0	0	0	0	0	0	0	0	0	0	0	0	0	6.84677764828898	0	0	0	0	0	0	0	0	0	0	0	0	0	0	0
ankmy2a	0	0	0	18.771548185848	0	0	0	0	0	0	0	0	0	0	0	0	0	0	0	0	0	0	0	0	0	0	0	0	0	0	0	0	0	0	0	0	0	0	0	0
echdc1	0	0	0	0	0	0	0	0	0	0	0	0	0.98857417062226	0	0	0	0	0	0	0	0	0	0	0	0	0	0	0	0	0	0	0	0	0	0	0	0	0	0	0
ric8b	0	0	0	0	0	9.1272850642612	0	6.04856627752703	12.1179282277381	0	0	5.06003968224699	0	4.81565240586655	0	0	0	6.49243720144513	0	3.6582146856503	0	5.09839696188233	3.67078143058944	0	5.26675203714537	0	0	0	0	0	0	0	0	0	0	0	0	0	0	0
sfswap	0	0	1.96086324382417	0	1.80262879917765	0	8.65302429317414	8.70993543963892	0	0	0	0	22.2429188390009	0	2.55163525591671	0	0	0	5.24947488034159	0	1.58547379903581	3.39893130792155	0.917695357647361	0	0	0	0	0	0	0	6.09171876109967	0	0	0	8.90702495434126	0	0	0	0	0
rgl1	0	0	1.96086324382417	0	2.52368031884871	0	0	2.41942651101081	0	0	0	0	28.6686509480455	7.49101485357019	6.0601337328022	0	24.873551966063	0	0	4.70341888155038	0	0	6.88271518235521	0	0	0	0	9.53224119506151	0	0	16.2445833629324	11.1107538498474	0	0	0	0	0	0	0	0
prc1b	0	0	4.35747387516483	0	0	0	0	0	0	0	0	9.27673941745281	3.95429668248904	0	0	0	0	0	0	0	0	0	0	0	0	0	0	0	0	0	0	0	0	0	0	0	0	0	0	0
mycla	0	0	10.6758109941538	0	11.8973500745725	0	3.05400857406146	4.59691037092054	0	0	0	0	0	0	0	11.2890824983544	0	3.51673681744944	0	5.74862307745046	0	0	0	0	0	0	0	30.329858347923	0	49.0286347285418	0	24.1822289673149	0	0	0	0	0	0	0	0
nudcd3	0	0	1.30724216254945	0	0	0	0	1.20971325550541	0	0	0	0	0	1.07014497908146	0	0	0	0	3.93710616025619	4.18081678360034	0	0	0	0	0	0	0	0	0	0	0	0	0	0	0	0	0	0	0	0
bmi1a	0	0	0	0	1.80262879917765	0	0.509001429010243	0.967770604404324	0	0	0	0	0	0	3.50849847688548	0	0	0	1.3123687200854	0	0	0	0	0	0	0	0	0	0	0	0	0	0	0	0	0	0	0	0	0
tktb	0	0	0.653621081274724	0	0	0	1.01800285802049	0.483885302202162	0	0	0	0	0	2.67536244770364	1.91372644193754	0	0	1.89362751708816	0	0.522602097950042	0	2.54919848094116	0	0	0	0	0	3.46626952547691	0	0	2.03057292036656	5.88216380286038	0	0	0	0	0	0	0	0
agtpbp1	0	0	2.39661063134066	0	0	0	0	5.32273832422379	0	0	0	0	0	0	0	0	0	0	0	0	0	0	0	0	0	17.1793245775295	0	0	0	0	0	0	0	0	0	0	0	0	0	0
tp53i11b	0	0	1.52511585630769	0	0	0	0	0	0	0	0	0	0	0	0	0	0	0	0	0	0	0	0	0	0	0	0	0	0	0	0	0	0	0	0	0	0	0	0	0
lta4h	0	0	8.71494775032966	0	3.24473183851978	0	33.0850928856658	0.967770604404324	0	0	0	0	0	0	3.50849847688548	0	0	0	0	30.3109216811025	6.8703864624885	0	0	0	0	0	0	2.59970214410768	0	0	52.7948959295304	13.7250488733409	0	0	0	0	0	0	0	0
abat	0	0	0	0	1.44210303934212	0	2.54500714505122	0	0	0	0	0	8.89716753560034	0	0	0	0	1.3525910836344	0	1.30650524487511	0	0	0	0	0	0	0	0	0	0	0	0	0	0	10.8863638330838	0	0	0	0	0
aebp2	0	0	5.22896865019779	0	7.21051519671061	0	0	3.38719711541514	0	0	0	0	0	0	0	0	0	0	0	0	0	0	0	0	0	0	0	0	0	0	0	0	0	0	0	0	0	0	0	0
cyp20a1	0	0	1.08936846879121	0	0	0	0	5.32273832422379	0	0	0	0	0	0	5.10327051183343	10.452854165143	0	2.7051821672688	0	1.82910734282515	0.528491266345269	0	0	0	1.05335040742907	0	0	0	0	0	0	6.53573755873375	0	0	0	0	0	0	0	0
ust	0	0	0	0	0	0	0	0	0	0	0	0	0	0	0	0	0	0	0	0	0	0	0	0	0	0	0	5.19940428821537	0	0	0	0	0	0	0	0	0	0	0	0
aim1b	0	0	0	0	0	0	0	0	0	0	0	0	0	3.7455074267851	0	0	0	0	0	0	0	0	0	0	0	0	0	0	0	0	0	0	0	0	0	0	0	0	0	0
akap1b	0	0	4.79322126268131	0	1.44210303934212	0	1.52700428703073	0	0	0	0	4.21669973520582	1.48286125593339	4.81565240586655	5.74117932581261	0	43.5287159406102	6.22191898471825	0	1.04520419590008	2.64245633172635	3.39893130792155	0	0	0	0	0	0.866567381369228	0	0	0	0	0	0	0	0	0	0	0	0
znf385b	0	0	0	0	9.01314399588826	0	0	0	0	0	5.34549662217443	0.843339947041165	0	0	0	15.4702241644116	0	0	0	1.04520419590008	37.5228799105141	0	12.8477350070631	0	16.3269313151506	0	0	0	0	0	0	0	0	0	0	0	0	0	0	0
uck2a	0	0	0	0	1.80262879917765	0	27.4860771665531	4.59691037092054	0	0	0	20.240158728988	0	0	2.23268084892712	0	0	0	0	0	0	0	0	0	1.05335040742907	0	0	0	0	0	0	0	0	18.2567562173167	0	0	0	0	0	0
rad21a	0	0	0.217873693758241	0	0	0	0	0	0	0	0	0	0	0	0	0	0	0	0	0	0	0	0	0	0	0	0	0	0	0	0	0	0	0	0	0	0	0	0	0
cdk15	0	0	0.217873693758241	0	0	0	0	0	0	0	0	0	0	0	0	0	0	0	0	0	0	0	0	184.149571925066	0	0	0	0	0	0	0	0	0	0	0	0	0	0	0	0
igf2r	0	0	0	0	0	0	0	8.95187809074	0	0	0	0	0	0	0	0	0	1.08207286690752	0	0	0	0	0	0	0	0	0	0	0	0	0	0	0	0	0	0	0	0	0	0
chd	0	0	0	0	25.9578547081582	0	0	0	0	0	0	0	0	0	0	0	0	0	0	0	0	0	0	0	0	0	0	0	0	0	0	0	0	0	0	0	0	0	0	0
tbx2b	0	0	0	0	16.2236591925989	77.5819230462202	1.01800285802049	15.4843296704692	0	0	0	0	0	0	0	0	3.55336456658042	0	12.248774720797	47.5567909134538	10.5698253269054	60.3310307156075	32.1193375176576	0	28.9671362042995	35.3691976596196	1.67583947703988	19.9310497714922	0	0	0	22.8750814555681	0	149.09684244142	0	0	0	0	0	0
kdm5c	0	0	8.71494775032966	0	27.7604835073359	0	22.905064305461	5.56468097532487	46.0481272654047	3.44774296655912	0	0	0	28.8939144351993	10.2065410236669	7.10794083229723	0	7.03347363489889	10.4989497606832	0.522602097950042	0	0	0	0	0	0	0	1.73313476273846	0	0	0	0	0	0	14.8450415905688	0	0	0	0	0
csnk1db	0	0	5.88258973147252	0	23.4341743893095	0	2.54500714505122	2.66136916211189	0	0	0	5.06003968224699	0	0	8.61176898871891	22.1600508301031	7.99507027480596	0	8.74912480056931	0.261301048975021	14.7977554576675	0	0	0	0	0	0	0	0	0	10.1528646018328	5.88216380286038	0	0	13.8553721511975	0	0	0	0	0
cep170a	0	0	3.26810540637362	0	14.7815561532568	0	2.03600571604097	4.59691037092054	0	0	0	9.27673941745281	2.47143542655565	24.6133345188735	0	0	0	0	7.43675608048391	0	0	0	0	0	0	0	23.4617526785583	0	0	0	0	3.26786877936688	0	0	0	0	0	0	0	0
det1	0	0	0	0	0	0	0	4.59691037092054	0	0	0	0	71.6716273701139	0	0.956863220968768	0	0	0	0	0	0	0	0	0	0	0	0	0	0	0	0	0	0	0	0	0	0	0	0	0
lrrk2	0	0	0	0	3.24473183851978	0	15.2700428703073	0	0	0	0	0	0	0	0	0	0	0	0	3.39691363667527	0	0	0	0	0	0	0	0	0	0	0	3.92144253524025	0	0	0	0	0	0	0	0
hif1aa	0	0	0	0	0	0	0	0	0	0	0	0	0	0	0	31.7766766620347	0	0	0	2.87431153872523	0	0	0	0	8.42680325943259	0	0	0	0	0	0	9.15003258222725	0	0	0	0	0	0	0	0
gatad2ab	0	0	1.08936846879121	0	5.76841215736849	0	1.01800285802049	11.855189903953	0	0	0	0	14.8286125593339	0	1.27581762795836	13.7977674979887	0	0	0	13.0650524487511	0	12.7459924047058	0	0	4.74007683343083	0	0	0	0	0	0	8.49645882635388	0	0	0	0	0	0	0	0
sav1	0	0	1.08936846879121	0	0.721051519671061	0	0	0.241942651101081	0	0	0	0	3.95429668248904	0	10.2065410236669	0	0	0.811554650180641	0	0	0	0	1.83539071529472	0	0	0	0	0	0	0	0	1.96072126762013	0	7.60698175721528	5.93801663622751	0	0	0	0	0
EIF4G1..1.of.3.	0	0	22.4409904570989	0	19.4683910311187	45.636425321306	14.2520400122868	31.9364299453427	0	0	0	11.8067592585763	0	10.1663773012738	4.46536169785425	12.5434249981716	73.7323147565438	24.887675938873	10.9364060007116	13.3263534977261	2.64245633172635	0	16.5185164376525	0	0	0	0	5.19940428821537	0	0	0	0	0	0	0	0	0	0	0	0
gnl3	0	104.896788990826	20.9158746007912	0	0	0	0	0	24.2358564554762	0	0	0	2.96572251186678	4.81565240586655	2.8705896629063	17.5607949974402	0	0	0	7.31642937130059	7.92736899517904	0.849732826980388	0	0	0	0	5.02751843111965	0	0	0	0	0	0	0	0	0	0	0	0	0
ddx39aa	0	0	13.9439164005275	0	7.93156671638167	0	0.509001429010243	8.46799278853784	0	62.0593733980641	0	10.120079364494	0.49428708531113	0	0	0	0	5.68088255126449	0	0	0	8.49732826980387	11.471191970592	0	4.2134016297163	1.01054850456056	10.0550368622393	4.33283690684614	0	0	0	0	0	0	0	0	0	0	0	0
brms1la	0	0	10.4579373003956	0	5.76841215736849	0	3.5630100030717	4.35496771981946	0	0	0	0	0	0	0	0	0	1.08207286690752	0	1.04520419590008	0	15.295190885647	6.42386750353153	0	11.0601792780053	0	0	0	0	0	0	34.6394090612889	0	0	0	0	0	0	0	0
slc27a1a	0	0	1.96086324382417	11.2629289115088	0	0	9.16202572218438	0	0	0	0	0	2.96572251186678	0.535072489540728	0	0	0	0	0	12.281149301826	18.4971943220844	0.849732826980388	8.25925821882625	0	0	0	0	0	0	0	0	0	0	0	0	0	0	0	0	0
ptp4a1	0	0	11.1115583816703	0	24.1552259089805	18.2545701285224	6.10801714812292	4.59691037092054	19.3886851643809	0	0	9.27673941745281	15.322899644645	3.21043493724437	9.24967780269809	2.0905708330286	0	3.51673681744944	19.2480745612525	7.83903146925063	0	13.5957252316862	5.50617214588417	0	18.4336321300088	0	10.0550368622393	24.2638866783384	0	0	0	0	0	0	16.8243804693113	0	0	0	0	0
ell2	0	0	0	0	0	0	0	4.35496771981946	0	0	0	5.06003968224699	0.98857417062226	0	5.74117932581261	0	0	0	0	4.70341888155038	0	0	0	0	0	0	0	0	0	0	0	0	0	0	0	0	0	0	0	0
mier3	0	0	0	0	0	0	0	0	0	0	0	0	0	0	0	0	0	0	2.18728120014233	0	0	0	0	0	0.526675203714537	0	0	0	0	0	0	0	0	0	0	0	0	0	0	0
vldlr	0	0	1.08936846879121	0	8.65261823605273	34.2273189909795	0	0	0	0	0	14.3367790996998	0	0	0	0	0	0	0	0.522602097950042	0	0	2.75308607294208	0	0	0	0	0	0	0	0	4.57501629111363	0	0	0	0	0	0	0	0
tuba8l4	0	0	40.7423807327911	0	65.6156882900666	107.245599505069	65.6611843423214	131.616802198988	0	0	0	16.8667989408233	16.8057609005784	90.9623232219238	42.1019817226258	29.6861058290061	123.47941868867	33.0032224406794	15.3109684009963	61.667047558105	31.1809847143709	2.54919848094116	65.1563703929626	0	33.7072130377304	31.3270036413774	18.4342342474387	53.7271776448921	0	62.6476999309145	4.06114584073311	71.8931131460713	52.4443849858573	65.4200431120514	214.758268343561	0	0	0	0	0
stat1a	0	0	9.36856883160438	0	0	0	3.05400857406146	22.5006665524005	0	0	0	0	0	48.1565240586655	0	0	0	0	8.74912480056931	15.9393639874763	0	0	7.80041054000257	0	0	0	0	34.6626952547691	0	0	0	2.6142950234935	0	13.6925671629875	0	0	0	0	0	0
mpp5a	0	0	0	0	0	0	0	0	0	0	0	0	0	2.14028995816291	6.0601337328022	11.2890824983544	0	0	0.437456240028466	0	0	0	0	0	0	9.09493654104504	0	6.06597166958459	0	0	0	2.6142950234935	0	0	0	0	0	0	0	0
irf2bp2b	0	0	0.653621081274724	0	9.73419551555932	0	11.1980314382254	12.0971325550541	0	0	0	0.843339947041165	10.8743158768449	0	0	0.418114166605719	16.878481691257	7.57451006835265	10.0614935206547	5.48732202847544	0	9.34706109678426	20.1892978682419	0	0	0	10.0550368622393	0	0	0	0	13.0714751174675	0	0	11.876033272455	0	0	0	0	0
rragd	0	0	1.96086324382417	0	0	0	0	0	0	0	0	0	1.48286125593339	0	0	0	0	0	0	0	0	0	0	0	6.32010244457445	0	0	0	0	0	0	0	0	0	0	0	0	0	0	0
waslb	0	0	2.83235801885714	0	0	0	0	0	0	0	0	4.21669973520582	3.46000959717791	0	0	0.836228333211439	0	0	0	0	0	0	0	0	0	10.1054850456056	0	0	0	0	0	1.96072126762013	0	0	0	0	0	0	0	0
prdm5	0	0	6.97195820026373	0	7.21051519671061	0	1.01800285802049	0	0	0	0	0	0	0	0	0	0	0	0	0	0	0	0	0	0	0	0	0	0	0	0	0	0	0	0	0	0	0	0	0
ndufs5	0	0	18.955011356967	0	33.8894214245399	0	8.65302429317414	24.9200930634114	9.69434258219047	0	0	33.7335978816466	118.13461338936	151.425514540026	59.3255197000636	28.8498774957946	178.556569470666	70.064218132262	37.621236642448	45.4663825216537	34.3519323124425	99.4187407567053	75.2510193270836	0	54.2475459825973	44.4641342006646	0	23.3973192969692	0	125.295399861829	50.7643230091639	40.5215728641493	0	0	25.7314054236525	0	0	0	0	0
arhgef7a	0	0	15.9047796443516	0	2.52368031884871	0	19.3420543023893	50.807956731227	0	0	0	0	0	0	0	0	0	0	0	0	0	0	0	0	0	0	0	0	0	0	0	0	0	0	0	0	0	0	0	0
psmd9	0	0	4.57534756892307	0	0.360525759835531	0	0	1.45165590660649	0	0	0	0	0	0	2.55163525591671	0	0	3.51673681744944	0	0	6.34189519614323	0	0	0	0	0	10.0550368622393	0	0	59.92388689044	0	0	0	0	0	0	0	0	0	0
shisa4	0	209.793577981651	0	0	0	0	0	0	0	0	0	0	0	0	0	0	0	0	0	0	0	0	0	0	0	0	0	0	0	0	0	0	0	0	0	0	0	0	0	0
itgav	0	0	0	0	0.721051519671061	0	0	0	0	0	0	0	1.48286125593339	0	0	0	0	0	0	0	0	0	0	0	0	0	0	0	0	0	0	0	0	0	0	0	0	0	0	0
rpl23a	0	0	94.5571830910768	30.0344770973568	81.4788217228299	41.0727827891754	47.8461343269629	73.0666806325265	29.0830277465714	48.2684015318276	0	56.503776451758	21.7486317536897	14.4469572175997	21.6888996752921	58.9540974914064	59.5188564902221	24.3466395054192	11.8113184807686	47.2954898644788	24.3105982518824	28.8909161173332	46.3436155611917	0	25.8070849820123	4.04219401824224	6.70335790815953	45.0615038311998	0	16.3428782428473	38.5808854869645	22.2215076996948	0	0	67.2975218772451	0	0	0	0	0
mif4gdb	0	0	0	0	0	0	0	0	0	0	0	0	0	0	0	0	0	2.97570038399568	0	0	0	0	0	0	0	0	0	0	0	0	0	0	0	0	0	0	0	0	0	0
snx14	0	0	0	0	0	0	0	0	19.3886851643809	0	0	0	0	3.21043493724437	0	0	0	0	0	0.522602097950042	0	0	0	0	0	0	0	0	0	0	0	0	0	0	0	0	0	0	0	0
MED17	0	0	0	0	0	0	0	0	0	0	0	0	0	1.60521746862218	0	0	0	0	0	0	0	0	0	0	0	4.04219401824224	0	0	0	0	0	4.57501629111363	0	0	0	0	0	0	0	0
itga5	0	0	15.2511585630769	67.5775734690527	1.08157727950659	0	28.5040800245736	9.67770604404324	0	0	0	3.37335978816466	4.44858376780017	0	0	0	0.888341141645106	3.78725503417633	0	0	0	16.9946565396078	0	0	0	2.02109700912112	0	0	0	0	0	0	0	0	0	0	0	0	0	0
atp6v1h	0	0	7.62557928153845	0	0	0	4.07201143208195	0	0	0	0	0	1.97714834124452	0	0.956863220968768	7.52605499890295	7.99507027480596	0	2.62473744017079	6.27122517540051	0	0	1.37654303647104	0	2.63337601857269	19.2004215866506	0	0	0	0	0	16.3393438968344	0	0	18.8037193480538	0	0	0	0	0
triobp	0	0	0	0	2.88420607868424	0	0	0.967770604404324	0	0	0	0	0	5.35072489540728	0	0	0	0	4.81201864031312	0	0	0	0	0	0	13.1371305592873	0	0	0	0	0	0	0	0	0	0	0	0	0	0
smad2	0	0	2.6144843250989	0	0	0	0	0	0	24.1342007659138	0	0	0	0	0	0	0	0.811554650180641	0	0	0	0	0	0	0	0	0	0	0	0	0	0	0	0	0	0	0	0	0	0
exosc9	0	0	4.79322126268131	0	1.08157727950659	0	0	1.45165590660649	0	0	0	0	0	0	0	0	0	1.89362751708816	0	0	0	0	0	0	1.58002561114361	0	0	0	0	0	4.06114584073311	0	0	0	0	0	0	0	0	0
rbm25	0	0	17.6477691944176	15.0172385486784	4.6868348778619	0	24.4320685924917	41.856078640487	0	0	0	0	0	0	0	4.18114166605719	0	0	0	0	0	0	0	0	0	0	0	0	0	0	0	0	0	0	26.7210748630238	0	0	0	0	0
laptm4a	0	0	1.74298955006593	0	3.24473183851978	0	0.509001429010243	6.53245157972919	12.1179282277381	0	0	0	13.3457513034005	0	0	1.67245666642288	0	7.03347363489889	25.8099181616795	0	3.17094759807162	0	1.37654303647104	0	0	0	0	0	0	0	0	8.49645882635388	0	0	0	0	0	0	0	0
ywhae1	0	0	31.8095592887032	0	27.3999577475003	29.6636764588489	32.5760914566556	30.9686593409384	0	0	0	51.443736769511	15.8171867299562	19.2626096234662	13.7150395005523	34.7034758282747	42.6403747989651	12.7143561861634	4.81201864031312	38.4112541993281	20.6111593874655	3.39893130792155	42.2139864517786	169.611447825718	6.84677764828898	0	0	0	0	0	18.275156283299	12.4179013615941	0	6.08558540577223	22.7623971055388	0	0	0	0	0
hmgb3b	0	0	0	0	6.48946367703955	0	5.59901571911268	0	0	0	0	58.1904563458404	5.93144502373356	0	4.46536169785425	7.10794083229723	34.6453045241591	1.08207286690752	0.874912480056931	0.261301048975021	0	5.94812978886271	26.1543176929498	0	0	3.03164551368168	1.67583947703988	22.5307519155999	0	0	0	0	0	0	9.89669439371251	0	0	0	0	135.591461606878
mapk12b	0	0	0	0	0	0	0	0	0	0	0	0	0	0	0	0	0	0	0	0	0	0	0	0	0	0	0	4.33283690684614	0	0	0	0	0	0	0	0	0	0	0	0
rpl38	174.721118581907	314.690366972477	682.162535157054	1663.15916926613	833.175030979911	2160.88473896384	692.750944882941	641.873853371168	729.499279309833	955.024801736875	197.783375020454	215.051686495497	413.718290405416	132.697977406101	141.934711110367	61.044668324435	660.037468242314	294.053301582119	280.409449858246	152.861113650387	311.281355877364	666.190536352624	648.810617856684	460.373929812664	202.769953430097	65.6856527964364	305.002784821258	480.078329278552	55.0052116741501	226.076482359387	503.582084250906	154.243406386117	43.7036541548811	138.447067981318	133.605374315119	0	262.643568147014	5063.8986013986	0	67.7957308034391
atrnl1b	0	0	0	0	6.84998943687508	0	5.09001429010243	6.53245157972919	0	0	0	0	0	10.7014497908146	0	0	0	1.08207286690752	0	0	2.64245633172635	0	0	24.2302068322455	0	16.168776072969	0	51.1274755007844	0	0	0	0	0	0	6.92768607559876	0	0	0	0	0
polr1e	0	0	2.17873693758241	0	0	0	0.509001429010243	0	0	0	0	0	0	0	0	0	0	0	0	3.91951573462532	0	0	2.2942383941184	0	9.48015366686167	0	0	4.33283690684614	0	0	0	0	0	0	0	0	0	0	0	0
pdgfrl	0	0	0	0	0	0	0	0	7.27075693664286	0	0	3.37335978816466	0	0	0	0	0	0	0	0	0	0	0	0	0	0	0	0	0	0	0	0	0	0	0	0	0	0	0	0
CECR5	0	0	0.871494775032966	0	2.52368031884871	0	0	1.45165590660649	0	0	0	4.21669973520582	4.44858376780017	0	0	2.92679916624003	6.21838799151575	0	0	2.87431153872523	0	4.24866413490194	0	0	0	0	0	6.06597166958459	0	0	0	1.30714751174675	0	0	12.8657027118263	0	0	0	0	0
ddi2	0	0	0	0	3.24473183851978	0	0	0	16.9650995188333	0	0	0	8.89716753560034	0	0	0	0	1.89362751708816	0	7.05512832232557	0	0	0	0	18.4336321300088	0	0	0	0	0	0	0	0	0	5.93801663622751	0	0	0	0	0
anp32a	0	0	30.9380645136703	0	14.7815561532568	0	4.07201143208195	27.3395195744222	2.42358564554762	0	5.34549662217443	10.120079364494	22.737205924312	11.2365222803553	12.439221872594	30.9404483288232	14.2134582663217	9.73865580216769	10.4989497606832	14.8941597915762	8.98435152786958	2.54919848094116	14.2242780435341	0	0	17.1793245775295	68.7094185586352	0	0	35.4095695261691	6.09171876109967	5.228590046987	0	0	27.710744302395	0	0	0	0	0
asb7	0	0	14.5975374818022	0	5.04736063769743	0	1.01800285802049	3.8710824176173	0	0	0	19.3968187819468	6.42573210904469	0	0	0	0	0	0	0	0	0	0	0	0	0	0	0	0	0	0	0	0	12.1711708115444	0	0	0	0	0	0
rtn1a	0	0	1.30724216254945	0	0	0	9.16202572218438	8.70993543963892	0	0	0	51.443736769511	26.1972155214899	22.4730445607106	19.7751732333545	45.5744441600234	19.5435051161923	55.1857162122836	22.3102682414517	33.9691363667527	24.8390895182277	29.7406489443136	105.99381380827	0	7.37345285200352	6.06329102736336	58.6543816963959	10.3988085764307	0	24.5143173642709	0	33.3322615495421	0	0	10.8863638330838	0	0	0	0	0
pip5k1bb	0	0	0	0	0	0	7.63502143515365	15.9682149726714	0	0	0	0	0	0	0	0	0	1.08207286690752	0	0	3.69943886441689	0	0	0	0	0	0	0	0	0	34.5197396462314	0	0	0	0	0	0	0	0	0
her6	0	0	8.06132666905493	0	12.257875834408	0	79.404222925598	14.2746164149638	0	0	2.67274831108722	0	23.2314930096231	0	22.9647173032504	0	14.2134582663217	2.97570038399568	20.1229870413094	9.40683776310076	0	0	0	0	40.5539906860194	0	0	16.4647802460153	0	0	8.12229168146622	10.457180093974	0	6.08558540577223	2.96900831811375	0	87.5478560490046	0	0	0
otop2	0	0	5.44684234395604	0	1.80262879917765	0	0	0	0	0	0	0	1.97714834124452	0	2.23268084892712	0	0	0	0	0.783903146925063	0	0	0	0	0	0	3.35167895407976	0	0	0	0	0	0	0	0	0	0	0	0	0
supt6h	0	0	1.30724216254945	0	3.96578335819084	0	13.2340371542663	7.7421648352346	0	0	0	0	1.97714834124452	2.14028995816291	0	0	0	0	0	0	0	0	5.96501982470785	0	0	0	0	0	0	0	0	0	0	0	11.876033272455	0	0	0	0	0
fn1b	0	0	4.79322126268131	0	11.1762985549014	11.4091063303265	111.980314382254	32.904200549747	0	0	0	0	0	3.21043493724437	0	0	0	0	0	0	0	0	0	0	0	0	0	0	0	0	0	0	0	0	0	0	0	0	0	0
brd3a	0	0	27.4520854135384	0	8.2920924762172	0	0.509001429010243	1.45165590660649	0	0	2.67274831108722	0	0	0	0	0.418114166605719	0	0	0	0	26.4245633172635	0	0	0	0	8.08438803648448	0	0	0	0	0	20.914360187948	0	0	0	0	0	0	0	0
rgp1	0	0	0	0	0	0	6.10801714812292	1.69359855770757	0	0	0	0	0	0	0	0	0	2.97570038399568	1.3123687200854	0.522602097950042	0	11.8962595777254	6.42386750353153	0	0	0	0	0	0	0	0	0	0	0	0	0	0	0	0	0
ak4	0	0	0	0	0	0	4.07201143208195	4.59691037092054	0	0	0	0	0	0	0	0	0	0	0	1.56780629385013	0	7.64759544282349	0	0	0	0	0	0	0	0	0	0	0	0	0	0	0	0	0	0
rras	0	81.5863914373089	6.53621081274724	0	0	0	0	4.35496771981946	0	0	0	0	0	0	0	0	0	1.89362751708816	0	1.56780629385013	0	0	0	0	0	0	0	0	0	0	40.6114584073311	0	0	0	0	0	0	0	0	0
nlk1	0	0	0.653621081274724	0	0	0	0	0	0	0	0	0	0	0	0	0	0	0	0	0	0	0	0	0	0	0	0	8.66567381369228	0	0	0	0	0	0	0	0	0	0	0	0
dus4l	0	0	0	0	0	0	1.01800285802049	0	0	0	0	0	2.47143542655565	0	0	0	0	0	0	0	0	15.295190885647	5.50617214588417	0	0	0	55.3027027423161	0	0	0	32.4891667258649	0	0	0	0	0	0	0	0	0
phf8	0	0	0	0	6.12893791720402	0	0	0	0	0	0	0	0	0	0	0	0	0	0	0	0	0	4.12962910941313	0	0	0	0	0	0	0	0	0	0	0	0	0	0	0	0	0
sgk2b	0	0	0	0	0	0	0	0	0	0	0	0	0	0	0	0	0	0	0	4.18081678360034	0	0	0	0	1.58002561114361	0	0	0	0	0	0	0	0	0	0	0	0	0	0	0
lsm14aa	0	0	25.273348475956	0	2.88420607868424	0	0	0	0	0	0	0	0	0	0.318954406989589	0	0	0.27051821672688	0.874912480056931	1.82910734282515	0	0	0	0	0	0	0	0	0	0	0	0	0	0	0	0	0	0	0	0
csrp1a	0	0	0	0	22.7131228696384	22.818212660653	20.3600571604097	33.6300285030503	118.755696631833	0	8.01824493326165	6.74671957632932	4.9428708531113	8.02608734311092	16.9045835704482	7.10794083229723	27.5385753909983	6.76295541817201	0	19.0749765751765	0	8.49732826980387	8.71810589764993	0	0	0	0	0	0	0	14.2140104425659	1.30714751174675	0	3.04279270288611	10.8863638330838	0	0	0	0	0
pvrl3b	0	0	0.435747387516483	0	6.48946367703955	0	4.58101286109219	0	0	0	0	0	2.47143542655565	0	0	0	0	3.78725503417633	0	0	0	0	0	0	0	0	0	0	0	0	0	0	34.9629233239049	0	0	0	0	0	0	0
map2k2a	0	0	1.30724216254945	0	5.76841215736849	0	0	3.62913976651622	0	0	0	0	0	12.3066672594367	0	0	0	1.08207286690752	8.31166856054084	1.04520419590008	0.528491266345269	0	6.42386750353153	0	0	0	0	0	0	0	0	0	0	0	4.94834719685626	0	0	0	0	0
napgl	0	0	0	0	0	0	0	0	0	0	0	0	0	0	0	0	0	0	0	0	0.528491266345269	0	0	0	0	0	0	0	0	0	0	0	0	0	0	0	0	0	0	0
pspc1	0	0	0	0	1.08157727950659	0	0	2.41942651101081	0	0	0	0	3.95429668248904	0	0	0	0	1.89362751708816	0	0	0	0	0	0	0	0	0	0	0	0	0	0	0	0	0	0	0	0	0	0
ppp2r2ab	0	0	0.435747387516483	0	0	0	0	3.38719711541514	0	0	0	7.59005952337048	0	0	0	0	0	5.95140076799137	8.31166856054084	4.9647199305254	0	0	0	0	0	0	0	0	0	0	0	0	0	0	0	0	0	0	0	0
lnpb	0	0	0	0	1.80262879917765	0	0	0	0	0	0	0	0	0	0	0	0	0	0	0	0	0	0	0	0	0	0	0	0	0	0	0	0	0	0	0	0	0	0	0
drg2	0	0	1.52511585630769	52.5603349203743	1.44210303934212	0	16.2880457283278	1.69359855770757	14.5415138732857	0	0	10.120079364494	0	1.07014497908146	0	8.36228333211439	9.77175255809617	0	3.93710616025619	1.56780629385013	8.98435152786958	0	12.3888873282394	0	0	0	0	0	0	0	0	0	0	0	0.989669439371251	0	0	0	0	0
BUD13	0	0	0	0	1.80262879917765	0	8.65302429317414	0.241942651101081	0	0	0	0	0	0	0.318954406989589	0	0	0.27051821672688	0	2.09040839180017	0	0	0	0	0	4.04219401824224	0	0	0	0	0	0	0	0	0	0	0	0	0	0
znf395	0	0	1.52511585630769	0	0	0	4.58101286109219	0	0	0	0	0	0	0	0	0	0	0	0	0.261301048975021	0	0.849732826980388	0	0	0	0	6.70335790815953	0	0	0	0	0	0	0	0	0	0	0	0	0
ripk1l	0	0	0	0	0	0	0	0	0	0	0	0	0	0	0	0	0	3.24621860072256	0	0	0	13.5957252316862	0	0	0	0	0	0	0	0	0	0	0	0	0	0	0	0	0	0
arhgef6	0	0	0	0	0	0	0	1.20971325550541	0	0	0	0	0	0	0	0	0	0	0	0	0	0	0	0	0	0	0	0	0	0	0	0	0	0	0	0	0	0	0	0
zmynd19	0	0	0	0	2.52368031884871	0	0	1.45165590660649	0	0	0	0	0	0	0	0	0	0	0	1.56780629385013	0	0	6.88271518235521	0	0	0	0	0	0	0	0	0	0	0	0	0	0	0	0	0
h2afy2	0	0	37.6921490201758	0	20.5499683106252	0	36.1391014597273	6.04856627752703	9.69434258219047	0	0	9.27673941745281	14.8286125593339	63.6736262553466	7.01699695377096	2.50868499963432	29.3152576742885	21.6414573381504	29.3095680819072	35.0143405626528	16.9117205230486	16.1449237126274	0	0	0	53.5590707417097	0	38.128964780246	0	0	0	5.88216380286038	227.259001605382	0	0	0	0	0	0	0
rpl12	0	128.207186544343	38.1278964076922	37.5430963716959	35.331524463882	0	29.5220828825941	48.6304728713173	0	6.89548593311824	0	11.8067592585763	9.39145462091147	10.1663773012738	12.7581762795836	5.43548416587435	5.33004684987064	5.68088255126449	12.248774720797	6.53252622437553	14.2692641913223	23.7925191554508	10.094648934121	0	15.8002561114361	12.1265820547267	1.67583947703988	12.9985107205384	0	8.17143912142364	18.275156283299	7.8428850704805	0	1.52139635144306	4.94834719685626	0	0	0	0	0
pkn2	0	0	2.17873693758241	0	0	0	0	1.45165590660649	0	0	0	0	0	0	0	0	0	0	0	0	0	0	2.75308607294208	0	0	0	0	10.3988085764307	0	0	0	0	0	0	0	0	0	0	0	0
wipf2b	0	0	0	0	0	0	0	0	0	0	0	4.21669973520582	0	0	0	0	40.8636925156749	0	0	0	0	0	0	0	0	0	0	0	0	0	0	0	0	0	5.93801663622751	0	0	0	0	0
specc1la	0	0	0	0	0	0	0	2.66136916211189	0	0	0	0	0	0	0	0	0	0	6.99929984045545	1.30650524487511	0	5.09839696188233	0	0	0	0	0	0	0	0	0	0	0	0	0	0	0	0	0	0
eif3s6ip	430.978759168704	0	28.7593275760879	0	42.5420396605926	0	80.4222257836185	17.1779282281768	53.3188842020476	24.1342007659138	0	47.2270370343052	37.5658184836459	2.67536244770364	11.4823586516252	11.7071966649601	11.5484348413864	10.5502104523483	6.56184360042698	17.2458692323514	26.9530545836087	17.8443893665881	6.88271518235521	0	27.3871105931559	20.2109700912112	10.0550368622393	18.1979150087538	0	0	0	0	839.110159773718	0	23.75206654491	0	0	0	0	0
tmem178b	0	0	0	0	0	0	0	0	0	0	0	0	0	0	0	0	0	0	0	0	0	0	0	0	0	0	6.70335790815953	0	0	0	0	0	0	0	0	0	0	0	0	0
mllt3	0	0	1.74298955006593	0	0	0	0	0	0	0	0	0	0	0	0	0	0	0	0	0	0	0	0	0	0	0	0	0	0	0	0	0	0	0	0	0	0	0	0	0
klhl41b	0	0	0.435747387516483	0	0	0	6.10801714812292	0	0	0	0	0	0	0	0	0	0	0	0	0	0	0	0	0	0	0	0	0	0	0	0	0	0	0	0	0	0	0	0	0
zgc.77415	0	0	0	0	0	0	0	0	0	0	0	0	0	4.81565240586655	0	0	0	0	0	0.783903146925063	13.740772924977	0	0	0	0	0	0	0	0	0	0	0	0	0	0	0	0	0	0	0
snd1	0	0	8.27920036281317	0	14.0605046335857	0	11.7070328672356	17.6618135303789	4.84717129109524	0	0	21.9268386230703	0	0	0	2.0905708330286	0	3.24621860072256	1.74982496011386	2.35170944077519	0	0	3.67078143058944	0	15.2735809077216	0	0	0	0	0	0	1.96072126762013	0	0	0	0	0	0	0	0
rb1	0	0	0	0	0	0	0	3.38719711541514	0	0	0	0	0	0	0	0	0	0	0	5.48732202847544	0	0	0	0	0	0	0	0	0	0	0	0	0	0	0	0	0	0	0	0
copz2	0	0	0	0	0	0	8.1440228641639	7.50022218413351	0	0	0	0	0	0	0	0	4.44170570822553	0	0	0	7.92736899517904	0	0	0	0	0	0	0	0	0	0	0	0	0	0	0	0	0	0	0
arntl1a	0	0	0	0	1.80262879917765	0	0	0	0	0	0	0	0	0	5.74117932581261	0	5.33004684987064	1.89362751708816	0	0	0	0	0	0	4.2134016297163	0	0	0	0	0	0	0	0	0	0	0	0	0	0	0
wdr26b	0	0	0.653621081274724	0	0.721051519671061	63.8909954498284	0	8.46799278853784	0	0	0	0	0	0	0	0	0	0.27051821672688	0	1.82910734282515	0	0	0	0	0	0	0	0	0	0	0	3.26786877936688	0	0	0	0	0	0	0	0
mycn	0	0	0	0	2.16315455901318	0	0	5.32273832422379	0	0	0	0	0	0	0	8.7803974987201	0	0	3.49964992022772	10.7133430079759	2.11396506538108	0	0	0	5.26675203714537	8.08438803648448	0	0	0	0	0	0	0	0	5.93801663622751	0	0	0	0	0
gnmt	0	0	1.52511585630769	0	0	0	0	0	0	0	0	0	0	0	0	0	0	0	0	0	2.64245633172635	0	0	0	0	0	0	0	0	0	0	0	0	0	0	0	0	0	0	0
PARP9	0	0	0	0	5.40788639753296	0	0	0	0	0	0	0	0	0	0	0	0	0	0	0	0	0	0	0	0	0	0	0	0	0	0	0	0	0	0	0	0	0	0	0
asic2	0	0	0	0	0	0	0	0	0	0	0	0	0	0	0	0	0	0	0	0.522602097950042	0	0	0	0	0	0	0	0	0	0	0	0	0	0	0	0	0	0	0	0
nkain1	0	0	4.79322126268131	0	0	0	0	4.35496771981946	0	0	0	0	0	0	0	2.92679916624003	0	8.11554650180641	0	2.09040839180017	6.34189519614323	0	0	0	4.2134016297163	0	0	0	0	0	0	0	0	0	0	0	0	0	0	0
kifap3b	0	0	9.58644252536262	0	0	0	13.2340371542663	0.483885302202162	0	0	0	0	8.40288045028921	0	0	0	0	11.6322833192559	0	0	0	0	0	0	12.1135296854344	0	0	0	0	0	0	3.26786877936688	0	0	0	0	0	0	0	0
enpp4	0	0	0	0	0	0	0	0	0	0	0	0	0	0	0.637908813979179	0	0	0	0	0	0	0	0	0	0	0	0	0	18.33507055805	0	0	0	0	0	0	0	0	0	0	0
mpped2a	0	0	0.435747387516483	0	2.16315455901318	0	0	3.14525446431405	0	0	0	0	0	0	0	0	0	0	0	0	0	0	0	0	0	0	0	0	0	0	0	0	0	0	0	0	0	0	0	0
lhx6	0	0	8.9328214440879	0	0	0	0	0	0	0	0	0	0	0	0	0	0	0	0	0	0	0	0	0	0	0	0	0	0	0	0	0	0	0	0	0	0	0	0	0
impdh2	0	0	0	0	4.32630911802637	0	0	0	0	0	0	0	0	1.07014497908146	0	19.6513658304688	0	7.84502828507953	0	2.61301048975021	0	0	7.80041054000257	0	0	0	0	0	0	0	14.2140104425659	9.80360633810063	0	0	0	0	0	0	0	0
AEBP1..1.of.2.	0	0	11.5473057691868	0	13.3394531139146	15.9727488624571	0	8.46799278853784	0	10.3432288996774	0	0	5.93144502373356	0	9.88758661667727	0	21.3201873994826	0	0	0	0	0	0	0	0	0	0	0	0	0	0	0	0	0	0	0	0	0	0	0
arl8ba	0	0	0	0	0	0	0	0.241942651101081	0	0	0	0	0	0	0	1.25434249981716	0	0	0	0	0	0	0	0	0	8.08438803648448	0	0	0	0	0	0	0	0	0	0	0	0	0	0
lrp5	34.9442237163814	0	11.5473057691868	93.8577409292399	17.665762231941	0	17.3060485863483	0.241942651101081	0	0	0	0	0	0	5.42222491882302	12.5434249981716	0	1.89362751708816	0	1.56780629385013	0	0	0	0	3.16005122228722	0	13.4067158163191	22.5307519155999	0	24.5143173642709	0	4.57501629111363	0	0	0	0	0	0	0	0
FBXO38	0	0	0	0	0	0	0	3.14525446431405	0	0	0	0	1.48286125593339	0	0	0	0	0	0	0	0	0	5.96501982470785	0	0	0	0	0	0	0	0	5.88216380286038	0	0	0	0	0	0	0	0
btd	0	0	0	0	0	0	6.10801714812292	0	0	0	0	0	0	0	0	0	0	0	0	0	0	0	0	0	0	0	0	0	0	0	0	0	0	0	0	0	0	0	0	0
cse1l	0	0	20.6980009070329	0	28.1210092671714	0	0	14.2746164149638	0	0	0	2.53001984112349	0	0	0	0	0	0	11.8113184807686	13.8489555956761	0	0	0	0	0	0	0	0	0	0	0	0	0	0	0	0	0	0	0	0
zak	0	0	0	0	0	0	0	0	0	0	0	0	2.96572251186678	0	0.318954406989589	0	0	0	0	0	0	0	0	0	0	0	0	0	0	0	0	0	0	0	0	0	0	0	0	0
CABZ01112331.1	0	0	0	0	0	0	0	1.93554120880865	0	0	0	0	0	0	0	0	0	0	0	0	0	0	0	0	0	0	0	0	0	0	0	0	0	0	0	0	0	0	0	0
olfm2b	0	0	0	0	0	0	0	0	0	0	0	0	0	0	0	0	0	0	0	0.783903146925063	0	0	0	0	0	0	0	0	0	0	0	0	0	0	0	0	0	0	0	0
ttc9c	0	0	6.53621081274724	0	0	0	25.4500714505122	0	0	0	0	0	0	0	1.27581762795836	2.50868499963432	0	0	0	0	10.5698253269054	0	0	0	0	0	0	0	0	0	0	0	0	0	0	0	0	0	0	0
hnrpkl	0	0	0.871494775032966	0	16.9447107122699	20.5363913945877	4.07201143208195	3.14525446431405	0	0	0	0	0.98857417062226	0	1.27581762795836	0	19.5435051161923	0	3.06219368019926	4.44211783257536	0	0	0	0	7.90012805571806	8.08438803648448	0	0	0	0	0	0	0	0	4.94834719685626	0	0	0	0	0
CNOT4..1.of.2.	0	0	1.52511585630769	0	2.16315455901318	0	0	2.17748385990973	0	0	0	0	0	0	0	0	0	3.51673681744944	0	0	0	0	0	0	0	0	0	0.866567381369228	0	0	0	0	0	0	0	0	0	0	0	0
mrps18b	0	0	1.96086324382417	0	2.52368031884871	0	4.58101286109219	0	0	0	0	0	3.46000959717791	2.14028995816291	1.27581762795836	0	0	0	0	2.87431153872523	0	0	2.2942383941184	0	0	0	0	22.5307519155999	0	0	0	6.53573755873375	0	0	0	0	0	0	0	0
pias4a	23.2961491442543	0	3.92172648764835	0	11.8973500745725	0	20.86905858942	8.22605013743676	14.5415138732857	0	24.0547347997849	0	0	0	0	0	0	1.89362751708816	2.62473744017079	0.522602097950042	0	0	13.3065826858867	0	0	0	0	0	0	0	0	0	0	0	0	0	0	0	0	0
xab2	0	0	0	0	1.80262879917765	0	0	0	0	0	0	0	0	0	0	0	0	0	0	1.56780629385013	0	0	0	0	0	0	0	0	0	0	0	0	0	0	0	0	0	0	0	0
her13	0	0	0	0	1.08157727950659	0	0.509001429010243	0.725827953303243	2.42358564554762	13.7909718662365	0	0	1.97714834124452	0	0	0	0	0	0	0	0	0	0	0	0	0	0	0	0	0	0	0	0	0	0	0	0	0	927.687626774848	0
itm2ba	0	0	17.4298955006593	0	12.6184015942436	0	18.3240514443688	11.1293619506497	9.69434258219047	0	0	15.180119046741	42.5086893367572	108.084642887227	10.2065410236669	60.6265541578293	16.878481691257	21.3709391214236	5.24947488034159	14.6328587426012	48.6211965037648	16.9946565396078	5.04732446706049	24.2302068322455	6.32010244457445	7.07383953192392	1.67583947703988	11.2653759578	0	0	16.2445833629324	24.8358027231883	0	0	21.7727276661675	0	0	0	463.843813387424	0
cx43.4	0	0	81.0490140780658	0	87.9682853998694	0	8.1440228641639	27.5814622255232	48.4717129109524	0	0	0	0	0	21.0509908613129	0	0	0	12.248774720797	6.79382727335055	0	0	0	0	0	0	0	0	0	0	0	0	0	0	0	0	0	0	0	0
zgc.91985	0	0	0	0	0	0	0	1.93554120880865	0	0	0	0	21.7486317536897	0	0	0	0	0	0	0	0	0	0	0	0	0	0	0	0	0	0	0	0	0	0	0	0	0	0	0
asb6	0	0	1.30724216254945	0	0	0	0	0	0	0	90.8734425769653	0	0	0	0	0	0	0	0	1.82910734282515	0	0	0	0	0	0	0	0	0	0	0	0	0	0	0	0	0	0	0	0
acat2	0	0	0	0	5.76841215736849	0	0	0	0	0	0	0	2.47143542655565	0	0	0	0	0	0	0	0	0	0	0	0	0	0	0	0	0	0	0	0	0	0	0	0	0	0	0
X.4	0	0	0	0	0	0	0	0	0	0	0	3.37335978816466	0	0	0	0	0.888341141645106	0	0	0	0	0	0	0	2.10670081485815	0	1.67583947703988	0	0	0	0	0	0	0	0	0	0	0	0	0
mrto4	0	0	0.435747387516483	0	0	0	0	0	0	0	0	0	0	0	0	0	0	1.08207286690752	0	1.04520419590008	1.58547379903581	0	1.37654303647104	0	4.74007683343083	0	0	0	0	0	0	0	0	0	0	0	0	0	0	0
cnot3a	0	0	0	0	0	6.8454637981959	2.03600571604097	0	0	0	0	0	0	0	9.56863220968768	43.4838733269948	0	0	0	2.09040839180017	0	0	0	0	0	7.07383953192392	0	3.46626952547691	0	0	0	0	0	0	0	0	0	0	0	0
psmc3	0	0	9.36856883160438	0	0	22.818212660653	0	11.3713046017508	29.0830277465714	0	0	0	12.8514642180894	16.0521746862218	1.27581762795836	2.0905708330286	9.77175255809617	3.24621860072256	0.437456240028466	6.79382727335055	0	2.54919848094116	2.75308607294208	0	12.1135296854344	0	0	33.7961278733999	0	0	0	2.6142950234935	0	0	0	0	0	0	0	0
itgb1bp1	0	0	0	0	0.360525759835531	0	5.09001429010243	0.967770604404324	0	0	0	0	9.8857417062226	0	2.8705896629063	3.34491333284575	0	0	0	0	0	0	0	0	0	0	0	0	0	0	0	0	0	0	0	0	0	0	0	0
plxna3	0	0	2.39661063134066	0	12.6184015942436	0	15.2700428703073	6.29050892862811	0	0	0	0	0	0	0	0	0	0	0	0	0	0	0	53.3064550309401	0	0	0	0	0	0	0	0	0	0	0	0	0	0	0	0
recql	0	0	0	0	6.48946367703955	0	0	0	0	0	0	0	0	0	0	0	0	0	0	0	0	0	0	0	0	0	0	0	0	0	0	15.0321963850876	0	0	0	0	0	0	0	0
sash1a	0	0	7.18983189402197	11.2629289115088	1.80262879917765	0	19.8510557313995	6.29050892862811	46.0481272654047	0	0	3.37335978816466	7.41430627966695	2.14028995816291	1.91372644193754	4.18114166605719	0	0.541036433453761	4.37456240028465	6.79382727335055	0	0	0	0	0	0	0	0	0	0	10.1528646018328	0	0	0	0	0	0	0	0	0
slc30a4	0	0	0	0	0	0	0	0	0	0	0	0	3.95429668248904	0	0	0	0	0.811554650180641	0	0	0	0	0	0	0	0	0	0	0	0	0	0	0	0	0	0	0	0	0	0
nadk2	0	0	0	0	0	0	0	0	0	0	0	0	0	0	0	4.18114166605719	0	0	4.81201864031312	1.04520419590008	0	0	0	0	0	0	0	8.66567381369228	0	0	0	0	0	0	0	0	0	0	0	0
ppp1r8a	0	0	0	0	9.73419551555932	0	0	4.11302506871838	0	0	0	8.43339947041165	0	0	0	0	0	0	0	0	0	0	0	0	0	0	0	0	0	0	0	0	0	0	0	0	0	0	0	0
rae1	0	0	2.6144843250989	0	7.57104095654614	0	1.01800285802049	1.69359855770757	0	0	0	0	0	0	0	0	0	5.41036433453761	3.93710616025619	3.13561258770025	8.98435152786958	0	0.45884767882368	0	3.16005122228722	19.2004215866506	0	0	0	49.0286347285418	0	0	0	0	0	0	0	0	0	0
MTA1	0	0	1.52511585630769	0	8.2920924762172	0	2.54500714505122	0	0	0	0	0	5.43715793842243	0	0	0	0	0	0	0	0	0	0	0	0	0	0	0	0	0	0	0	0	0	0	0	0	0	0	0
si.ch211.195b21.5	0	0	1.96086324382417	0	3.24473183851978	0	0	5.0807956731227	0	0	0	4.21669973520582	0	0	3.82745288387507	12.9615391647773	5.33004684987064	0	0	4.44211783257536	0	0	3.21193375176576	0	0	0	0	0	0	0	0	0	0	0	0	0	0	0	0	0
abce1	128.128820293399	0	14.1617900942857	0	8.65261823605273	0	12.2160342962458	21.7748385990973	0	0	0	0	0	0	10.844449837646	16.7245666642288	8.88341141645106	0	0	15.9393639874763	10.0413340605601	7.64759544282349	4.58847678823681	0	0	9.09493654104504	11.7308763392792	0	0	0	0	0	0	0	0	0	0	0	0	0
wdr55	0	0	0	0	0	0	0	0.725827953303243	0	0	0	0	0	0	0	0	0	0	0	1.04520419590008	0	1.69946565396077	0	0	0	0	0	0	0	0	0	0	0	0	0	0	0	0	0	0
actn1	0	0	7.62557928153845	0	3.96578335819084	0	10.1800285802049	9.67770604404324	0	0	0	0	2.47143542655565	0	0	10.0347399985373	15.1017994079668	7.57451006835265	10.9364060007116	5.48732202847544	0	0.849732826980388	11.0123442917683	0	3.16005122228722	0	0	0	0	0	0	4.57501629111363	0	0	0	0	0	0	0	0
pbk	0	0	1.52511585630769	0	1.80262879917765	13.6909275963918	0	0	0	0	0	0	0	0	0	0.836228333211439	0	2.16414573381504	0	0	1.05698253269054	0	2.2942383941184	0	0	0	0	0	0	0	2.03057292036656	0	0	0	0	0	0	0	0	0
ryk	0	0	8.27920036281317	0	3.60525759835531	0	1.52700428703073	6.04856627752703	0	0	0	0	11.368602962156	0	0	10.0347399985373	0	0	41.5583428027042	4.70341888155038	0	0	3.67078143058944	0	0	13.1371305592873	0	0	0	0	0	0	0	0	0	0	0	0	0	0
mycb	0	0	1.52511585630769	0	3.24473183851978	0	0	1.69359855770757	0	0	0	90.2373743334046	8.40288045028921	11.2365222803553	9.24967780269809	5.43548416587435	0	0	0	4.70341888155038	0	0	12.8477350070631	0	1.05335040742907	0	0	0	0	0	0	0	0	0	0	0	0	0	0	0
use1	0	0	0	0	0	0	0	0	0	0	0	0	0	8.56115983265165	0	0	0	0	0	0	0.528491266345269	0	0	0	0	0	0	0	0	0	0	0	0	0	0	0	0	0	0	0
rab5ab	0	0	2.17873693758241	0	0.721051519671061	0	0	7.50022218413351	0	106.880031963333	0	20.240158728988	9.39145462091147	9.6313048117331	3.82745288387507	9.61662583193154	0	0.27051821672688	2.18728120014233	0.261301048975021	0	7.64759544282349	5.96501982470785	0	0	0	0	0	0	0	0	11.1107538498474	0	0	4.94834719685626	0	0	0	0	0
gbas	0	0	3.05023171261538	0	0.360525759835531	0	0	0.241942651101081	0	0	0	0	0	0	1.91372644193754	0	0	1.08207286690752	0	1.30650524487511	0	0	0	0	0	0	0	0	0	0	0	0	0	0	0	0	0	0	0	0
mynn	0	0	7.40770558778021	0	1.08157727950659	0	0	0.725827953303243	0	0	0	3.37335978816466	0	0	8.61176898871891	0	0	1.3525910836344	3.49964992022772	0	0	5.09839696188233	0	0	0	5.0527425228028	0	26.8635888224461	27.5026058370751	0	0	0	0	0	0	0	0	0	0	0
si.ch211.251b21.1	0	0	0	26.2801674601872	4.32630911802637	0	0	0	0	0	0	0	0	0	0	0	0	0	0	0	0	0	0	0	0	0	0	0	0	0	0	0	0	0	0	0	0	0	0	0
ect2	0	0	0	0	1.44210303934212	0	2.03600571604097	0	0	0	0	0	0	0	0	0	0	0	0	0	0	0	0	0	0	0	0	0	0	0	0	0	0	0	0	0	0	0	0	0
yipf5	0	0	0	0	3.60525759835531	0	0.509001429010243	12.3390752061551	0	0	0	0	0	0	0	0	0	1.08207286690752	0	0	0	0	0	0	0	0	0	0	0	0	0	0.653573755873375	0	0	0	0	0	0	0	0
mrp63	0	0	8.71494775032966	0	1.80262879917765	0	5.59901571911268	14.2746164149638	67.8603980753333	6.89548593311824	0	0	17.7943350712007	0	7.33595136076055	0	24.873551966063	5.95140076799137	6.12438736039852	9.66813881207578	23.2536157191919	0	33.4958805541287	0	10.0068288705762	0	1.67583947703988	9.53224119506151	0	0	0	0	0	0	0	0	0	0	0	0
METRNL..1.of.2.	0	0	0	0	0	0	0	0	0	0	0	0	0	0	0	0	0	0	0	0	0	1.69946565396077	0	0	0	0	0	3.46626952547691	0	0	0	0	0	0	0	0	0	0	0	0
aco2	0	0	23.3124852321318	0	15.1420819130923	22.818212660653	30.0310843116044	4.59691037092054	0	0	50.7822179106571	37.1069576698112	24.7143542655565	51.9020314854506	48.8000242694072	84.0409474877496	35.5336456658042	35.7084046079482	26.6848306417364	49.124597207304	31.7094759807162	5.94812978886271	43.5905294882496	0	12.6402048891489	11.1160335501662	92.1711712371935	37.2623973988768	0	19.0666912833218	16.2445833629324	7.18931131460713	0	0	0	0	0	0	0	0
sh3gl3b	0	0	0	0	0	0	0	12.5810178572562	50.8952985565	0	0	0	5.93144502373356	0	0	0	0	3.51673681744944	0	4.18081678360034	6.34189519614323	0	0	0	0	0	0	0	0	0	0	0	0	0	0	0	0	0	0	0
tmpoa	0	0	8.9328214440879	0	20.9104940704608	27.3818551927836	12.7250357252561	13.7907311127616	0	0	0	47.2270370343052	0	0	2.23268084892712	0	8.88341141645106	0	8.74912480056931	8.10033251822566	0	0	0	0	0	0	0	0	0	0	0	0	0	48.6846832461778	28.7004137417663	0	0	0	0	0
rpl7	1153.15938264059	34.9655963302752	312.21300315556	292.836151699228	336.010008166714	235.027590404726	394.985108911949	223.071124315197	157.533066960595	82.7458311974188	61.473211155006	57.3471163987992	205.62342748943	105.409280439523	191.053689786764	130.451619980984	137.692876954991	130.119262245629	166.233371210817	171.413488127614	119.439026194031	467.353054839213	191.339482069475	155.073323726371	94.8015366686167	107.118141483419	93.8470107142334	221.841249630522	73.3402822322001	8.17143912142364	168.537552390424	136.596914977535	0	57.8130613548361	183.088846283681	2290.91530054645	0	0	0	0
chmp4b	221.313416870416	0	13.508169013011	0	2.52368031884871	0	34.6120971726965	13.0649031594584	0	0	0	26.9868783053173	10.8743158768449	0	0	0	0	8.38606471853329	8.31166856054084	10.1907409100258	5.81340392979796	4.24866413490194	12.3888873282394	0	0	0	0	10.3988085764307	0	0	0	0	0	0	13.8553721511975	0	0	0	0	0
tcap	0	0	3.7038527938901	0	0	0	0	0	0	0	0	0	0	0	3.18954406989589	0	0	0	0	0	0	0	0.917695357647361	0	0	0	0	0	0	0	0	0	0	0	0	0	0	0	0	0
degs1	0	0	0	0	6.12893791720402	6.8454637981959	16.2880457283278	9.67770604404324	0	0	0	15.180119046741	7.90859336497808	4.28057991632582	0.318954406989589	35.9578183280919	0	0	0	0.261301048975021	0	4.24866413490194	0	0	25.2804097782978	0	0	0	0	29.96194344522	0	8.49645882635388	192.296078281477	6.08558540577223	0	0	0	0	0	0
dmrt1	0	0	4.79322126268131	0	0	0	0	0	0	0	0	0	0	0	0	0	0	0	0	0	0	0	0	0	0	0	0	0	0	0	0	0	0	0	0	0	0	0	0	0
pdia3	0	0	18.955011356967	0	64.1735852507244	68.454637981959	46.3191300399322	61.2114907285735	75.1311550119762	0	10.6909932443489	5.06003968224699	0.98857417062226	10.1663773012738	6.37908813979179	2.92679916624003	0	9.73865580216769	0	22.2105891628768	16.9117205230486	20.3935878475293	21.1069932258893	0	0	0	0	44.1949364498306	0	0	20.3057292036656	0	0	0	8.90702495434126	0	0	0	0	0
UBL4A	0	0	5.88258973147252	0	2.88420607868424	0	0	2.17748385990973	0	0	0	0	5.43715793842243	4.81565240586655	0	0	11.5484348413864	2.97570038399568	0	4.44211783257536	0	0	0	0	3.68672642600176	0	0	0	0	0	26.3974479647652	0	0	0	0	0	0	0	0	0
sft2d1	0	0	22.4409904570989	22.5258578230176	0	0	0	0	0	0	0	0	0	0.535072489540728	0	0	9.77175255809617	3.24621860072256	4.37456240028465	6.00992412642549	0	0	4.12962910941313	0	0	5.0527425228028	0	0	0	0	0	0	0	0	0	0	0	0	0	0
tcf7l1b	0	0	1.30724216254945	0	6.84998943687508	82.1455655783508	7.63502143515365	0	0	0	0	0	2.96572251186678	0	0.637908813979179	0	0	0	0	0.783903146925063	0	0	1.37654303647104	0	0	0	0	0	0	0	28.4280208851318	0	0	0	0	0	0	0	0	0
dysf	0	0	0	0	0.721051519671061	0	0	0	0	0	0	0	0	0	0	0	0	0	0	0	3.69943886441689	0	5.50617214588417	0	0	0	0	0	0	0	0	0	0	0	0	0	0	0	0	0
odc1	0	0	3.05023171261538	0	22.3525971098029	0	0	3.8710824176173	0	0	0	0	16.8057609005784	16.0521746862218	0	33.4491333284575	6.21838799151575	10.8207286690752	4.81201864031312	3.91951573462532	32.2379672470614	2.54919848094116	0.45884767882368	0	12.1135296854344	2.02109700912112	0	4.33283690684614	0	0	30.4585938054983	0	0	0	7.91735551497001	0	0	0	0	0
kcnk6	0	0	0	0	0	0	3.5630100030717	0	0	0	0	0	0	0	0	0	0	0	0	0	0	5.09839696188233	0	0	0	0	0	0	0	0	0	0	0	0	0	0	0	0	0	0
cct7	0	104.896788990826	6.318337118989	0	0.360525759835531	18.2545701285224	4.07201143208195	2.90331181321297	2.42358564554762	0	0	0	0	2.67536244770364	3.18954406989589	0.836228333211439	0	0	1.74982496011386	0.783903146925063	0	0	4.12962910941313	0	6.32010244457445	1.01054850456056	0	0	0	5.44762608094909	0	0	0	0	3.958677757485	0	0	0	0	0
irf2a	0	93.2415902140673	0	0	0	0	1.52700428703073	0.241942651101081	0	0	0	0	0	0	0	0	0	0	0	0	0	3.39893130792155	0	0	1.05335040742907	0	0	0	0	0	0	0	0	0	0	0	0	0	0	0
rnd3b	0	0	1.52511585630769	0	6.48946367703955	0	0	14.5165590660649	0	0	0	0	0	0	0	7.10794083229723	0	0	0	0.783903146925063	0	0	2.2942383941184	0	0	0	0	0	0	0	0	2.6142950234935	0	0	11.876033272455	0	0	0	0	0
strap	0	0	5.44684234395604	0	4.32630911802637	0	1.01800285802049	27.5814622255232	0	0	0	0	0	0	0	18.3970233306517	17.7668228329021	2.7051821672688	0	0	3.69943886441689	0	0	0	23.1737089634396	58.6118132645125	0	0	0	0	0	0	0	0	68.2871913166163	0	0	0	0	0
barx1	0	0	54.4684234395604	0	2.52368031884871	0	0	0	0	0	0	0	0	0	0	0	0	0	0	0	0	0	0	0	0	0	0	0	0	0	0	0	0	0	0	0	0	0	0	0
ppifa	0	0	0	0	0	0	0	0	0	0	0	0	0	0	0	0	0	3.24621860072256	0	0	0	0	0	0	0	0	0	0	0	0	0	0	0	0	0	0	0	0	0	0
slc2a1b	0	0	0	0	0	0	0	2.17748385990973	0	0	0	16.0234589937821	2.47143542655565	6.95594236402946	10.2065410236669	13.379653331383	3.55336456658042	0	3.49964992022772	10.4520419590008	7.39887772883377	18.6941221935685	6.88271518235521	0	2.10670081485815	31.3270036413774	5.02751843111965	1.73313476273846	0	0	0	8.49645882635388	0	0	2.96900831811375	0	0	0	0	0
arid2	0	0	8.27920036281317	0	13.3394531139146	0	4.07201143208195	19.3554120880865	0	0	0	0	0	0	0	0	3.55336456658042	0	2.18728120014233	1.30650524487511	103.584288203673	0	0	0	0	0	0	0	0	0	0	0	0	0	0	0	0	0	0	0
apol1	0	0	0.871494775032966	0	3.60525759835531	0	0	0	0	0	0	0	0	0	0	0	0	0	0	0	0	0	0	0	0	0	0	0	160.431867382938	5.44762608094909	0	0	0	0	0	0	0	0	0	0
ndor1	0	0	3.48597910013186	0	3.24473183851978	0	12.2160342962458	0	0	0	0	61.563816134005	0	0	0	0	0	2.7051821672688	1.3123687200854	0	0	0	0	0	0	0	0	0	0	10.8952521618982	0	9.15003258222725	0	0	0	0	0	0	0	0
ube2i2	0	0	17.2120218069011	0	8.2920924762172	0	11.7070328672356	8.46799278853784	0	0	0	53.1304166635934	0.49428708531113	12.8417397489775	2.8705896629063	2.50868499963432	10.6600936997413	2.16414573381504	9.18658104059778	1.56780629385013	14.2692641913223	1.69946565396077	9.17695357647361	0	0	15.1582275684084	0	50.2609081194152	0	19.0666912833218	0	3.92144253524025	0	0	5.93801663622751	0	0	0	0	0
fbxl18	0	0	1.52511585630769	0	0	0	0	3.14525446431405	0	0	0	0	0	0	0	0	0	0	0	0	0	0	0	0	0	0	0	0	0	0	0	0	0	0	0	0	0	0	0	0
ift81	0	0	4.57534756892307	0	0	0	0	0	0	0	0	0	0	0	0	0	0	0	0	0	0	0	0	0	0	0	0	0	0	0	0	0.653573755873375	0	0	0	0	0	0	0	0
slc25a39	0	0	0	0	2.52368031884871	0	0	1.20971325550541	0	0	0	0	0	0	0	0	58.630515348577	0	0	3.13561258770025	0	0	0	0	0	0	0	0	0	0	0	5.228590046987	0	0	0	0	0	0	0	0
srgap1	0	0	3.7038527938901	0	7.57104095654614	6.8454637981959	0	0	0	0	0	0	0	10.1663773012738	0	0	0	0	0	1.56780629385013	0	0	5.04732446706049	0	0	53.5590707417097	0	0	0	0	0	0	0	0	0	0	0	0	0	0
fbxo8	0	0	0	0	0	0	0	0	0	0	0	23.6135185171526	0	0.535072489540728	0	21.3238224968917	0	0	0	0	0	0	0	0	0	0	0	0	0	49.0286347285418	0	0	0	21.2995489202028	0	0	0	0	0	0
epc2	0	0	0	0	3.96578335819084	0	3.05400857406146	0	0	0	0	0	0	0	0	0	0	0	0	0	0	0	5.96501982470785	0	0	0	3.35167895407976	3.46626952547691	0	0	0	0	0	0	0	0	0	0	0	0
adrb1	0	0	0	0	0	0	0	0	0	0	0	0	0	0.535072489540728	0	0	0	0	0	0	0	0	0	0	0	0	0	0	0	0	0	0	0	0	0	0	0	0	0	0
st3gal2l	0	0	0	0	0	0	0	0	0	0	0	0	0	0	0	3.34491333284575	0	0	0	0	0	0	1.37654303647104	0	0	9.09493654104504	0	0	0	0	0	0	0	0	0	0	0	0	0	0
ufl1	0	0	0	0	0	0	0	0	0	0	0	0	0	0	0	0	0	2.7051821672688	0	0	0.528491266345269	0	0	0	0	0	0	0	0	0	0	0	0	0	0	0	0	0	0	0
homer1b	0	0	0	0	0	0	0	2.17748385990973	0	0	0	0	0.49428708531113	0	0	10.452854165143	0	0	0	1.82910734282515	0	0	0	0	0	0	0	0	0	0	0	0	0	0	0	0	0	0	0	0
kmt2e	0	0	0	0	0	0	3.05400857406146	0	0	0	0	0	0	0	0	2.0905708330286	0	0	7.43675608048391	1.82910734282515	0.528491266345269	0	0	164.765406459269	0	0	0	0	0	0	0	7.18931131460713	0	0	0	0	0	0	0	0
ndufs2	0	0	4.13960018140659	0	19.1078652712831	0	4.58101286109219	1.93554120880865	0	0	0	130.717691791381	57.8315889814022	41.200581694636	29.9817142570214	22.1600508301031	28.4269165326434	9.19761936871393	3.49964992022772	47.2954898644788	32.2379672470614	11.046526750745	43.5905294882496	0	0	37.3902946687407	0	20.7976171528615	0	0	0	20.2607864320746	0	3.04279270288611	21.7727276661675	0	0	0	0	0
zcchc9	0	0	1.74298955006593	0	0	0	4.58101286109219	0	0	0	0	0	0	0	0	0	0	0	0	8.88423566515072	0	0	0	0	0	0	0	0	0	0	0	0	0	0	0	0	0	0	0	0
pdxdc1	0	0	0	0	0.360525759835531	0	0	4.59691037092054	0	0	0	0	0	0	0	0	0	0	0	0	0	0	0	0	0	0	0	0	0	0	0	0	0	0	0	0	0	0	0	0
sema3bl	0	0	5.44684234395604	0	0	0	0	0	0	0	8.01824493326165	0	0	0	0	0	0	0	0	0	0	0	0	0	0	0	0	0	0	0	0	7.8428850704805	0	0	0	0	0	0	0	0
appbp2	69.8884474327628	0	0.217873693758241	0	0.721051519671061	0	0	0	0	0	0	0	4.44858376780017	0	0	1.67245666642288	0	1.89362751708816	17.4982496011386	7.31642937130059	0	0	0	0	0	0	0	0	0	0	0	46.4037366670096	0	0	0	0	0	0	0	0
lppr2a	0	0	0	0	0	0	0	4.83885302202162	0	0	0	0	0	0	0	0	0	0	0	0	0	0	0	0	0	0	0	0	0	0	0	0	0	0	0	0	0	0	0	0
zmynd8	0	0	0	0	0	0	1.52700428703073	0	0	0	0	0	0	0	0	0	0	0	0	0	0	0	1.37654303647104	0	0	0	0	0	0	0	0	0	0	0	0	0	0	0	0	0
stxbp2	0	0	0	0	0.721051519671061	0	3.5630100030717	0	0	0	0	0	8.40288045028921	0	0	0	0	0	0	0	0	0	0	0	0	0	0	0	0	0	0	2.6142950234935	0	0	0	0	0	0	0	0
gins1	0	0	0.653621081274724	0	0	0	0	0	0	0	0	0	0	0	0.637908813979179	0	0	0	0	0	0	4.24866413490194	0	0	0	0	16.7583947703988	0	0	0	50.7643230091639	0	0	0	0	0	0	0	0	0
dusp1	0	0	0	0	6.48946367703955	0	8.1440228641639	3.38719711541514	0	0	0	0	15.8171867299562	28.8939144351993	1.59477203494795	0	0	2.43466395054192	0	3.6582146856503	0	0	9.17695357647361	0	0	0	0	13.8650781019076	0	0	0	7.8428850704805	0	0	0	0	0	0	0	0
CNOT4..2.of.2.	0	0	0	86.3491216549007	0	0	0	1.93554120880865	0	0	0	0	0	0	0	0	0	1.3525910836344	0	0	0	0	2.2942383941184	0	0	0	0	0	0	0	0	0	0	0	0	0	0	0	0	0
ccnh	0	0	0	0	0	0	0	3.62913976651622	0	0	0	0	0	14.4469572175997	0	0	0	11.0912468858021	0	0	0	0	8.25925821882625	0	0	0	0	0	0	0	0	0	0	0	0	0	0	0	0	0
hspbp1	0	0	0	0	0	0	0	0	0	0	0	0	0	0	0	0	0	0	0	0	0	8.49732826980387	0	0	0	0	0	0	0	0	0	0	0	0	0	0	0	0	0	0
ghrb	0	0	0	0	0	0	0	0	0	0	0	0	0	0	0	0	0	0	0.874912480056931	0	67.6468820921945	0	0	0	0	0	0	0	0	0	0	0	0	0	0	0	0	0	0	0
ttyh3b	0	0	1.30724216254945	0	19.8289167909542	0	0	0	0	0	0	0	5.43715793842243	0	0	0	0	0.541036433453761	0	7.57773042027561	0	0	0	0	0	0	0	0	0	0	0	0	0	0	0	0	0	0	0	0
ppdpfa	0	0	0	0	0.360525759835531	0	1.52700428703073	1.45165590660649	36.3537846832143	0	0	139.151091261792	47.4515601898685	34.2446393306066	21.6888996752921	33.0310191618518	183.886616320537	30.8390767068644	50.744923843302	26.6527069954522	13.2122816586317	16.1449237126274	54.1440261011943	0	33.7072130377304	0	0	82.3239012300766	0	19.0666912833218	32.4891667258649	30.7179665260486	0	15.2139635144306	2.96900831811375	0	0	0	0	0
cul1b	0	0	0.653621081274724	0	0	0	0	1.20971325550541	0	0	0	0	6.92001919435582	0	0	0	0	0	0	1.30650524487511	0	0	0	0	0	0	0	0	0	0	0	0	0	0	0	0	0	0	0	0
nfkbiab	0	0	9.15069513784614	0	11.1762985549014	0	0	16.2101576237724	0	0	0	0	0	0	4.46536169785425	5.01736999926863	0	0.811554650180641	0	0.783903146925063	0	5.09839696188233	6.88271518235521	0	0.526675203714537	0	0	6.93253905095382	0	0	0	12.4179013615941	0	0	40.5764470142213	0	0	0	0	0
fabp7a	0	0	0	0	0	0	0	1.69359855770757	0	0	0	0	0	0	0	0	0	0	0	0	0	0	0	0	0	0	0	0	0	0	0	0	0	0	0	0	0	0	0	0
nsa2	0	0	12.4188005442198	0	19.8289167909542	0	10.1800285802049	27.8234048766243	0	0	0	57.3471163987992	1.97714834124452	9.09623232219238	2.8705896629063	3.76302749945147	2.66502342493532	1.3525910836344	17.4982496011386	5.48732202847544	11.0983165932507	2.54919848094116	20.1892978682419	43.6143722980419	0	14.1476790638478	26.8134316326381	14.7316454832769	50.4214440346376	0	0	11.7643276057208	0	0	15.83471102994	0	0	0	0	0
ube2q1	0	0	2.39661063134066	0	1.44210303934212	0	0	1.69359855770757	0	0	64.1459594660932	0	0	0	0	0	0	3.51673681744944	0	1.30650524487511	0	0	0.917695357647361	0	0	0	0	0	0	0	0	0	0	0	0	0	0	0	0	0
sub1b	0	0	18.083516581934	0	24.1552259089805	20.5363913945877	3.5630100030717	9.19382074184108	0	0	0	0	0	0	4.46536169785425	3.76302749945147	24.873551966063	6.22191898471825	7.87421232051238	5.22602097950042	3.69943886441689	4.24866413490194	0	0	0	0	0	18.1979150087538	0	0	32.4891667258649	0	0	0	8.90702495434126	0	0	0	0	0
nudt8	0	0	4.13960018140659	0	0	0	0	0	0	0	0	0	0	0	0	0	0	0	0	0	0	0	0	0	0	0	0	0	0	0	0	0	0	0	0	0	0	0	0	0
efnb1	0	0	0.653621081274724	0	0	0	0	0	0	0	0	0	0	0	4.46536169785425	0	0	0	0	0	2.11396506538108	0	0	0	0	4.04219401824224	0	0	0	0	0	0	0	0	0	0	0	0	0	0
rgl2	0	0	0	56.3146445575439	0	0	0	1.20971325550541	0	0	0	0	0	1.07014497908146	1.27581762795836	0	0	1.3525910836344	3.06219368019926	0	0	0	0	0	0	0	0	0	0	0	0	0	0	4.56418905432917	0	0	0	0	0	0
obfc1	0	0	0	0	0	0	0	0	0	0	0	0	0	0	0	4.59925583266291	0	0	0	0	0	0.849732826980388	0	0	0	0	0	0	0	0	0	0	0	0	0	0	0	0	0	0
zyg11	0	0	0	0	0	0	0	0	0	0	0	15.180119046741	0	0	0.637908813979179	0	0	0	0	1.30650524487511	5.81340392979796	0	0	0	0	0	0	0	0	0	0	0	0	0	43.545455332335	0	0	0	0	0
tsr1	93.1845965770171	0	5.01109495643955	0	2.52368031884871	0	0	0	0	0	0	1.68667989408233	4.44858376780017	0	0	0	0	0	0	0.783903146925063	0	0	0	0	0	0	0	0	0	0	0	0	0	0	0	0	0	0	0	0
uqcrfs1	0	0	6.53621081274724	0	9.37366975572379	0	13.7430385832766	10.8874192995486	7.27075693664286	0	5.34549662217443	80.1172949689107	28.6686509480455	25.6834794979549	22.9647173032504	45.5744441600234	11.5484348413864	16.2310930036128	19.2480745612525	35.5369426606029	16.3832292567034	22.0930535014901	28.4485560870682	0	7.37345285200352	0	0	0	0	0	0	166.007733991837	0	0	34.6384303779938	0	0	0	0	0
cpne2	0	0	0	0	0	0	0.509001429010243	0	0	0	0	0	0	0	0	8.7803974987201	0	0	0	18.2910734282515	87.7295502133147	0	0	0	0	0	0	0	0	0	0	0	0	0	0	0	0	0	0	0
wdr61	0	0	0	0	5.76841215736849	0	0	7.7421648352346	0	0	0	7.59005952337048	5.93144502373356	0	0	0	0	0	0	0	0	16.9946565396078	0	0	3.68672642600176	0	0	0	0	0	0	0	0	0	6.92768607559876	0	0	0	0	0
spg21	0	0	1.52511585630769	0	0	0	0	0.241942651101081	0	0	0	0	0	0	0	3.76302749945147	0	0	0	0	0	0	0.917695357647361	0	0	0	0	0	0	0	0	0	0	0	0	0	0	0	0	0
klhdc10	0	0	0.217873693758241	0	1.80262879917765	0	0	0	0	0	0	0	0	0	0	0	0	6.49243720144513	0	0	0	0	0	0	0	0	0	0	0	0	0	0	0	0	0	0	0	0	0	0
vash2	0	0	0	0	0	0	0	0	0	0	0	0	0	0	0	8.36228333211439	0	0	0	0	0	0	0	0	0	0	0	0	0	0	0	0	0	0	3.958677757485	0	0	0	0	0
blk	0	0	0	0	0	0	0	0	0	0	0	0	0	6.42086987448874	0	0	0	0	0	0	0	0	0	0	0	0	0	0	0	0	0	9.80360633810063	0	0	0	0	0	0	0	0
tmx2b	0	0	0	0	0	0	0	0	0	0	0	0	12.3571771327783	0	0	0	0	0	1.74982496011386	0	15.3262467240128	0	1.83539071529472	0	0	0	0	0	0	0	0	9.80360633810063	0	0	0	0	0	0	0	0
ppp2r1a	0	0	12.8545479317362	0	3.96578335819084	0	5.59901571911268	24.4362077612092	0	37.9251726321503	0	16.0234589937821	11.8628900474671	0	14.0339939075419	30.1042199956118	6.21838799151575	3.24621860072256	13.5611434408824	0.522602097950042	2.11396506538108	12.7459924047058	21.565840904713	0	14.746905704007	0	0	3.46626952547691	0	0	0	23.5286552114415	0	0	47.5041330898201	0	0	0	0	0
cst3	0	0	0.435747387516483	0	0	9.1272850642612	6.10801714812292	1.45165590660649	0	0	0	3.37335978816466	6.92001919435582	0	0	0	3.55336456658042	0	0.874912480056931	0	14.7977554576675	20.3935878475293	2.2942383941184	0	2.63337601857269	0	0	6.93253905095382	0	0	14.2140104425659	5.228590046987	0	0	0	0	0	0	0	0
gas6	0	0	0	0	6.12893791720402	0	1.01800285802049	0	12.1179282277381	0	0	0	6.92001919435582	0	2.23268084892712	8.36228333211439	0	1.62310930036128	0	0	0	4.24866413490194	0	0	0	0	0	0	0	0	0	10.457180093974	0	0	20.7830582267963	0	0	0	0	0
cyth3a	0	0	0	0	0	0	0	0	0	0	0	0	0	0	0	0	0	0	0	0	0	0	0	0	11.5868544817198	0	0	6.06597166958459	0	0	0	0	0	0	0	0	0	0	0	0
zdhhc16a	0	0	0	0	0	0	0	0.725827953303243	0	0	0	0	0	0	0	0	0	5.41036433453761	0	4.44211783257536	1.58547379903581	0	3.67078143058944	0	0	0	0	0	0	0	0	0	0	0	0	0	0	0	0	0
sp3b	0	0	0	0	2.52368031884871	0	20.86905858942	14.5165590660649	0	0	0	2.53001984112349	0	0	2.23268084892712	0	0	0	0	0	0	0	0.45884767882368	0	0	0	0	0	0	0	0	4.57501629111363	0	27.385134325975	29.6900831811375	0	0	0	0	0
RNPEPL1	0	0	1.30724216254945	0	0	0	0	2.66136916211189	0	0	0	0	0	1.60521746862218	0.637908813979179	0	0	0.811554650180641	0	0	0	0	0	0	0	0	0	0	0	32.6857564856945	0	0	0	0	0	0	0	0	0	0
palm1b	34.9442237163814	0	2.39661063134066	0	6.48946367703955	0	0	8.70993543963892	0	0	13.3637415554361	0	20.7600575830675	38.5252192469324	17.861446791417	11.7071966649601	23.0968696827728	1.89362751708816	13.123687200854	19.3362776241516	0	71.3775574663526	14.2242780435341	0	6.32010244457445	3.03164551368168	0	66.7256883654305	0	0	8.12229168146622	44.4430153993895	0	132.361482575546	0	0	0	0	0	0
atf3	0	0	0	0	0	0	0	0	0	0	0	0	17.7943350712007	9.09623232219238	0	0	16.878481691257	0	0	0	0	0	6.88271518235521	0	0	9.09493654104504	0	0	0	0	0	0	0	0	0	0	0	0	0	0
CR847998.1	0	0	0.435747387516483	0	0	0	2.54500714505122	1.93554120880865	0	0	0	0	0	0	0	0	0	0	0	0	0	0	0	0	0	0	0	0	0	0	0	0	0	0	0	0	0	0	0	0
map2k1	0	0	0	0	0	0	1.01800285802049	0	0	0	0	0	0	0	0	0	0	0	0	0	0	0	0	0	0	0	0	0	0	0	0	0	0	0	0	0	0	0	0	0
ctsla	815.3652200489	0	20.4801272132747	0	16.5841849524344	0	58.0261629071678	38.4688815250719	31.506613392119	0	0	57.3471163987992	29.6572251186678	5.35072489540728	15.9477203494795	5.01736999926863	19.5435051161923	29.2159674065031	0.437456240028466	11.4972461549009	22.1966331865013	20.3935878475293	23.4012316200077	0	38.9739650748757	60.6329102736336	0	32.9295604920307	0	0	0	26.142950234935	0	21.2995489202028	95.0082661796401	0	0	0	0	0
rtn4rl1a	0	0	0	0	1.08157727950659	0	0	0	0	0	0	0	0	0	0	0	2.66502342493532	0	0	0	0.528491266345269	0	0	0	0	0	0	0	0	0	0	0	0	0	0	0	0	0	0	0
tra2a	0	0	5.88258973147252	0	3.96578335819084	0	27.9950785955634	31.9364299453427	0	17.2387148327956	0	0	4.9428708531113	0	3.18954406989589	0	0	0	5.68693112037005	3.91951573462532	9.51284279421485	0	0.917695357647361	0	6.84677764828898	0	0	0	0	0	0	0	0	0	4.94834719685626	0	0	0	0	0
dazap2	0	0	4.79322126268131	0	5.40788639753296	0	0	17.1779282281768	4.84717129109524	0	0	0	0	11.2365222803553	0	0	0	0	0	1.04520419590008	4.75642139710743	0	0	0	0	0	0	0	0	0	0	0	0	0	0	0	0	0	0	0
ehd3	0	0	2.6144843250989	0	0	0	0	0	0	0	0	0	0	5.88579738494801	0	0	0	0	0	0	0	0	0	0	0	0	0	0	0	0	0	0	0	0	0	0	0	0	0	0
slc35b2	0	0	0	0	0	0	0	3.62913976651622	0	0	0	0	0	0	0	0	0	0	0	0	0	0	0	0	0	0	0	0	0	0	0	0	0	0	0	0	0	0	0	0
meox1	0	0	4.35747387516483	0	22.7131228696384	0	2.03600571604097	0	0	0	0	0	0	0	0	0	0	0	0	0	0	0	0	0	0	0	0	0	0	0	0	0	0	0	0	0	0	0	0	0
pdcd2	0	0	0.871494775032966	0	0	0	0	0	0	0	0	0	0	0	0	0	0	0	0.437456240028466	0	0	0	0	0	0	0	0	0	0	0	0	0	0	0	0	0	0	0	0	0
crnkl1	0	0	0	0	13.3394531139146	0	0	9.19382074184108	0	0	0	8.43339947041165	0	0	0	0	0	0	0	0	0	0	0	0	0	0	0	0	0	0	0	0	0	0	0	0	0	0	0	0
jak2a	0	0	0	0	2.52368031884871	0	0	0	0	0	0	0	0	0	0	0	0	0	0	0	0	0	13.3065826858867	0	0	0	0	0	0	0	0	0.653573755873375	0	0	0	0	0	0	0	0
xpnpep3	0	0	0.871494775032966	0	0	0	0	1.45165590660649	0	0	0	0	0	0	0.637908813979179	0	0	4.05777325090321	0	0	0	0	0	0	0	0	0	0	0	0	0	0	0	0	0	0	0	0	0	0
ttc27	0	0	0	0	0	0	0	2.17748385990973	0	0	0	0	0	0	0	0	0	0	0	0	0	0	0	0	0	0	0	0	0	0	0	3.26786877936688	0	0	50.4731414079338	0	0	0	0	0
relt	0	0	0	0	0	0	0	0	0	0	0	0	0	0	0	0	0	0	0	2.09040839180017	0	0	0	0	0	0	0	0	0	0	0	0	0	0	0	0	0	0	0	0
ptpn1	0	0	1.08936846879121	0	0.721051519671061	0	0	6.53245157972919	0	0	0	0	0	0	0	0	0	0	3.49964992022772	5.22602097950042	0	0	0	0	2.10670081485815	0	0	0	0	0	0	0	0	0	0	0	0	0	0	0
hmx4	0	0	0	0	0	0	16.797047157338	0	0	0	0	0	0	0	0	0	0	0	0	0	0	0	0	0	0	0	0	0	0	0	0	0	0	0	0	0	0	0	0	0
gabpb2a	0	0	0.871494775032966	0	0	0	23.9230671634814	0	0	0	0	10.120079364494	0	0	0	0	0	1.62310930036128	0	0	0	0	0	0	0	7.07383953192392	0	0	0	0	0	0	0	0	0	0	0	0	0	0
iars	0	0	0	0	0	11.4091063303265	3.5630100030717	1.20971325550541	0	0	0	0	0	0	0	0	0	0	0	2.61301048975021	0	0	0	0	0	0	0	0	0	0	24.3668750443987	0	0	0	0	0	0	0	0	0
hibadhb	0	0	2.83235801885714	0	0	0	2.03600571604097	1.69359855770757	4.84717129109524	0	0	3.37335978816466	13.8400383887116	17.657392154844	18.1804011984066	7.94416916550867	5.33004684987064	18.9362751708816	16.1858808810532	8.6229346161757	5.81340392979796	11.8962595777254	4.12962910941313	0	39.5006402785903	2.02109700912112	5.02751843111965	3.46626952547691	0	0	0	2.6142950234935	0	0	0	0	0	0	0	0
hnrnpaba	0	0	65.5799818212307	48.8060252832047	66.3367398097376	47.9182465873713	83.4762343576799	67.5019996572016	0	0	0	24.4568584641938	35.0943830570902	41.7356541841768	16.2666747564691	40.1389599941491	8.88341141645106	13.2553926196171	16.6233371210817	18.5523744772265	24.3105982518824	29.7406489443136	54.1440261011943	0	7.37345285200352	20.2109700912112	1.67583947703988	25.1304540597076	0	29.96194344522	2.03057292036656	11.7643276057208	0	53.248872300507	39.58677757485	0	0	0	0	0
cks1b	0	0	3.05023171261538	0	0	0	0.509001429010243	1.69359855770757	0	0	0	0	8.40288045028921	0	0	0	0	0	0	3.91951573462532	0	0	0	0	0	0	0	0	0	0	0	0	0	0	2.96900831811375	0	0	0	0	0
fth1b	0	0	0.653621081274724	0	0	0	0	0	0	10.3432288996774	0	0	0	0	0	0	0	0	0	0	0	0	0	0	3.16005122228722	0	0	0	0	0	0	0	0	0	0	0	0	0	0	0
si.ch211.220f16.2	0	0	3.26810540637362	0	0	0	0	2.66136916211189	0	0	0	0	4.44858376780017	0	0	0	0	0	0	0	0	0	0	0	0	0	0	0	0	0	0	0	0	0	0	0	0	0	0	0
nedd8	0	23.3103975535168	4.57534756892307	0	5.04736063769743	114.091063303265	0	7.50022218413351	21.8122708099286	0	16.0364898665233	36.2636177227701	0	0.535072489540728	14.6719027215211	9.61662583193154	10.6600936997413	0.811554650180641	0	0	6.8703864624885	2.54919848094116	22.4835362623603	0	33.1805378340158	0	72.0610975127149	0	0	0	0	0	0	0	27.710744302395	0	0	0	0	0
pou2f1b	0	0	5.88258973147252	0	12.257875834408	0	12.7250357252561	7.7421648352346	0	0	21.3819864886977	9.27673941745281	11.368602962156	2.67536244770364	0	0	0	0	0	0	0	0	0.45884767882368	0	0	4.04219401824224	0	0	0	0	0	2.6142950234935	0	0	25.7314054236525	0	0	0	0	0
nudt17	0	0	0	0	0	0	0	1.69359855770757	0	0	0	0	0	0	0	0	0	0	0	0	0	0	0	0	0	15.1582275684084	0	0	0	0	0	0	0	0	0	0	0	0	0	0
med31	0	0	0	0	0	11.4091063303265	0	10.6454766484476	0	0	0	3.37335978816466	14.8286125593339	3.7455074267851	3.18954406989589	5.01736999926863	0	0	0	0	0	0	5.04732446706049	0	0	0	0	0	0	0	0	3.92144253524025	0	0	8.90702495434126	0	0	0	0	0
kif18a	0	0	0	0	0	0	0	0	0	0	0	0	0	0	0	0	0	0	0	0.261301048975021	0	0	1.83539071529472	0	0	0	0	0	0	0	0	0	0	0	0	0	0	0	0	0
fam129bb	0	0	0	0	1.08157727950659	9.1272850642612	0	4.83885302202162	0	0	0	0	0	0	1.59477203494795	0	5.33004684987064	0	0	1.30650524487511	0	0	0	0	0	3.03164551368168	0	0	0	0	0	0	0	22.8209452716458	0	0	0	0	0	0
myl9b	0	93.2415902140673	14.1617900942857	0	27.0394319876648	18.2545701285224	34.6120971726965	12.5810178572562	53.3188842020476	44.8206585652685	29.4002314219594	99.5141137508574	101.823139574093	51.9020314854506	87.7124619221371	36.7940466613033	31.9802810992238	38.9546232086708	105.42695384686	80.4807230843065	22.7251244528466	50.1342367918429	57.8148075317837	0	35.287238648874	15.1582275684084	62.0060606504756	18.1979150087538	41.2539087556126	5.44762608094909	46.7031771684308	64.0502280755908	0	27.385134325975	30.6797526205088	0	0	0	0	0
sart3	0	0	4.57534756892307	0	5.04736063769743	0	8.1440228641639	0	0	0	0	0	2.47143542655565	11.2365222803553	0	5.43548416587435	0	7.03347363489889	0	0	8.98435152786958	0	0	0	0	0	0	0	0	0	0	0	0	0	0	0	0	0	0	0
skib	0	0	0	0	8.65261823605273	0	0	1.45165590660649	0	0	0	0	1.48286125593339	0	0	0	0	0	6.99929984045545	0	0	12.7459924047058	0	0	0	0	0	0	0	0	0	0	0	0	0	0	0	0	0	0
si.dkey.42i9.4	0	0	3.05023171261538	0	9.37366975572379	0	25.4500714505122	1.45165590660649	0	0	0	0	0	0	2.55163525591671	0	0	3.51673681744944	0	0	5.81340392979796	13.5957252316862	0.45884767882368	0	0	0	0	0	0	0	0	3.92144253524025	0	0	29.6900831811375	0	0	0	0	0
nudc	0	0	6.10046342523076	0	6.12893791720402	9.1272850642612	0	0	0	0	0	0	0	0	0	0	0	0.27051821672688	1.74982496011386	0	4.22793013076216	0	0.917695357647361	0	0	3.03164551368168	0	0	0	0	0	0	0	0	0	0	0	0	0	0
ndfip1l	0	0	0	0	1.80262879917765	0	0	0	0	0	0	42.1669973520582	0	0	0	0	0	0.541036433453761	0	3.39691363667527	0	0	0	0	0	0	0	0	0	0	0	0	0	0	0	0	0	0	0	0
tma16	0	0	3.26810540637362	0	0	0	0	0	0	0	0	0	0	0	0.637908813979179	0	0	0	0.874912480056931	0	0	0	2.2942383941184	0	0	0	0	0	0	0	0	0	0	0	0	0	0	0	0	0
srsf9	0	163.172782874618	10.8936846879121	0	0	0	17.8150500153585	0	0	0	0	0	0	0	0	0	0.888341141645106	0	0	1.82910734282515	1.05698253269054	0	5.04732446706049	0	0	29.3059066322562	5.02751843111965	0	0	0	0	12.4179013615941	0	0	5.93801663622751	0	0	0	0	0
slc7a10a	0	0	4.57534756892307	0	0	0	2.54500714505122	0	0	0	0	0	0	0	0	0	0	0	0	0	0	0	0	0	0	0	0	0	0	0	0	0	0	0	11.876033272455	0	0	0	0	0
mettl2a	0	0	0	0	0	0	0	0	0	0	0	0	0	0	0	0	0	6.22191898471825	0	2.35170944077519	0	0	0	0	10.0068288705762	0	0	0	0	0	0	0	0	0	0	0	0	0	0	0
src	0	0	5.66471603771428	0	1.08157727950659	0	10.1800285802049	0.483885302202162	0	0	0	0	0	0	0	0	0	1.62310930036128	0	0	4.75642139710743	0	0	0	0	0	0	0	0	0	0	10.457180093974	0	0	0	0	0	0	0	0
eef1da	0	0	10.6758109941538	0	92.2945945178958	9.1272850642612	9.67102715119463	40.4044227338805	58.1660554931428	72.4026022977415	0	3.37335978816466	32.1286605452235	25.1484070084142	49.1189786763967	34.285361661669	32.8686222408689	9.73865580216769	33.6841304821918	33.9691363667527	56.5485654989438	15.295190885647	38.0843573423655	0	33.1805378340158	13.1371305592873	0	12.1319433391692	0	0	0	29.4108190143019	0	0	3.958677757485	0	0	0	0	0
E2F6	0	0	3.7038527938901	0	7.93156671638167	0	1.01800285802049	2.90331181321297	0	0	0	0	0	0	0	0	0	0	0	0	0	0	2.75308607294208	0	0	0	0	0	0	0	0	0	0	0	0	0	0	0	0	0
foxl1	0	0	1.08936846879121	0	0	0	0	0	0	0	0	0	0	0	0	0	0	0	0	0	0	0	0	0	0	0	0	0	0	0	0	0	0	0	0	0	0	0	0	0
rbl1	0	0	6.97195820026373	0	0	0	0	7.50022218413351	0	0	0	0	0	0	0	7.52605499890295	0	0	0	0	0	0	7.80041054000257	0	0	0	0	2.59970214410768	0	0	0	0	0	0	0	0	0	0	0	0
stxbp3	0	0	0	0	5.40788639753296	0	0	0.483885302202162	0	0	0	0	0	0	0	0	2.66502342493532	0	10.0614935206547	0.261301048975021	26.4245633172635	14.4454580586666	0	0	3.68672642600176	0	0	0	0	0	0	7.18931131460713	0	0	0	0	0	0	0	0
serinc5	0	0	3.26810540637362	0	0	0	0	0	0	0	0	2.53001984112349	0	0	1.27581762795836	0	0	0	7.43675608048391	0.783903146925063	0	0	0	0	4.74007683343083	10.1054850456056	0	0	0	0	0	0	0	0	0	0	0	0	0	0
sms	0	0	7.40770558778021	0	1.80262879917765	0	0	0	0	0	0	0	0	0	0	0	0	0	0	0	0	0	4.12962910941313	0	5.26675203714537	0	0	9.53224119506151	0	0	8.12229168146622	0	0	0	46.5144636504488	0	0	0	0	0
mia3	0	209.793577981651	0	0	3.60525759835531	0	0	0	0	0	0	0	0.98857417062226	0	0	0	0	0	0	0.783903146925063	0	0	0	0	0	0	0	0	0	0	0	1.96072126762013	0	0	0	0	0	0	0	0
sf1	0	0	13.9439164005275	0	6.12893791720402	0	0	12.5810178572562	0	0	0	0	4.44858376780017	0	4.14640729086466	2.0905708330286	0	11.361765102529	0	1.04520419590008	20.0826681211202	0	3.21193375176576	0	0	0	0	15.5982128646461	0	0	0	0	0	0	7.91735551497001	0	0	0	0	0
tmeff1a	0	0	0	0	0	0	0	0	0	0	0	0	0	0	0	0	0	0	0	0	0	0	0	0	0	0	0	0	0	0	0	0	61.1851158168336	0	0	0	0	0	0	0
pank1a	0	0	0	0	0	0	0	0	0	0	0	0	0	0	0	0	0	0	0	4.44211783257536	0	0	3.21193375176576	0	0	0	0	0	0	0	0	22.2215076996948	0	0	0	0	350.191424196018	0	0	0
ugp2b	0	0	0.217873693758241	0	2.88420607868424	0	0	0	0	0	0	0	11.8628900474671	14.9820297071404	0.318954406989589	0.836228333211439	0	8.92710115198705	6.12438736039852	5.22602097950042	0	0	0	0	0	0	0	3.46626952547691	0	0	0	0	0	0	0	0	0	0	0	0
kcnk13a	0	0	0	0	1.80262879917765	0	0	1.20971325550541	0	0	0	0	0	0	0	0	0	0.811554650180641	0	0	0	0	0	0	0	0	0	0	0	0	0	0.653573755873375	0	0	3.958677757485	0	0	0	0	0
znf410	0	0	0.217873693758241	0	19.4683910311187	0	0	3.62913976651622	0	0	0	4.21669973520582	0	20.3327546025477	12.1202674656044	1.25434249981716	0	0.541036433453761	0	0.783903146925063	0	16.1449237126274	2.2942383941184	0	0	0	0	0	0	0	0	16.9929176527078	0	0	0	0	0	0	0	0
vps35	0	0	23.9661063134066	0	13.3394531139146	0	13.2340371542663	16.2101576237724	0	0	0	0	16.8057609005784	6.42086987448874	0	0.836228333211439	0	1.62310930036128	0	7.57773042027561	19.0256855884297	32.2898474252547	3.67078143058944	0	0	0	0	11.2653759578	0	0	0	0	0	0	0	0	0	0	0	0
cog5	0	0	0	0	0	0	0	0	0	0	0	0	0	0	0	17.9789091640459	0	0	0	0	0	0	1.37654303647104	0	0	0	0	0	0	0	0	0	0	0	0	0	0	0	0	0
sars	0	0	4.57534756892307	0	2.88420607868424	0	5.09001429010243	1.93554120880865	0	0	0	0	0.49428708531113	0	1.91372644193754	0	0	0	0	12.281149301826	0	0	7.34156286117889	0	0	0	0	0	0	0	20.3057292036656	0	0	0	0	0	0	0	0	0
mocs3	0	0	0	0	0	0	0	0	0	0	0	0	0	0	0	0	0	0	0.437456240028466	0	0	0	0.45884767882368	0	0	0	0	20.7976171528615	0	0	0	9.80360633810063	0	0	0	0	0	0	0	0
cct8	0	0	18.955011356967	0	19.4683910311187	123.218348367526	11.1980314382254	14.2746164149638	0	0	0	0.843339947041165	1.97714834124452	4.28057991632582	14.9908571285107	2.0905708330286	18.6551639745472	13.2553926196171	13.9985996809109	6.00992412642549	0	0	11.0123442917683	53.3064550309401	7.37345285200352	0	0	23.3973192969692	0	0	12.1834375221993	1.30714751174675	0	0	0	0	0	0	0	0
vezf1a	11.6480745721271	0	0	101.366360203579	0	0	0	0.725827953303243	0	0	0	0	0	0	0	0	0	1.89362751708816	0	0	0	0	0	0	0	0	0	0	0	0	0	0	0	0	0	0	0	0	0	0
cnot6	0	0	3.05023171261538	52.5603349203743	9.37366975572379	0	2.54500714505122	0.725827953303243	0	0	0	0	2.96572251186678	2.67536244770364	0	0	0	4.32829146763009	5.68693112037005	3.39691363667527	0	0	3.21193375176576	0	0	0	0	0	50.4214440346376	0	0	0	113.629500802691	0	4.94834719685626	0	0	0	0	0
rcor2	0	0	0.653621081274724	0	9.37366975572379	0	0	0	12.1179282277381	0	0	0	0	0	7.97386017473973	1.25434249981716	0	0	0	0	0	38.2379772141174	0	0	0	0	0	0	0	0	0	0	0	0	0	0	0	0	0	0
map2k7	0	0	0	0	0	0	0	0	0	0	18.7092381776105	0	0	26.7536244770364	0	0	0	0	7.43675608048391	0	0	0	0	0	0	0	0	0	0	0	0	0	8.74073083097622	0	0	0	0	0	0	0
fam114a1	0	0	0.217873693758241	0	2.52368031884871	0	0	0	0	0	0	0	0	0	0	0	0	0	0	1.56780629385013	0	5.09839696188233	0	48.460413664491	0	0	0	0	0	0	0	0	0	0	0	0	0	0	0	0
eif2s3	0	0	23.7482326196483	0	25.2368031884871	0	24.4320685924917	20.5651253435919	33.9301990376667	75.8503452643006	0	8.43339947041165	14.3343254740228	13.9118847280589	13.7150395005523	3.34491333284575	0	3.24621860072256	6.56184360042698	6.53252622437553	6.34189519614323	4.24866413490194	16.5185164376525	0	8.42680325943259	12.1265820547267	0	0.866567381369228	0	0	18.275156283299	15.685770140961	0	0	0	0	0	0	0	0
hand2	0	128.207186544343	92.5963198472526	0	64.8946367703955	52.4818891195019	46.3191300399322	82.5024440254687	0	0	34.7457280441338	57.3471163987992	81.0630819910253	43.340871652799	30.300668664011	32.6129049952461	54.1888096403515	49.5048336610191	35.8714116823342	87.7971524556071	40.6938275085857	34.8390459061959	51.3909400282522	24.2302068322455	68.4677764828898	52.5485222371491	0	79.7241990859689	0	27.2381304047455	44.6726042480642	32.6786877936688	0	21.2995489202028	23.75206654491	0	0	0	0	0
ip6k2	0	0	3.05023171261538	0	4.6868348778619	0	0	8.95187809074	0	0	0	0	3.95429668248904	0	0	0	0	0	0	3.91951573462532	0	0	0	0	0	0	0	0	0	0	0	0	0	0	13.8553721511975	0	0	0	0	0
AMBRA1..1.of.2.	0	0	0	0	0	0	1.01800285802049	0	0	0	0	0	0	0	0	0	0	0	0	0	0	0	0	0	0	0	0	0	0	0	0	7.8428850704805	0	0	0	0	0	0	0	0
asic1a	0	0	0	0	0	0	10.6890300092151	0.483885302202162	0	0	0	0	0	0	0	0	0	0	0.437456240028466	0	0	0	0	0	0	0	6.70335790815953	0	0	0	0	0	0	0	0	0	0	0	0	0
sh3bp5a	0	0	0	0	3.24473183851978	0	0	3.8710824176173	0	0	0	5.90337962928815	0	0	0	0	0	0	0	0.783903146925063	0	0	0	0	0	0	0	0	0	0	0	0	0	0	0	0	0	0	0	0
SMARCA4..1.of.2.	0	0	0	0	5.40788639753296	0	0	0	0	0	0	0	0	0	0	0	0	0	0	0	0	0	0	0	0	0	0	0	0	0	0	0	0	0	0	0	0	0	0	0
cnn3a	0	0	52.2896865019779	0	27.3999577475003	177.982058753093	15.7790442993175	60.7276054263714	58.1660554931428	199.969092060429	0	0	29.6572251186678	55.6475389122357	22.0078540822817	0	43.5287159406102	39.4956596421245	50.744923843302	24.562298603652	71.8748122229566	101.967939237647	26.6131653717735	0	22.6470337597251	69.7278468146786	0	151.649291739615	0	119.84777378088	0	156.204127653737	0	7.60698175721528	54.4318191654188	0	0	0	0	0
mcl1b	0	0	12.2009268504615	0	76.0709353252969	0	5.09001429010243	7.25827953303243	0	6.89548593311824	0	0.843339947041165	1.97714834124452	0	4.46536169785425	0	41.75203365732	4.86932790108385	10.0614935206547	5.22602097950042	5.28491266345269	2.54919848094116	5.50617214588417	0	9.48015366686167	0	0	14.7316454832769	0	0	0	13.0714751174675	0	0	0	0	0	0	0	0
csnk1da	0	0	5.22896865019779	0	0	0	3.5630100030717	16.4521002748735	0	0	0	0	1.97714834124452	8.02608734311092	15.3098115355003	11.7071966649601	1.77668228329021	0.541036433453761	13.5611434408824	4.9647199305254	0	0	11.471191970592	0	1.05335040742907	45.4746827052252	0	12.9985107205384	0	0	0	3.26786877936688	0	0	20.7830582267963	0	0	0	0	0
spred2b	0	0	0.435747387516483	0	14.4210303934212	0	12.2160342962458	14.2746164149638	0	0	0	0	1.97714834124452	0	20.7320364543233	0	0	0	0	3.39691363667527	0	5.94812978886271	0	0	4.74007683343083	0	0	0	0	0	0	13.0714751174675	0	0	0	0	0	0	0	0
epn2	0	0	2.6144843250989	0	2.88420607868424	6.8454637981959	0	0	0	0	0	0	0	0	2.55163525591671	0	13.3251171246766	10.8207286690752	0	0.783903146925063	0	4.24866413490194	0	0	0	0	0	2.59970214410768	0	0	22.3363021240321	0	0	0	0	0	0	0	0	0
brd7	0	0	16.9941481131428	0	7.93156671638167	0	0	0	0	0	0	0	0	0	5.42222491882302	2.0905708330286	0	1.62310930036128	0	0	0	0	5.04732446706049	0	14.746905704007	15.1582275684084	0	4.33283690684614	0	0	0	11.7643276057208	0	0	0	0	0	0	0	0
arpc1a	0	0	11.3294320754286	0	45.7867714991124	0	4.58101286109219	15.7262723215703	0	10.3432288996774	0	9.27673941745281	31.6343734599123	18.1924646443848	6.37908813979179	0.418114166605719	38.1986690907396	31.3801131403181	16.6233371210817	21.4266860159517	23.7821069855371	0	0	29.0762481986946	6.32010244457445	7.07383953192392	0	0	0	0	0	28.7572452584285	0	0	21.7727276661675	0	0	0	0	101.693596205159
hdac6	0	0	0	0	0	0	0	0	0	0	0	0	0	0	0.637908813979179	0	0	0	0	0	0	0	0	0	0	0	0	0	0	0	0	0	0	0	0	0	0	0	0	0
mmp14b	0	0	6.53621081274724	0	5.04736063769743	0	20.3600571604097	27.0975769233211	0	0	0	0	0	0	0	0	0	0	0	0	1.58547379903581	0.849732826980388	0	0	0	0	0	0	0	0	0	0	0	0	5.93801663622751	0	0	0	0	0
snupn	0	0	2.83235801885714	0	0	0	1.52700428703073	11.855189903953	0	0	0	0	0	0	0	0	14.2134582663217	0	0	0	0	0	0	0	23.1737089634396	0	0	0	0	0	0	0	0	0	0	0	0	0	0	0
ftr24	0	0	0	0	10.0947212753949	0	0	0	0	0	0	0	0	0	6.69804254678137	0	0	0	0	0	0	0	11.0123442917683	0	0	0	0	0	0	16.3428782428473	77.1617709739291	0	0	0	0	0	0	0	0	0
cacna1c	0	0	0	0	0.360525759835531	0	0	0	0	3.44774296655912	72.1642043993548	37.9502976168524	21.7486317536897	0	22.0078540822817	17.1426808308345	0.888341141645106	28.1338945395956	54.2445737635297	21.4266860159517	26.9530545836087	3.39893130792155	25.6954700141261	0	4.2134016297163	79.8333318602842	10.0550368622393	3.46626952547691	0	0	0	7.18931131460713	0	0	3.958677757485	0	0	0	0	0
tspan7b	0	0	0	0	0	0	0	0	0	0	16.0364898665233	4.21669973520582	13.3457513034005	0	0	4.59925583266291	0	0	0	7.57773042027561	5.28491266345269	5.94812978886271	10.094648934121	0	1.05335040742907	0	0	0	0	65.3715129713891	0	0	0	0	3.958677757485	0	0	0	0	0
atp11a	0	0	0	105.120669840749	5.76841215736849	0	0	0	0	0	0	0	0	12.3066672594367	3.82745288387507	0	0	12.1733197527096	0	0	0	0	0	0	0	4.04219401824224	0	0	0	0	0	18.9536389203279	0	0	0	0	0	0	0	0
exoc3l2a	0	0	0	0	0	0	0	0	0	0	0	0	0	0	0	0	0	0	0	0	0	0	0	0	0	0	0	0	0	0	0	0	0	0	14.8450415905688	0	0	0	0	0
unc45b	0	0	7.18983189402197	0	0	0	0	0	0	0	0	0	5.93144502373356	11.771594769896	7.65490576775014	23.832507496526	5.33004684987064	11.361765102529	3.93710616025619	21.4266860159517	7.92736899517904	0	11.0123442917683	0	0	0	0	10.3988085764307	0	0	0	5.88216380286038	43.7036541548811	0	0	0	0	0	0	0
bcl2l1	0	0	1.08936846879121	0	1.08157727950659	0	2.54500714505122	1.45165590660649	0	0	0	0	0	0	2.23268084892712	4.18114166605719	0	0	0	2.09040839180017	4.75642139710743	0	0.917695357647361	0	0	0	6.70335790815953	0	0	0	0	2.6142950234935	0	0	10.8863638330838	0	0	0	0	0
fkbp4	0	0	0	0	0	15.9727488624571	0	4.35496771981946	0	0	0	10.9634193115351	0	11.771594769896	0	0.418114166605719	0	0	0	0	0	0	4.12962910941313	0	0	18.1898730820901	0	0	0	0	0	0	0	0	0	0	0	0	0	0
cpeb1b	0	0	0	0	0	0	0	0	0	0	0	0	2.96572251186678	0	0	0	0	0	0	0	0	15.295190885647	0	0	0	0	0	0	0	0	0	0	0	0	0	0	0	0	0	0
anapc5	0	0	8.06132666905493	0	0	4.5636425321306	9.67102715119463	0	0	0	0	0	0	0	0	0	0	0	0	0	9.51284279421485	2.54919848094116	0	0	0	0	0	0	0	0	0	0	0	0	0	0	0	0	0	0
apex2	0	0	0	0	0	0	0	0	0	0	0	0	0	0	0	0	0	0	0	0	0	4.24866413490194	0	0	0	0	0	0	0	0	0	0	0	0	0	0	0	0	0	0
trmt61a	0	0	0	0	19.8289167909542	0	0	0	0	0	0	0	0	0	13.7150395005523	0	0	0	0	0	0	0	0	0	0	0	0	0	0	35.4095695261691	0	0	0	0	0	0	0	0	0	0
ltv1	0	0	2.17873693758241	0	1.44210303934212	0	1.01800285802049	0.725827953303243	0	0	0	0	6.92001919435582	0	7.33595136076055	0	0	0	20.9978995213663	0	4.22793013076216	0	2.75308607294208	0	0	0	0	0	0	0	0	0	0	0	0	0	0	0	0	0
RDH13..1.of.3.	0	0	0	0	0	0	0	0	0	0	0	0	0	0	0	0	0	0	0	0	0	52.683435272784	0	0	0	0	0	0	0	0	0	0	0	0	0	0	0	0	0	0
myl6	0	0	3.26810540637362	0	2.52368031884871	20.5363913945877	5.59901571911268	4.83885302202162	0	0	0	0	0	0	0	0	0	0	0	5.74862307745046	0	0	5.04732446706049	0	12.1135296854344	0	0	19.064482390123	0	0	0	0	0	0	0	0	0	0	0	0
pno1	0	0	16.3405270318681	0	11.536824314737	0	12.7250357252561	36.2913976651622	4.84717129109524	0	45.4367212884827	0	9.39145462091147	14.9820297071404	13.0771306865732	5.85359833248007	0	4.05777325090321	8.31166856054084	6.79382727335055	31.1809847143709	22.9427863284705	9.63580125529729	0	0	0	0	0	0	0	22.3363021240321	0	0	0	9.89669439371251	0	0	0	0	0
glcci1	0	0	0	0	0	0	0	0	0	0	0	0	0	0	0	0	0	0	0	1.04520419590008	0	0	0	0	0	0	0	0	0	0	0	0	0	0	0	0	0	0	0	0
chia.4	0	0	0	0	0	0	0	0	0	0	0	0	0	0	0	0	0	0	4.81201864031312	0	0	0	0	0	0	0	0	0	0	0	0	0	0	0	0	0	0	0	0	0
arhgap12a	0	0	0	0	0	0	0	4.59691037092054	0	0	0	0	1.48286125593339	0	0	0	0	0	0	0	0	0	0	0	0	0	0	0	0	0	0	0	0	0	0	0	0	0	0	0
pole3	0	0	1.08936846879121	0	0	0	0	1.20971325550541	0	0	0	4.21669973520582	0	0	0	0	0	0	0	0	0	0	0	0	0	0	0	0	0	0	0	0	0	0	0	0	0	0	0	0
brap	0	0	0	0	2.16315455901318	0	0	1.93554120880865	55.7424698475952	0	0	0	0	0	0	5.85359833248007	0	6.22191898471825	0	2.87431153872523	6.34189519614323	0	0	0	3.68672642600176	8.08438803648448	0	0	0	0	0	0	0	7.60698175721528	0	0	0	0	0	0
SLC25A24	0	0	0	0	15.8631334327633	0	8.65302429317414	4.83885302202162	0	0	0	0	0	3.21043493724437	1.91372644193754	0	3.55336456658042	0	0	0	0.528491266345269	0	0	0	0	0	0	10.3988085764307	0	0	0	0	0	0	7.91735551497001	0	0	0	0	0
fam20b	0	0	0	0	0	0	0	0	0	0	0	0	0	0	0	0	0	0	0	0	16.9117205230486	0	0	0	0	0	0	0	0	0	0	0	0	0	0	0	0	0	0	0
mtmr8	0	0	0	0	0	0	0	0	26.6594421010238	0	0	0	0	0	0	0	0	0	0	0	0	0	0	0	0	0	0	0	0	0	0	0	0	0	0	0	0	0	0	0
nbas	0	0	0	0	0	0	1.52700428703073	1.45165590660649	0	0	0	0	0	0	0.318954406989589	0	0	0	0	0	0	0	0	0	0	0	0	0	0	0	0	0	0	0	0	0	0	0	0	0
cops3	0	0	0	0	0	0	1.01800285802049	0	0	0	0	0	0	0	0	0	0	0	0	0	0	0	0	0	0	0	0	0	0	0	0	0	0	0	0	0	0	0	0	0
kifap3a	0	0	2.83235801885714	0	33.1683699048688	25.1000339267183	0	2.41942651101081	7.27075693664286	0	0	0	0	0	0	25.0868499963432	0	0	0	0	0	0.849732826980388	1.37654303647104	0	1.05335040742907	0	0	4.33283690684614	0	0	0	0	0	0	1.9793388787425	0	0	0	0	0
coro1b	0	0	0	0	0	0	8.65302429317414	0	0	0	0	0	0	10.1663773012738	0	0	0	3.24621860072256	0	0	0	0	0	0	0	5.0527425228028	0	0	0	0	0	0	0	0	0	0	0	0	0	0
fign	0	0	4.79322126268131	0	0.721051519671061	6.8454637981959	0	0	0	0	0	0	17.3000479858896	0	0	0	0	0	0	4.44211783257536	0	0	0.45884767882368	0	0	0	0	0	0	0	0	2.6142950234935	0	0	0	0	0	0	0	0
snx3	0	0	4.13960018140659	0	1.44210303934212	6.8454637981959	11.7070328672356	11.6132472528519	0	0	0	0	4.44858376780017	17.657392154844	11.4823586516252	4.18114166605719	1.77668228329021	1.08207286690752	0	14.1102566446511	10.0413340605601	19.5438550205489	0	0	17.9069569262943	0	0	0	0	0	0	18.3000651644545	0	0	42.5557858929638	0	0	0	0	0
kpnb1	0	0	12.2009268504615	0	14.4210303934212	0	0	3.14525446431405	0	0	0	0	0	0	7.33595136076055	0	0	0	3.06219368019926	5.48732202847544	0	0	23.8600792988314	0	5.79342724085991	0	0	0	0	0	8.12229168146622	36.600130328909	0	27.385134325975	25.7314054236525	0	0	0	0	0
epas1a	0	0	0	0	0	0	0	0.725827953303243	0	0	0	0	0	0	0	0	0	0	0	0	0	0	0	0	0	0	0	0	0	0	0	0	0	0	0	0	0	0	0	0
apeh	0	0	0	0	0	0	11.1980314382254	17.4198708792778	0	0	8.01824493326165	0	0	0	0	0	0	0	0	0	0	0	0	0	0	0	0	0	0	0	0	0	0	0	0	0	0	0	0	0
paip2b	0	0	13.0724216254945	0	8.65261823605273	57.0455316516325	32.0670900276453	19.8392973902887	19.3886851643809	0	0	0	19.7714834124452	0.535072489540728	6.37908813979179	8.36228333211439	0	11.9028015359827	3.93710616025619	20.6427828690267	28.0100371162993	10.1967939237647	33.037032875305	0	18.9603073337233	0	6.70335790815953	0	0	0	0	1.30714751174675	0	33.4707197317472	10.8863638330838	0	0	0	0	0
prkcba	0	0	0.871494775032966	0	0	0	0	0	0	0	0	0	0	0	0	0	0	0	0	0	0	0	0	0	0	0	0	0	0	0	0	0	0	0	0	0	0	0	0	0
ranbp3a	0	0	8.49707405657142	0	1.80262879917765	0	1.52700428703073	9.19382074184108	0	0	13.3637415554361	10.120079364494	3.46000959717791	21.4028995816291	0	0	0	0	19.2480745612525	0	0	0	0	0	0	0	0	0	0	0	0	0	0	0	0	0	0	0	0	0
zgc.66479	0	0	0.435747387516483	0	3.24473183851978	0	0	0	0	0	0	0	0	0	0	0	0	0	0	0	0	0	0	0	0	0	0	0	0	0	0	0	0	0	0	0	0	0	0	0
atp6ap2	0	0	2.17873693758241	0	0	0	2.54500714505122	1.93554120880865	0	0	0	0	7.41430627966695	2.14028995816291	3.18954406989589	2.92679916624003	9.77175255809617	2.97570038399568	0	0	0	4.24866413490194	4.58847678823681	0	0.526675203714537	0	0	2.59970214410768	0	0	0	0	0	0	0	0	0	0	0	0
esf1	0	0	3.26810540637362	0	1.80262879917765	0	0	2.41942651101081	0	0	0	0	0	10.1663773012738	0	0	10.6600936997413	0	0	0	11.0983165932507	0	0	0	0	16.168776072969	0	0	0	0	0	0	0	0	0	0	0	0	0	0
ube2na	0	0	19.1728850507252	0	16.9447107122699	0	26.9770757375429	25.8878636678157	0	6.89548593311824	0	6.74671957632932	3.95429668248904	16.5872471757626	24.878443745188	11.7071966649601	16.878481691257	8.11554650180641	16.6233371210817	19.3362776241516	16.3832292567034	10.1967939237647	29.8250991235392	0	16.8536065188652	1.01054850456056	0	6.93253905095382	0	13.6190652023727	14.2140104425659	9.15003258222725	0	68.4628358149375	0	0	0	0	0	0
entpd6	0	0	0	0	0	0	0	0	29.0830277465714	41.3729155987094	96.2189391991398	4.21669973520582	0	0	7.65490576775014	0	0	0	3.06219368019926	1.56780629385013	0	0	9.17695357647361	0	10.0068288705762	0	0	0	0	0	0	0	0	15.2139635144306	0	0	0	0	0	0
tmed5	0	0	0.653621081274724	0	1.08157727950659	0	0	2.41942651101081	0	0	0	0	6.42573210904469	0.535072489540728	0	0	0	2.7051821672688	0	1.30650524487511	0	0	0	0	0	0	0	8.66567381369228	0	0	0	0	0	0	0	0	0	0	0	0
X.5	0	0	0	0	0	0	0	0	0	0	0	0	0	0	0	0	0	0	0	0	0	4.24866413490194	0	0	0	0	0	0	0	0	0	0	0	0	0	0	0	0	0	0
cacng1	0	0	1.96086324382417	0	0	0	0	0	0	0	0	0	0	0	0	0	0	0	0	0	0	0	0	0	0	0	0	0	0	0	0	0	0	0	0	0	0	0	0	0
prpf4ba	0	0	7.40770558778021	0	13.3394531139146	0	0	1.20971325550541	0	0	0	0	0	0	25.1973981521775	0	0	13.525910836344	0	8.88423566515072	3.69943886441689	0	0	0	0	0	0	0	0	0	0	0	0	0	0	0	0	0	0	0
dldh	0	0	26.144843250989	0	14.4210303934212	0	5.09001429010243	13.0649031594584	2.42358564554762	0	0	53.1304166635934	23.2314930096231	25.1484070084142	16.2666747564691	38.0483891611205	4.44170570822553	12.1733197527096	15.3109684009963	30.0496206321274	21.1396506538108	0	6.88271518235521	9.69208273289819	18.9603073337233	64.6751042918758	16.7583947703988	3.46626952547691	0	0	0	22.2215076996948	0	30.4279270288611	0	416.530054644809	0	0	0	0
marcksb	198.017267726161	0	37.038527938901	0	78.9551414039812	0	8.1440228641639	13.3068458105595	0	0	0	0	0	12.3066672594367	11.4823586516252	0	20.4318462578374	10.5502104523483	0	9.14553671412574	31.7094759807162	23.7925191554508	0	0	12.6402048891489	5.0527425228028	0	0	0	0	0	0	0	0	0	0	0	0	0	0
orc3	0	0	1.74298955006593	0	2.52368031884871	0	5.09001429010243	0	0	0	0	0	0	0	0	0	0	0	0.437456240028466	0	0	0	0	0	0	0	0	0	0	0	0	0	0	0	0	0	0	0	0	0
eml2	0	0	0	0	0	27.3818551927836	3.05400857406146	0	0	0	0	0	0	0	0	0	0	0	0	0.522602097950042	0	0	0	0	0	0	0	0	0	0	0	0	0	0	12.8657027118263	0	0	0	0	0
cmtm3	0	0	2.6144843250989	0	0	0	0	0.967770604404324	19.3886851643809	0	0	0	0	0	1.59477203494795	0	0	0	0	0	0	0	0	0	0	4.04219401824224	0	0	0	0	20.3057292036656	0	0	0	0	0	0	0	0	0
glud1a	0	0	0	0	5.04736063769743	0	6.10801714812292	0	24.2358564554762	82.7458311974188	0	25.3001984112349	1.48286125593339	0	3.82745288387507	21.3238224968917	0	1.89362751708816	0	0	5.28491266345269	8.49732826980387	7.80041054000257	0	10.5335040742907	1.01054850456056	0	4.33283690684614	0	0	0	7.18931131460713	0	0	0	0	0	0	0	0
hsf1	0	0	0	0	0	0	0	0.483885302202162	0	0	0	0	0	0	0	0	0	6.49243720144513	3.49964992022772	0	0	0	5.04732446706049	0	0	0	0	0	0	0	0	0	0	0	0	0	0	0	0	0
neu1	0	0	0.871494775032966	0	0	0	15.2700428703073	0	0	0	0	0	0	10.1663773012738	1.27581762795836	7.10794083229723	0	0	0	0	0	0	0	0	0	0	0	0	0	0	0	0	0	0	0	0	0	0	0	0
A2ML1..1.of.12.	0	0	0	0	1.44210303934212	0	0	0	0	0	0	0	0	0	0	0	0	0	0	0	0	0	0	0	0	0	0	0	0	0	0	0	0	0	0	0	0	0	0	0
hmbsa	0	0	1.52511585630769	0	0	0	0	5.32273832422379	0	0	0	3.37335978816466	2.47143542655565	0	22.9647173032504	12.9615391647773	0	0	7.43675608048391	0.783903146925063	0	0	2.2942383941184	0	0	0	0	0	0	13.6190652023727	0	9.15003258222725	0	0	0	0	0	0	0	0
elp4	0	0	0	0	0	0	0	7.7421648352346	0	0	0	0	0	0	0	0	0	0	0	0	0	0	14.6831257223578	0	0	0	0	27.7301562038153	0	0	0	0	0	0	0	0	0	0	0	0
cyp7c1	0	0	0	0	0	0	0	0	0	0	0	0	0	0	0	0	0	0	0	0	0	0	0	0	0	0	0	0	0	0	0	0.653573755873375	0	0	0	0	0	0	0	0
mylipa	0	0	0	0	0	0	0	0.483885302202162	0	0	0	11.8067592585763	0	0	0	0	0	0	7.43675608048391	0	3.17094759807162	0	0	0	0	0	0	0	0	0	2.03057292036656	0	0	0	0	0	0	0	0	0
rap1b	0	0	28.7593275760879	30.0344770973568	18.7473395114476	27.3818551927836	6.61701857713317	32.4203152475449	0	27.5819437324729	0	22.7701785701115	60.797311493269	24.6133345188735	108.76345278345	39.3027316609376	117.261030697154	51.3984611781073	91.8658104059778	32.9239321708527	17.4402117893939	53.5331680997644	61.9444366411969	0	46.3474179268793	70.7383953192392	130.715479209111	134.31794411223	36.6701411161001	59.92388689044	16.2445833629324	13.7250488733409	0	9.12837810865834	44.5351247717063	0	0	0	0	0
usp28	0	0	0	0	0	0	0	0	26.6594421010238	37.9251726321503	0	10.120079364494	4.44858376780017	4.28057991632582	0	0.418114166605719	27.5385753909983	0.541036433453761	0	6.27122517540051	0	0	17.4362117952999	0	0	7.07383953192392	0	8.66567381369228	0	0	0	0	0	9.12837810865834	0	0	0	0	0	0
hprt1	0	0	0	0	7.93156671638167	0	0	0	0	0	0	0	0	5.88579738494801	7.33595136076055	8.36228333211439	0	3.51673681744944	0	0	6.8703864624885	0	0	0	0	0	0	0	0	0	0	0	0	0	0	0	0	0	0	0
msxb	0	0	0	0	3.96578335819084	0	0	0	0	0	0	0	0	0	0	0	0	0	0	0	0	0	0	0	0	0	0	0	0	0	0	0	0	0	0	0	0	0	0	0
ephx1l	0	0	0	0	0	0	0	0.483885302202162	0	0	0	0.843339947041165	0	0	0	0	0	0	0	0	0	0	0	0	1.05335040742907	0	0	0	0	0	0	0	0	0	0	0	0	0	0	0
ctns	0	0	0	0	0	0	0	7.50022218413351	0	0	0	6.74671957632932	0	0	2.23268084892712	0	0	0	0	0	0	0	0	0	0	0	0	0	0	0	0	0	0	0	0	0	0	0	0	0
smarca2	0	0	5.44684234395604	0	3.24473183851978	0	0	3.14525446431405	0	0	0	0	0	0	0	0	0	1.3525910836344	0.437456240028466	15.6780629385013	0	0	13.3065826858867	0	0	0	0	0	0	0	0	0.653573755873375	0	0	0	0	0	0	0	0
si.ch211.241e1.5	0	0	0.217873693758241	0	0	0	0	0	0	0	0	0	0	0	0	0	0	0	0	0	0	0	0	0	0	0	0	0	0	0	0	0	0	0	0	0	0	0	0	0
si.dkey.103i16.2	0	0	2.83235801885714	0	9.01314399588826	0	0	1.45165590660649	0	0	0	0	0	0	5.42222491882302	0	0	0	0	0	0	0	0	0	3.68672642600176	0	0	2.59970214410768	0	0	0	1.96072126762013	0	0	0	0	0	0	0	0
MRPL53..1.of.2.	0	0	6.318337118989	0	0.721051519671061	0	0	1.69359855770757	9.69434258219047	0	0	0	0	0	0	0.418114166605719	0	0.541036433453761	4.37456240028465	3.6582146856503	0	0.849732826980388	0	29.0762481986946	0	0	0	4.33283690684614	0	0	0	0	0	0	0	0	0	0	0	0
sec11a	0	0	0.871494775032966	0	2.52368031884871	0	2.03600571604097	6.29050892862811	9.69434258219047	0	0	0	0.98857417062226	14.4469572175997	6.37908813979179	0	0	4.86932790108385	0.437456240028466	0	0	16.1449237126274	0	0	7.37345285200352	0	0	0.866567381369228	0	21.7905043237964	34.5197396462314	3.26786877936688	0	0	0	0	0	0	0	0
neo1	0	81.5863914373089	27.4520854135384	0	62.3709564515468	0	9.67102715119463	0	0	0	0	0	0	0	0	0	13.3251171246766	0	0	1.56780629385013	9.51284279421485	0	0	0	0	0	0	0	0	0	0	29.4108190143019	0	0	0	0	0	0	0	0
ccdc127b	0	0	0	0	0	0	0	0	0	0	0	0	0	0	0	0	2.66502342493532	0.541036433453761	2.18728120014233	0	0	3.39893130792155	0	0	0	0	0	0	0	0	0	0	0	0	0	0	0	0	0	0
rtf1	0	0	16.3405270318681	0	4.32630911802637	0	7.12602000614341	11.3713046017508	0	0	0	1.68667989408233	22.737205924312	2.14028995816291	20.4130820473337	0	0	14.8785019199784	0	26.9140080444272	0	5.09839696188233	7.80041054000257	0	7.90012805571806	0	0	0	0	0	0	0	0	0	64.3285135591313	0	0	0	0	0
pofut1	0	0	5.22896865019779	0	0	0	0	0	0	75.8503452643006	0	0	0	0	0	0	3.55336456658042	0	0	0	8.45586026152431	0	0	0	0	0	0	0	0	0	0	0	0	0	0	0	0	0	0	0
tbl1xr1b	0	0	1.74298955006593	0	0.721051519671061	0	3.05400857406146	1.69359855770757	0	0	0	0	0.49428708531113	14.9820297071404	1.27581762795836	0	0	4.32829146763009	0	1.04520419590008	0	0	11.471191970592	0	0	0	0	6.93253905095382	0	0	0	0	0	0	0	0	0	0	0	0
fgb	0	0	0	0	0	0	0	0	0	0	0	0	0	0	0	0	0	0	0	0	0	0	0	0	0	0	0	0	0	0	0	5.228590046987	0	0	17.8140499086825	0	0	0	0	0
mdn1	0	0	4.79322126268131	22.5258578230176	0	0	2.03600571604097	0	0	0	0	0	2.47143542655565	0	11.4823586516252	5.43548416587435	0	0	12.6862309608255	0	0	0	0	0	0	0	0	0	0	0	2.03057292036656	0	0	0	0	0	0	0	0	0
golga1	0	0	0	0	0	0	0	0	0	0	16.0364898665233	0	0	0	0	0	0	0	0	0	0	0	0	0	0	0	0	0	0	0	0	0	0	0	0	0	0	0	0	0
casq2	0	0	2.17873693758241	0	0	0	0	0	12.1179282277381	0	0	11.8067592585763	17.7943350712007	16.5872471757626	15.3098115355003	60.2084399912236	7.10672913316085	15.4195383534322	2.18728120014233	19.8588797221016	23.7821069855371	7.64759544282349	11.471191970592	0	5.26675203714537	16.168776072969	3.35167895407976	3.46626952547691	4.58376763951251	29.96194344522	0	22.8750814555681	0	9.12837810865834	1.9793388787425	0	0	0	0	0
sh3glb2a	0	0	0	0	0	0	0	0	0	0	0	0	0	0	0.318954406989589	0	0	0	0	0	0	0	0	0	0	0	0	0	0	0	0	0	0	0	0	0	0	0	0	0
e2f7	0	0	4.13960018140659	0	0	0	0	0	0	0	0	0	0	0	0	0	0	0	0	0	0	0	0	0	0	0	0	0	0	0	0	0	0	0	0	0	0	0	0	0
pdip5	0	0	0	0	0	0	0.509001429010243	0	0	0	5.34549662217443	0	0	2.14028995816291	1.91372644193754	0	0	0	0	0	0	0	0	4.8460413664491	0	11.1160335501662	0	0	0	0	0	0	0	0	2.96900831811375	0	0	0	0	0
col11a1b	93.1845965770171	0	20.0443798257582	0	29.5631123065135	22.818212660653	16.797047157338	7.50022218413351	0	0	390.221253418733	0	0	0	0	0	0	5.68088255126449	0	0	0	0	0	0	0	0	0	0	0	0	0	0	0	0	0	0	0	0	0	0
SCYL1..1.of.2.	0	0	0	0	2.52368031884871	0	0	4.11302506871838	0	0	0	0	0.49428708531113	0	0	0	0	0	0	0	0	0	0	0	0	0	0	0	0	0	0	0	0	0	0	0	0	0	0	0
cnr1	0	0	0	0	0	0	0	0	0	0	0	0	0	0	0	0	0	0.27051821672688	0	0	0	0	0	0	0	0	0	0	0	0	0	0	0	0	0	0	0	0	0	0
chrna1	0	0	3.92172648764835	0	1.80262879917765	0	0	0	0	0	0	0	0	0	0	0	0	0	0	0	0	0	0	0	0	0	0	0	0	0	0	0	0	0	0	0	0	0	0	0
ankrd28b	0	0	0.653621081274724	0	4.32630911802637	54.7637103855672	0	0	0	0	0	0	1.97714834124452	2.14028995816291	0	0	0	6.22191898471825	0	13.3263534977261	0	0	0	0	0	0	3.35167895407976	0	0	0	0	1.30714751174675	0	0	0	0	0	0	0	0
tnikb	0	0	11.5473057691868	0	2.16315455901318	0	0	0	0	0	0	0	0	0	0	0	0	0	0	10.1907409100258	0	0	0	0	0	0	0	0	0	0	0	0	0	0	0	0	0	0	0	0
si.ch73.141c7.1	0	0	0	0	0	0	0	0	0	0	0	0	12.8514642180894	2.67536244770364	6.37908813979179	0	1.77668228329021	0	1.3123687200854	5.48732202847544	3.17094759807162	0	2.75308607294208	0	1.58002561114361	1.01054850456056	0	4.33283690684614	18.33507055805	0	0	0	0	0	0	0	0	0	0	0
cbr4	0	0	0	0	0	0	0	0	0	0	0	0	0	0	0	0	0	0	0	0.783903146925063	0	0	0	0	0	0	0	0	0	0	0	0	0	0	0	0	0	0	0	0
serinc1	0	0	3.92172648764835	0	3.24473183851978	0	4.07201143208195	9.19382074184108	14.5415138732857	0	29.4002314219594	4.21669973520582	0	16.0521746862218	2.55163525591671	2.0905708330286	3.55336456658042	14.8785019199784	0	13.5876545467011	7.92736899517904	3.39893130792155	37.1666619847181	0	6.84677764828898	34.358649155059	23.4617526785583	14.7316454832769	0	0	2.03057292036656	28.7572452584285	0	3.04279270288611	13.8553721511975	0	0	0	0	0
pigc	0	0	0	0	0	0	7.63502143515365	0	0	0	0	0	0	0	0	0	0	0	0	0	0	0	0	0	0	0	0	0	0	0	0	0	0	0	0	0	0	0	0	0
sele	0	0	0	0	0	0	0	4.83885302202162	0	0	0	0	1.97714834124452	0	0	0	0	0	6.12438736039852	4.18081678360034	0	0	0	0	0	0	0	0	0	0	0	0	0	0	0	0	0	0	0	0
myo1eb	0	0	0	0	0	0	0	0	0	0	0	0	0	0	0	0	0	0	0	0	0	0	0	0	0	0	0	0	0	0	0	0	0	0	21.7727276661675	0	0	0	0	0
tp53bp2	0	0	10.4579373003956	0	10.0947212753949	0	0	5.0807956731227	0	0	0	3.37335978816466	13.8400383887116	0	1.27581762795836	0	0	11.0912468858021	0	6.79382727335055	12.6837903922865	8.49732826980387	8.71810589764993	0	4.2134016297163	0	0	26.8635888224461	0	51.7524477690164	8.12229168146622	16.3393438968344	0	0	0	0	0	0	0	0
ppp1r13bb	0	0	2.39661063134066	0	2.88420607868424	0	2.03600571604097	2.66136916211189	0	0	0	0	0	5.88579738494801	0	0	0	0	0	1.56780629385013	0	14.4454580586666	0	0	0	0	0	0	0	0	0	0	0	0	0	0	0	0	0	0
kmo	0	0	0	0	0	0	0	0	0	0	0	0	0	0	0	0	0	0	0	0.261301048975021	0	0	0	0	0	0	0	0	0	0	0	0	0	0	0	0	0	0	0	0
mob1ba	0	0	0	0	0	0	0	6.04856627752703	0	0	0	0	0	0	0	0	0	0.541036433453761	0	0	5.81340392979796	1.69946565396077	0	0	0	0	0	0	0	0	0	0	0	0	0	0	0	0	0	0
ctr9	0	0	1.96086324382417	0	0.360525759835531	0	11.1980314382254	5.32273832422379	0	0	0	0	0	0	1.27581762795836	0.836228333211439	0	0	0	4.70341888155038	2.64245633172635	1.69946565396077	0	0	0	0	0	0	0	0	0	0	0	0	0	0	0	0	0	0
vps52	0	0	0	0	0.360525759835531	0	0	0	14.5415138732857	0	0	0	0	0	0	28.0136491625832	0	0	8.31166856054084	0	0	0	0	0	0	0	0	0	0	0	0	0	0	41.0777014889625	18.8037193480538	0	0	0	0	0
col16a1	0	0	0	0	5.76841215736849	0	12.2160342962458	0.241942651101081	0	0	0	0	0	0	0	0	0	0	0	0	0	0	0	0	0	0	0	0	0	0	0	0	0	0	0	0	0	0	0	0
prkcda	0	0	0	0	0	0	0	0	0	0	0	0	3.95429668248904	0	0	0	0	0	0	0	0	0	0	0	0	0	0	0	0	0	10.1528646018328	0	0	0	0	0	0	0	0	0
ppiaa	0	233.103975535168	249.02963196567	11.2629289115088	546.557051910664	294.354943322424	322.706905992494	360.978435442813	271.441592301333	51.7161444983868	56.1277145328315	118.910932532804	136.917522631183	143.399427196915	257.715160847588	107.873454984276	114.596007272219	81.9670196682448	157.484246410248	146.328587426012	165.946257632415	225.179199149803	251.907375674201	0	104.281690335478	202.109700912112	214.507453061105	143.850185307292	82.5078175112252	76.2667651332873	227.424167081054	149.01481633913	0	13.6925671629875	254.345045918412	0	0	0	0	0
tmem180	0	0	2.17873693758241	0	0	0	0	4.83885302202162	0	0	0	0	0	0	0	0	0	0	0	0	0	0	0	0	0	0	0	0	0	0	0	0	0	0	0	0	0	0	0	0
tom1l2	0	0	0	0	0	0	0	0	0	0	0	0	0	0	0	6.68982666569151	0	0	0	3.91951573462532	0	0	0	0	0	0	0	0	0	0	0	0	0	0	26.7210748630238	0	0	0	0	0
MARS2	0	0	0	0	0	0	1.52700428703073	0	0	0	0	0	0	0	0	0	0	0	0	0	0	0	0	0	0	0	0	0	0	0	0	0	0	0	0	0	0	0	0	0
etfb	0	0	0.871494775032966	0	15.5026076729278	0	26.4680743085327	4.11302506871838	4.84717129109524	0	0	13.4934391526586	9.8857417062226	6.42086987448874	15.9477203494795	15.8883383310173	2.66502342493532	8.11554650180641	12.248774720797	9.40683776310076	10.0413340605601	17.8443893665881	30.7427944811866	0	9.48015366686167	0	0	32.0629931106614	45.8376763951251	0	0	0	0	18.2567562173167	15.83471102994	0	0	0	0	0
C17H14orf166	0	0	6.10046342523076	0	0	27.3818551927836	0	0	0	0	0	0	0	2.67536244770364	10.2065410236669	2.92679916624003	0	3.78725503417633	5.24947488034159	3.39691363667527	2.64245633172635	0	0	0	0	0	0	0	0	0	44.6726042480642	0	0	0	0	0	0	0	0	0
zer1	0	0	0.435747387516483	0	1.44210303934212	0	0	1.93554120880865	0	0	0	0	1.48286125593339	0	0	0	0	0	0	0	11.6268078595959	0	0	0	0	0	0	0	0	0	0	0	0	0	0	0	0	0	0	0
FAR2	0	0	1.30724216254945	0	0	0	0	0	0	0	0	0	0	0	0	2.92679916624003	0	0	1.3123687200854	0	0	0	0	0	0	0	0	0	0	0	6.09171876109967	0	0	0	0	0	0	0	0	0
uevld	0	0	0	0	0	0	0	0	0	0	0	0	0	0	11.4823586516252	0	0	0	0	0	0	0	0	0	0	0	0	0	0	0	0	0	0	0	0	0	0	0	0	0
zgc.136439	0	0	0	0	0	0	0	14.2746164149638	0	0	0	0	0	0	0	0	0	0	0	0	0	0	0	0	0	0	0	0	0	0	0	0	0	0	0	0	0	0	0	0
ppm1da	0	0	4.13960018140659	0	5.76841215736849	9.1272850642612	0	13.3068458105595	0	0	0	0	12.8514642180894	0	0	0	0	0.541036433453761	0	13.3263534977261	0	0	29.8250991235392	0	4.74007683343083	0	0	0	0	0	0	0	0	0	0	0	0	0	0	0
dnm1b	0	0	0	0	0	0	0	0	0	0	0	0	0	0	0	0	0	0	0	0	0	0	0	0	0	0	5.02751843111965	0	0	0	0	0	0	0	0	0	0	0	0	0
rpl15	174.721118581907	209.793577981651	532.265433851384	221.504268593006	393.694129740399	417.57329168995	336.958946004781	292.508665181207	89.6726688852619	75.8503452643006	147.001157109797	304.445720881861	153.22899644645	134.838267364263	218.802723194858	183.552119139911	120.814395263734	198.019334644076	177.607233451557	213.744258061567	338.762901727318	237.075458727528	185.374462244767	174.457489192168	198.029876596666	128.339660079191	142.44635554839	159.448398171938	0	29.96194344522	255.852187966186	234.632978358542	43.7036541548811	127.797293521217	247.417359842813	0	0	0	0	0
dusp8a	0	0	3.05023171261538	0	1.80262879917765	13.6909275963918	5.09001429010243	6.04856627752703	0	0	0	0	13.8400383887116	6.42086987448874	2.8705896629063	0	0	1.62310930036128	3.93710616025619	3.6582146856503	10.0413340605601	6.7978626158431	0	0	2.63337601857269	0	0	0	0	0	0	0	26.2221924929287	0	0	0	0	0	0	0
NAPSA	0	0	0.871494775032966	0	0	0	0	0.483885302202162	0	0	0	0	0	0	0	0	0	0	0	0	0	0	0	0	0	0	0	0	0	0	0	0	0	0	11.876033272455	0	0	0	0	0
clgn	0	0	0.435747387516483	0	0	0	0	3.8710824176173	0	0	0	0	0	21.4028995816291	0	6.27171249908579	0	0	1.3123687200854	0	6.34189519614323	0	0.917695357647361	0	0	0	0	0	0	0	0	0	0	0	0	0	0	0	0	0
aif1l	0	0	3.05023171261538	0	0.360525759835531	0	0	0	0	0	0	0	0	0	0	1.25434249981716	0	0	3.06219368019926	0	0	0	0	0	0	0	0	0	73.3402822322001	0	0	0	0	0	0	0	0	0	0	0
NRAP	0	0	0	0	0	0	0	0	0	0	0	0	1.48286125593339	0	3.18954406989589	2.50868499963432	0	4.59880968435697	0	0	10.5698253269054	0	0	0	0	0	0	0	0	0	0	0	0	0	0	0	0	0	0	0
txndc5	0	0	17.8656428881758	0	6.84998943687508	0	19.3420543023893	5.80662362642595	0	0	0	3.37335978816466	3.46000959717791	3.7455074267851	0	0	0	2.16414573381504	5.68693112037005	4.70341888155038	0	0	7.80041054000257	0	1.58002561114361	16.168776072969	0	0.866567381369228	4.58376763951251	0	0	0	0	0	9.89669439371251	0	0	0	0	0
caprin1a	0	0	11.9830531567033	0	12.257875834408	0	3.05400857406146	17.6618135303789	0	0	0	0	18.2886221565118	0	26.1542613731463	0	0	10.0091740188946	0	2.35170944077519	1.05698253269054	0	0	0	0	6.06329102736336	0	0	0	0	0	0	0	0	34.6384303779938	0	0	0	0	0
apg3l	0	0	0	0	0	0	0	1.69359855770757	0	0	64.1459594660932	0	10.3800287915337	28.3588419456586	0	0	0	8.11554650180641	0	2.09040839180017	0	0	16.9773641164762	0	0	0	8.37919738519941	0	0	10.8952521618982	0	0	0	0	0	0	0	0	0	0
CABZ01077220.1	0	0	0.217873693758241	0	0	0	0	0	0	0	0	0	0	0	0	0	0	0	0	0	0	0	0	0	0	0	0	0	0	0	0	0	0	0	0	0	0	0	0	0
npl	0	0	0	0	0	0	0	0	0	0	0	0	0	0	1.27581762795836	0	0	0	0	0	0	4.24866413490194	0	0	6.32010244457445	17.1793245775295	0	0	0	0	0	0	0	0	0	0	0	0	0	0
vcanb	0	0	13.0724216254945	0	59.8472761326981	111.8092420372	14.2520400122868	0	0	0	0	0	4.9428708531113	0	0	0	0	0.541036433453761	0	0	0	0	0	0	0	0	0	0	0	0	0	0	0	0	0	0	0	0	0	0
mef2cb	0	0	0.435747387516483	0	6.84998943687508	0	2.54500714505122	0	0	0	5.34549662217443	0	0	0	0	11.7071966649601	4.44170570822553	2.97570038399568	6.12438736039852	8.10033251822566	0	9.34706109678426	9.63580125529729	0	0.526675203714537	0	0	0	0	0	0	0	0	0	0	0	0	0	0	0
tmem30c	0	0	0	0	0.721051519671061	0	0	0	0	0	0	0	0	0	0	0	0	0	0	0	0	0	0	0	0	0	0	0	0	0	0	0	0	0	0	0	0	0	0	0
ubxn7	0	0	0	0	0	0	0	5.32273832422379	0	0	0	16.0234589937821	0	0	0	0	0	0	0	0	0	0	0	0	0	0	0	0	0	0	0	0	0	0	0	0	0	0	0	0
myog	0	0	15.9047796443516	0	0	0	0	0	0	0	0	0	0	0	0	0	0	0	0	0	0	0	0	0	0	0	0	0	0	0	0	0	0	0	0	0	0	0	0	0
atp5g3b	0	0	103.925751922681	82.5948120177311	82.920924762172	29.6636764588489	29.5220828825941	64.3567451928876	264.17083536469	293.058152157525	256.583837864373	165.294629620068	268.892174409255	125.20696255253	160.753021122753	306.059569955387	280.715800759854	150.137610283419	91.4283541659493	195.714485682291	237.292578589026	187.790954762666	139.030846683575	0	154.315834688359	62.6540072827547	60.3302211734357	219.241547486415	165.01563502245	10.8952521618982	121.834375221993	235.286552114415	0	59.3344577062792	20.7830582267963	0	0	0	927.687626774848	33.8978654017195
PDCL3	0	0	0	0	0	0	0	0	0	0	0	0.843339947041165	3.46000959717791	0	0	0	0	0	0	0.261301048975021	2.64245633172635	0	0	0	0	0	0	0	0	0	0	0	0	0	0	0	0	0	0	0
nid2b	0	0	0	0	0	0	0	0	0	0	0	0	0	0	0	0	0	1.89362751708816	0	0	0	0	0	0	0	0	0	0	0	0	0	0	0	0	0	0	0	0	0	0
med19b	0	349.655963302752	0	0	0	0	0	0	0	0	0	0	0.98857417062226	0	1.91372644193754	0	0	0	0	0	0	0	0	0	9.48015366686167	0	0	0	0	0	0	0	0	0	0	0	0	0	0	0
ppardb	0	0	0	0	0	0	0	4.83885302202162	0	0	0	0	0	2.14028995816291	0	13.7977674979887	0	9.19761936871393	0	0	0	0	0	0	0	0	10.0550368622393	0	0	0	0	0	0	0	0	0	0	0	0	0
pdcl	0	0	0	0	0	0	0	0	0	0	0	0	0	0	0	0	0	0	0	0.261301048975021	0	0	0	0	0	0	0	0	0	0	0	0	0	0	0	0	0	0	0	0
arf1	0	0	6.75408450650548	0	2.88420607868424	0	15.7790442993175	10.4035339973465	7.27075693664286	0	0	0	10.8743158768449	1.60521746862218	1.91372644193754	8.36228333211439	0	15.6900565701591	17.4982496011386	4.18081678360034	5.28491266345269	3.39893130792155	5.50617214588417	0	26.3337601857269	0	0	35.5292626361383	0	98.0572694570836	0	3.26786877936688	0	0	10.8863638330838	0	0	0	0	0
gipc2	0	0	0	0	0	0	0	0	0	0	0	0	0	0	0	0	0	0	0	2.09040839180017	0	0	0	0	6.32010244457445	0	0	0	0	0	30.4585938054983	0	0	0	0	0	0	0	0	0
MAP3K13	0	0	0	0	0	0	0	1.20971325550541	0	0	0	0	0	0	0	0	0	0	0	0	0	0	0	0	0	0	0	0	0	0	0	0	0	0	0	0	0	0	0	0
xrcc1	0	0	6.53621081274724	63.8232638318831	2.16315455901318	0	2.54500714505122	0	0	0	0	0	0	0	0	7.52605499890295	0	1.89362751708816	0	0.522602097950042	0	8.49732826980387	0	0	0	0	0	0	0	0	0	0	0	0	0	0	0	0	0	0
syne1a	0	0	0	0	1.08157727950659	0	0	0	0	0	0	0	0	2.14028995816291	3.50849847688548	0	0	0	0	3.6582146856503	2.11396506538108	0	0	0	0	0	0	5.19940428821537	0	0	0	0	0	0	0	0	0	0	0	0
slmo2	23.2961491442543	0	0.871494775032966	0	1.08157727950659	0	0	7.98410748633568	16.9650995188333	0	5.34549662217443	25.3001984112349	5.93144502373356	12.8417397489775	0	1.25434249981716	13.3251171246766	5.41036433453761	5.24947488034159	19.3362776241516	13.740772924977	6.7978626158431	9.63580125529729	0	11.0601792780053	0	0	31.1964257292922	0	0	0	10.457180093974	0	0	0	0	0	0	0	0
irx1a	0	0	0	0	0	0	0	0	0	0	0	0	1.97714834124452	3.7455074267851	4.14640729086466	0	0	0.27051821672688	0	5.22602097950042	0	0	2.75308607294208	0	0	11.1160335501662	0	0	0	0	0	0	0	0	0	0	0	0	0	0
rnf150b	0	0	0	0	0	0	0	4.35496771981946	0	0	0	0	0	0	0	0	0	0	0	0.261301048975021	0	0	0	0	0	0	0	0	0	5.44762608094909	0	0	0	0	0	0	0	0	0	0
tial1	0	0	1.96086324382417	0	11.536824314737	0	6.61701857713317	0.967770604404324	0	0	0	0	17.7943350712007	0	1.59477203494795	0	0	0	0	0	0	0	5.96501982470785	0	0	0	0	0	0	0	20.3057292036656	0	0	0	0	0	0	0	0	0
wls	0	0	16.5584007256264	0	9.73419551555932	0	9.16202572218438	55.6468097532487	14.5415138732857	27.5819437324729	0	1.68667989408233	14.8286125593339	14.4469572175997	15.6287659424899	0	0	17.5836840872472	30.1844805619641	3.6582146856503	35.9374061114783	0	23.4012316200077	0	41.0806658897339	58.6118132645125	0	38.128964780246	0	32.6857564856945	0	32.0251140377954	0	0	5.93801663622751	0	0	0	0	0
cldnb	0	0	0	0	0	0	8.65302429317414	0	0	0	0	0	0	0	0	0	0	0	0	0	0	0	0	0	0	0	0	0	0	0	0	0	0	0	0	0	0	0	0	0
ubr4	0	0	0.653621081274724	0	16.9447107122699	0	1.52700428703073	6.29050892862811	0	0	0	7.59005952337048	0	0	6.37908813979179	0	0	1.3525910836344	0.874912480056931	0.783903146925063	0	0	0	0	2.10670081485815	0	0	0	0	0	0	6.53573755873375	0	0	0	0	0	0	0	0
wrap73	0	0	0	0	0	0	5.09001429010243	0	0	0	0	0	0	0	0	0	0	0	0	0	0	0	0	0	0	0	0	0	0	0	0	10.457180093974	0	0	0	0	0	0	0	0
SPEG..1.of.2.	0	0	0.435747387516483	0	0	0	0	0	2.42358564554762	0	0	0	0	0	0	0	0	0	0	0	0	0	0	0	7.37345285200352	0	0	0	0	0	0	0	0	0	0	0	0	0	0	0
papola	0	268.069571865443	5.44684234395604	0	22.3525971098029	0	8.1440228641639	23.710379807906	0	0	0	27.8302182523584	6.42573210904469	3.21043493724437	4.78431610484384	0	0	3.78725503417633	8.74912480056931	3.6582146856503	3.17094759807162	0	4.58847678823681	0	0	0	0	0	0	0	0	1.96072126762013	0	19.7781525687597	1.9793388787425	0	0	0	0	0
nr1d2b	0	0	0	0	0	0	0	0	0	0	0	10.9634193115351	31.1400863746012	13.3768122385182	0	0	46.1937393655455	0	0	4.44211783257536	0	73.0770231203133	1.37654303647104	0	0	0	0	8.66567381369228	0	0	0	0	0	0	7.91735551497001	0	0	0	0	0
ccnc	0	0	5.01109495643955	0	0	0	0	0	0	0	0	0	4.44858376780017	0	0.637908813979179	0	0	0	7.87421232051238	0	0	0	0	0	0	0	0	0	0	0	0	0	0	0	0	0	0	0	0	0
rgs12a	0	0	2.6144843250989	0	0	0	0	0	0	0	0	0	0	0	0	0	0	0	0	0	0	0	0	0	0	0	0	0	0	0	0	18.9536389203279	0	0	0	0	0	0	0	0
cacng2b	0	0	0	0	0	0	0	2.90331181321297	0	0	0	0	0	0	0	0	0	0	0	0	0	0	0	0	0	0	0	0	0	0	0	0	0	0	0	0	0	0	0	0
UTS2R	0	0	0	0	0	0	0	0	0	0	0	0	8.89716753560034	0	0	5.85359833248007	0	0	0	0	0	17.8443893665881	0	0	0	0	11.7308763392792	12.1319433391692	0	0	0	0	0	0	0	0	0	0	0	0
NRBP2..1.of.2.	0	0	0	0	0	0	0	29.758946085433	0	0	0	0	0	0	0	0	0	0	0	0	0	0	0	0	0	0	0	0	0	0	0	0	0	0	0	0	0	0	0	0
unc119.1	0	0	2.6144843250989	0	0	0	0	0	0	0	0	15.180119046741	5.43715793842243	0	0	0	0	3.24621860072256	0	0	0	0	3.21193375176576	0	0	20.2109700912112	0	13.8650781019076	0	0	0	0	0	0	0	0	0	0	0	0
psmb1	0	0	28.7593275760879	0	26.6789062278293	0	44.2831243238912	17.1779282281768	24.2358564554762	0	45.4367212884827	8.43339947041165	27.6800767774233	15.5171021966811	14.6719027215211	18.3970233306517	0	15.1490201367053	3.06219368019926	8.6229346161757	4.75642139710743	7.64759544282349	10.5534966129447	0	42.134016297163	13.1371305592873	28.489271109678	9.53224119506151	0	0	0	17.6464914085811	0	42.5990978404056	8.90702495434126	0	0	0	0	0
lhfpl2a	0	0	1.52511585630769	0	0	0	0	0	0	0	0	0	0	0	0	0	0	2.16414573381504	0	0	0	0	0	0	0	0	0	0	0	0	0	0	0	0	0	0	0	0	0	0
fgfr1op2	0	0	1.30724216254945	0	0	0	0	0	0	0	0	0	0	1.07014497908146	0	0	0	5.13984611781073	0	0	0	5.09839696188233	0	0	0	0	0	0	0	0	0	0	0	0	0	0	0	0	0	0
med27	0	0	2.39661063134066	0	0	0	0	3.8710824176173	0	0	0	1.68667989408233	0	0	0	5.01736999926863	0	4.05777325090321	0	0	0	0	0	58.1524963973892	10.0068288705762	0	0	0	0	0	0	0	0	0	0	0	0	0	0	0
ppa2	0	0	0	0	0	0	0	11.1293619506497	0	0	0	0	0	0	0	0	0	0	0	0	0	0	4.58847678823681	0	0	0	0	0	0	2.72381304047455	0	0	0	0	0	0	0	0	0	0
daam1b	0	0	0.871494775032966	0	0	0	7.63502143515365	0	0	0	0	27.8302182523584	6.42573210904469	0	0	2.50868499963432	0	0	2.18728120014233	0	0	0	0	0	0	0	21.7859132015185	0	0	0	0	0	0	0	0	0	0	0	0	0
llgl1	0	0	5.01109495643955	63.8232638318831	0	93.5546719086773	0	0	0	0	0	0	0	0	6.0601337328022	0	0	0	0	0	0	0	0	0	0	0	0	0	0	0	0	0	0	4.56418905432917	0	0	0	0	0	0
rpn2	0	0	2.39661063134066	0	0	0	0	0.483885302202162	0	0	0	0	0	0	0	0	0	0	1.74982496011386	1.82910734282515	0	0	0	0	0	0	0	0	0	0	0	0	0	0	0	0	0	0	0	0
twf2b	0	0	0	0	0	0	0	0	0	0	0	10.9634193115351	0	0	12.439221872594	2.50868499963432	17.7668228329021	7.03347363489889	26.6848306417364	6.53252622437553	37.5228799105141	0	0	0	2.10670081485815	0	0	0	0	0	18.275156283299	4.57501629111363	0	0	1.9793388787425	0	0	0	0	0
gigfy2	0	0	0	0	1.44210303934212	0	0	2.66136916211189	63.0132267842381	0	0	0	0	0	2.23268084892712	1.67245666642288	0	0	0	0.522602097950042	0	0	5.50617214588417	0	0	0	0	0	0	0	0	0	0	0	0	0	0	0	0	0
ppp1r7	0	0	2.6144843250989	15.0172385486784	1.44210303934212	0	0	6.29050892862811	0	0	0	0	5.93144502373356	0	3.18954406989589	0	7.99507027480596	5.13984611781073	0	5.22602097950042	10.0413340605601	0	15.1419734011815	0	5.79342724085991	5.0527425228028	0	0	0	0	0	0	0	0	0	0	0	0	0	0
fbxw2	0	0	0	0	0	0	0	0	0	0	0	0	0	2.67536244770364	0	0	0	0.811554650180641	0	0.261301048975021	0	0	0	0	0	0	0	0	0	0	0	0	96.1480391407385	0	9.89669439371251	0	0	0	0	0
dffb	0	0	0.653621081274724	0	7.21051519671061	2.2818212660653	0	1.93554120880865	0	0	0	0	0	0	0	0	0	0	0	0	0	0	0	0	0	0	0	0	0	0	0	0	0	0	0	0	0	0	0	0
sf3b14	0	0	0	18.771548185848	7.21051519671061	0	6.61701857713317	0.725827953303243	14.5415138732857	0	2.67274831108722	0	12.3571771327783	8.56115983265165	15.3098115355003	10.8709683317487	3.55336456658042	4.05777325090321	1.3123687200854	9.40683776310076	11.0983165932507	16.1449237126274	19.7304501894183	38.7683309315928	18.4336321300088	10.1054850456056	45.2476658800768	0	0	0	8.12229168146622	0	0	0	0	0	0	0	0	0
zc3h11a	0	0	0	0	1.08157727950659	0	0	0	0	0	0	0	0	7.49101485357019	0	0	0	0	0	0	0	0	1.83539071529472	0	0	0	0	0	0	0	0	0	0	0	0	0	0	0	0	0
srek1	0	0	0	0	0	0	11.7070328672356	0	0	0	0	0	0	0	0	0	0	0	0	3.91951573462532	0	0	17.8950594741235	0	0	0	0	0	0	0	0	11.1107538498474	0	0	2.96900831811375	0	0	0	0	0
ppme1	0	0	0.653621081274724	0	0	0	5.59901571911268	0.241942651101081	0	6.89548593311824	0	0	13.8400383887116	9.6313048117331	2.55163525591671	0	0	3.78725503417633	0	3.91951573462532	2.64245633172635	0	0	0	5.26675203714537	0	0	0	0	0	0	0	0	0	0	0	0	0	0	0
mcl1a	0	0	1.08936846879121	0	1.08157727950659	0	0	19.5973547391876	0	0	0	0	13.8400383887116	0	0.637908813979179	0	0	0	0	0.261301048975021	3.17094759807162	0	4.12962910941313	0	0	3.03164551368168	0	51.9940428821537	0	0	0	0	0	0	10.8863638330838	0	0	0	0	0
myh11a	0	0	0	0	19.4683910311187	0	0	0	0	0	0	0	0	0	0	0	0	0	0	0	0	0	0	0	0	0	8.37919738519941	0	0	0	2.03057292036656	0	0	4.56418905432917	0	0	0	0	0	0
dirc2	0	0	0	0	0	0	0	0	0	0	0	0	2.47143542655565	0	0	0	0	0	0	2.35170944077519	0	0	0	0	0	0	0	0	0	0	0	0	0	0	0	0	0	0	0	0
sgcd	0	0	21.1337482945494	0	0	20.5363913945877	7.12602000614341	7.25827953303243	7.27075693664286	103.432288996774	0	0	2.96572251186678	42.8057991632582	11.8013130586148	13.7977674979887	26.6502342493532	6.49243720144513	0	28.2205132893023	9.51284279421485	9.34706109678426	8.25925821882625	0	15.2735809077216	0	0	0	0	0	0	0	0	0	25.7314054236525	0	0	0	0	0
crsp7	0	0	0	0	5.04736063769743	0	0	0	0	0	34.7457280441338	0	0	0	0	0	0	0	0	0	0	0	0	0	0	0	0	0	0	0	0	11.1107538498474	0	0	0	0	0	0	0	0
chmp1a	0	0	0	0	3.60525759835531	0	13.2340371542663	0.241942651101081	0	0	0	0	8.40288045028921	0	0	0	0	0.27051821672688	0	0	8.45586026152431	0	0	0	4.74007683343083	0	0	0	0	0	0	5.228590046987	0	0	0	0	0	0	0	0
smfn	0	0	0	0	5.04736063769743	0	0	0	0	0	0	0	0	0	2.8705896629063	0	0	0	1.3123687200854	0	9.51284279421485	0	0	0	0	0	0	0	0	0	0	0	0	0	0	0	0	0	0	0
hdlbpa	0	58.275993883792	21.7873693758241	0	25.5973289483227	127.781990899657	36.1391014597273	58.5501215664616	0	0	0	0	7.41430627966695	41.7356541841768	7.97386017473973	28.4317633291889	0	15.4195383534322	7.43675608048391	30.5722227300775	9.51284279421485	11.8962595777254	3.21193375176576	0	6.32010244457445	26.2742611185746	0	38.9955321616152	77.9240498717126	70.8191390523382	50.7643230091639	110.4539647426	113.629500802691	0	21.7727276661675	0	0	0	0	0
agk	0	0	0	0	0	0	3.5630100030717	2.17748385990973	0	0	0	0	0	0	4.46536169785425	0	0	0	0	0	0	0	0	0	0	0	0	0	0	0	0	0	0	0	0	0	0	0	0	0
wdr41	0	0	4.13960018140659	0	0	0	0	0.967770604404324	0	0	0	0	0	0	0	0	0	0	0	1.82910734282515	0	0	1.83539071529472	0	0	0	0	0	0	0	0	0	0	0	0	0	0	0	0	0
dcps	0	0	0.435747387516483	0	0	27.3818551927836	0	0	0	0	0	0	0	0	0	0	0	0	0	0	6.34189519614323	0	0	0	0	0	0	0	0	0	0	0	0	0	0	0	0	0	0	0
ddx55	0	0	2.17873693758241	0	0	0	14.2520400122868	1.93554120880865	33.9301990376667	0	0	0	0	0	4.78431610484384	0	0	0	0	0	4.75642139710743	0	0	0	0	0	0	0	0	0	0	0	0	0	0	0	0	0	0	0
adssl1	0	0	0	0	0	0	4.58101286109219	0	0	0	0	0	0	0	0	0	0	0	0	0	0	0	0	0	0	0	0	0	0	0	0	0	0	0	0	0	0	0	0	0
mapk8b	0	0	7.84345297529669	0	14.0605046335857	0	0	0	0	0	0	0	0	0	0.318954406989589	0	0	0	0	0	0	0	0	0	41.0806658897339	0	0	0	0	0	0	0	0	0	0	0	0	0	0	0
snrpc	0	0	2.6144843250989	0	5.40788639753296	0	10.1800285802049	14.2746164149638	0	0	0	22.7701785701115	6.92001919435582	0	0	0	0	2.97570038399568	0	2.87431153872523	5.81340392979796	5.09839696188233	5.04732446706049	0	0	0	0	0	0	0	0	0	0	0	6.92768607559876	0	0	0	0	0
ier5	0	0	7.18983189402197	0	13.3394531139146	0	11.1980314382254	40.8883080360827	121.179282277381	0	0	19.3968187819468	28.6686509480455	3.7455074267851	19.1372644193754	3.34491333284575	0	7.57451006835265	12.6862309608255	21.9492881139018	30.1240021816804	19.5438550205489	6.42386750353153	0	0	0	0	18.1979150087538	9.16753527902501	0	10.1528646018328	0	0	0	37.6074386961075	0	0	0	0	0
sult3st1	0	0	0	0	0	0	0	0	0	0	0	0	0	0	0	0	0	0	0	0	0	5.09839696188233	0	0	0	0	0	0	0	0	6.09171876109967	0	0	0	0	0	0	0	0	0
rnf114	0	0	0.653621081274724	0	2.52368031884871	0	0	0	0	0	0	0	0	3.7455074267851	14.0339939075419	0	0	2.16414573381504	0	0	1.58547379903581	0	0	0	4.74007683343083	0	0	2.59970214410768	0	0	0	0	0	0	0	0	0	0	0	0
znf385a	0	0	0	0	0	2.2818212660653	3.05400857406146	0	0	0	0	0	0	0	0	0	0	0	0	0	0	0	0.45884767882368	0	0	0	0	0	0	0	0	0	0	0	0	0	0	0	0	0
slc38a5a	0	0	0	0	0	0	0	0	0	0	0	0	0	0	0	0	0	0	3.49964992022772	0	0	0	0	0	0	0	0	3.46626952547691	0	0	0	0	0	0	0	0	0	0	0	0
cadm2a	0	0	0	0	0	0	0	0	0	0	0	0	0	0	0	0	0	0	0	0.783903146925063	0	0	0	0	0	0	0	0	0	0	0	0	0	0	0	0	0	0	0	0
lmnb2	0	0	18.5192639694505	18.771548185848	27.0394319876648	61.6091741837631	12.7250357252561	31.2106019920395	0	0	0	0	30.6457992892901	0	14.6719027215211	16.3064524976231	0	21.3709391214236	16.1858808810532	11.4972461549009	4.75642139710743	0	11.9300396494157	0	10.0068288705762	0	0	0	0	0	6.09171876109967	32.6786877936688	0	0	12.8657027118263	0	0	0	0	0
micu2	0	0	0	0	0	0	0	0	0	172.387148327956	0	0	5.93144502373356	0	0	3.76302749945147	0	7.30399185162577	0	2.35170944077519	0	0	1.83539071529472	0	0	0	0	0	0	0	20.3057292036656	0	0	0	0	0	0	0	0	0
cdc6	0	0	1.52511585630769	0	0	0	0	9.19382074184108	0	0	0	0	0	4.81565240586655	0	0	0	1.3525910836344	0	0	0	0	0.917695357647361	0	0	0	1.67583947703988	0	0	0	0	0	0	0	0	0	0	0	0	0
uhrf1	0	0	0	0	0	0	0.509001429010243	0	0	0	0	0	0	0	0	0	0	0	0	0	0	0	0	0	0	0	0	0	0	0	0	0	0	0	1.9793388787425	0	0	0	0	0
edf1	0	0	18.083516581934	0	22.3525971098029	0	23.9230671634814	6.04856627752703	14.5415138732857	0	0	0	9.8857417062226	2.67536244770364	24.5594893381984	5.43548416587435	22.2085285411277	5.13984611781073	26.6848306417364	9.66813881207578	22.7251244528466	17.8443893665881	44.0493771670733	0	16.3269313151506	0	0	4.33283690684614	41.2539087556126	0	0	27.4500977466818	0	0	161.316118617514	0	0	0	0	0
med14	0	0	0	0	3.24473183851978	0	0	0	0	0	0	0	0	0	4.78431610484384	0	0	0.811554650180641	0	0	0	0	0	0	10.0068288705762	0	0	0	0	0	0	0	0	0	0	0	0	0	0	0
cbl	0	0	0	0	1.08157727950659	0	7.63502143515365	0	0	0	0	0	0	0	6.37908813979179	0	0	4.32829146763009	3.93710616025619	4.9647199305254	0	0	13.7654303647104	0	0	0	0	0	0	0	0	0	0	0	0	0	0	0	0	0
icn	11.6480745721271	0	0.435747387516483	0	21.2710198302963	59.3273529176978	8.65302429317414	4.35496771981946	113.908525340738	248.237493592256	160.364898665233	145.897810838122	61.7858856638913	126.812180021153	34.7660303618652	24.6687358297374	57.7421742069319	53.0215704784686	74.3675608048391	57.7475318234797	76.6312336200641	163.998435607215	98.6522509470913	29.0762481986946	137.462228169494	75.791137842042	62.0060606504756	77.1244969418613	357.533875881976	49.0286347285418	67.0089063720963	54.9001954933635	218.518270774406	152.139635144306	46.5144636504488	0	0	0	0	0
fam199x	0	0	1.30724216254945	11.2629289115088	0	0	0	0	0	0	0	0	0	2.14028995816291	0	0	6.21838799151575	0	0	5.74862307745046	0	0	0	0	0	4.04219401824224	15.0825552933589	0	0	0	0	0	0	0	0	0	0	0	0	0
gna11a	0	0	0.653621081274724	0	7.21051519671061	0	0	0	0	0	0	0	0	0	13.0771306865732	0	0	0	9.62403728062624	5.48732202847544	0	0	0	0	13.1668800928634	4.04219401824224	0	0	0	0	0	0	0	0	29.6900831811375	0	0	0	0	0
vim	0	0	0	0	0	31.9454977249142	2.54500714505122	2.66136916211189	0	0	0	0	0	0	0	0.418114166605719	0	0	0	0	0	0	0	0	0	0	0	0	0	0	0	0	0	0	0	0	0	0	0	0
trim13	0	0	12.2009268504615	0	3.24473183851978	0	0	3.62913976651622	0	0	0	0	0	0	0	0	0	0	0	0	0	11.046526750745	11.471191970592	0	0	0	0	0	0	0	0	0	0	0	0	0	0	0	0	0
qki2	0	0	2.17873693758241	0	11.1762985549014	0	0	4.59691037092054	0	0	0	57.3471163987992	3.46000959717791	4.81565240586655	4.46536169785425	9.19851166532582	30.2035988159336	54.6446797788298	1.74982496011386	22.4718902118518	17.9687030557392	27.1914504633724	7.80041054000257	0	2.10670081485815	0	0	0	0	78.9905781737618	6.09171876109967	3.26786877936688	0	0	11.876033272455	0	0	0	0	0
grpel1	0	0	0.435747387516483	0	15.8631334327633	0	0	2.41942651101081	0	0	0	0	0	0	9.56863220968768	5.01736999926863	0	6.22191898471825	10.9364060007116	3.39691363667527	0	0	5.50617214588417	0	0	0	0	0	27.5026058370751	0	0	0	0	0	0	0	0	0	0	0
CU856539.1	0	0	0	0	0	0	0	0	0	0	0	0.843339947041165	0	0	0.318954406989589	0	0	0	0.437456240028466	0	0	0	0	0	0	0	0	0	0	0	0	0	0	0	0	0	0	0	0	0
cmtm7	0	0	7.18983189402197	0	0	0	9.16202572218438	19.1134694369854	0	41.3729155987094	0	0	15.8171867299562	11.771594769896	0	2.50868499963432	0	0	0	0	14.2692641913223	0	8.71810589764993	0	0	0	0	0	0	0	18.275156283299	5.88216380286038	69.9258466478098	0	0	0	0	0	0	0
engase	0	0	0	0	3.60525759835531	13.6909275963918	0	3.8710824176173	0	0	0	0	0	2.14028995816291	0	0	0	0	0	0	0	0	0	0	0	5.0527425228028	0	0	18.33507055805	0	0	0	0	0	0	0	0	0	0	0
ufd1l	0	0	0	0	0	0	8.1440228641639	3.14525446431405	0	31.0296866990321	0	6.74671957632932	0	0	2.55163525591671	0	53.3004684987064	2.16414573381504	0	2.35170944077519	2.64245633172635	0	0	0	0.526675203714537	23.2426156048929	0	2.59970214410768	0	0	0	0	0	0	0	0	0	0	0	0
ndrg3b	0	0	0.653621081274724	0	0	0	0	0	0	0	0	0	0	9.09623232219238	0.637908813979179	0	0	0	0.874912480056931	0	3.69943886441689	0	1.37654303647104	0	0	5.0527425228028	0	0	0	38.1333825666436	0	3.26786877936688	0	0	0	0	0	0	0	0
itpkb	0	0	0.653621081274724	0	2.52368031884871	0	3.05400857406146	0	0	0	0	0	5.43715793842243	0	0	0	0	0.541036433453761	0	7.57773042027561	8.45586026152431	0	0	0	2.10670081485815	0	0	0	0	0	0	3.92144253524025	0	0	0.989669439371251	0	0	0	0	0
adam9	0	0	0	0	0	0	0	7.7421648352346	0	0	0	0	0	0	0	0	0	0	0	0	6.34189519614323	0	0	0	0	0	0	0	0	0	0	0	0	0	0	0	0	0	0	0
rab3ip	0	0	0	0	0	0	0	6.04856627752703	0	0	0	0	0	0	0	0	0	0	0	1.04520419590008	0	0	0	0	0	0	53.6268632652762	4.33283690684614	0	0	0	18.3000651644545	0	0	0	0	0	0	0	0
nup133	0	0	6.53621081274724	0	0	0	0	4.83885302202162	0	0	0	0	5.93144502373356	0	0	4.59925583266291	0	0	0	0	0	0	21.1069932258893	29.0762481986946	0	0	0	0	0	0	0	0	0	0	0	0	0	0	0	0
rbfox3	0	0	2.17873693758241	0	0	0	10.1800285802049	0	0	0	0	0	0	0	0	0	0	0	0	1.04520419590008	0	0	0	0	0	0	0	0	0	0	0	3.92144253524025	0	0	0	0	0	0	0	0
p4ha2	0	0	0	0	0	0	0	7.98410748633568	0	0	0	37.1069576698112	4.44858376780017	1.60521746862218	1.59477203494795	2.92679916624003	0	4.05777325090321	0	9.66813881207578	2.64245633172635	5.09839696188233	11.9300396494157	0	0.526675203714537	0	0	0	0	0	0	22.2215076996948	0	0	0	0	0	0	0	0
slc1a6	0	0	0	0	0.721051519671061	0	0	1.20971325550541	0	0	0	0	0	0	1.59477203494795	0	0	0	0	2.61301048975021	0	0	0	0	0	0	0	0	0	0	10.1528646018328	0	0	0	0	0	0	0	0	0
pank1b	0	0	1.30724216254945	0	8.65261823605273	0	0	0	38.7773703287619	0	18.7092381776105	0	24.2200671802454	2.67536244770364	8.9307233957085	0	1.77668228329021	2.43466395054192	0	5.74862307745046	0	0	0	0	0	0	0	0	0	0	0	0	0	0	0	0	0	0	0	0
bri3bp	0	0	19.6086324382417	0	6.84998943687508	0	24.9410700215019	10.4035339973465	0	0	0	3.37335978816466	2.47143542655565	0	0	22.9962791633146	0	0	1.3123687200854	0.522602097950042	0	5.94812978886271	0	0	8.42680325943259	0	0	22.5307519155999	0	0	0	0	0	0	8.90702495434126	0	0	0	0	0
ndufb8	314.498013447433	0	15.2511585630769	60.0689541947135	18.7473395114476	0	12.2160342962458	10.6454766484476	0	6.89548593311824	45.4367212884827	65.7805158692109	31.1400863746012	67.4191336821317	76.868012084491	61.4627824910407	55.0771507819966	38.6841049919439	15.7484246410248	81.2646262312316	16.9117205230486	56.932099407686	74.3333239694362	169.611447825718	24.7537345745832	29.3059066322562	33.5167895407976	15.5982128646461	0	49.0286347285418	0	19.6072126762013	0	28.9065306774181	43.545455332335	0	0	0	0	0
dacha	0	0	2.6144843250989	0	0	0	0	0	0	0	0	17.7101388878645	0	0	0	2.0905708330286	0	0	0	0	2.64245633172635	0	19.7304501894183	0	0	0	0	0	0	0	0	12.4179013615941	0	0	0	0	0	0	0	0
ldb1a	0	0	0.871494775032966	0	3.60525759835531	0	3.5630100030717	9.91964869514433	0	0	0	0	0	0	4.46536169785425	0	0	0	0	2.09040839180017	0	0	0	0	0	0	0	0	0	0	0	0	0	0	0	0	0	0	0	0
lppr3a	0	0	0	0	2.52368031884871	0	0	0	0	0	0	0	0	0	0	0	0	0	0	0	0	0	0	0	0	0	0	0	0	16.3428782428473	0	0	0	0	0	0	0	0	0	0
atp5a1	0	0	43.5747387516483	0	40.0183593417439	88.9910293765467	30.0310843116044	60.4856627752703	46.0481272654047	189.625863160751	0	139.994431208833	172.011905688273	142.864354707374	88.0314163291266	109.964025817304	233.633720252663	77.0976917671609	27.9971993618218	130.127922389561	75.0457598210283	43.3363741759998	40.3785957364839	101.766868695431	39.5006402785903	56.5907162553914	107.253726530552	71.9250926536459	32.0863734765876	212.457417157015	2.03057292036656	158.81842267723	480.740195703692	22.8209452716458	0	0	0	0	0	0
vstm4a	0	0	0.217873693758241	0	4.6868348778619	0	0	0	0	0	0	0	0	0	0	0	0	0	0	0	0	0	0	0	0	0	0	0	0	0	0	0	0	0	0	0	0	0	0	0
abi1a	0	116.551987767584	0	0	0.360525759835531	0	7.63502143515365	0	0	0	0	63.2504960280874	61.2915985785801	4.81565240586655	43.6967537575737	24.6687358297374	59.5188564902221	9.19761936871393	13.123687200854	15.4167618895262	17.4402117893939	0	66.07406575061	0	0	15.1582275684084	53.6268632652762	37.2623973988768	0	0	0	0	0	0	39.58677757485	0	1050.57427258806	0	0	0
nbeab	0	0	0	0	4.6868348778619	0	0	0.241942651101081	0	0	0	0	0	0	0	0	0	0	0	0	0	0	0	0	0	0	0	0	0	0	0	0	0	0	0	0	0	0	0	0
rps15a	0	244.759174311927	163.841017706198	138.909456575275	153.2234479301	148.318382294244	79.9132243546082	158.230493820107	116.332110986286	65.5071163646232	32.0729797330466	50.6003968224699	80.0745078204031	107.014497908146	62.5150637699595	20.905708330286	82.6157261729949	60.0550441133674	79.1795794451523	44.9437804237036	101.998814404637	94.320343794823	133.983522216515	29.0762481986946	69.5211268903189	94.9915594286926	108.929566007592	118.719731247584	50.4214440346376	59.92388689044	60.9171876109967	83.657440751792	0	88.2409883836973	29.6900831811375	0	0	0	0	0
myd88	0	0	0	0	0	0	5.09001429010243	0	0	0	0	0	0	0	0	1.67245666642288	0	0	0	0	0	0	0	0	0	0	0	0	0	0	0	0	0	0	0	0	0	0	0	0
asap2a	0	0	0	0	0	0	0	0	0	3.44774296655912	0	0	0	2.14028995816291	20.0941276403441	0	0.888341141645106	12.4438379694365	3.93710616025619	6.53252622437553	0	0	0	0	3.16005122228722	0	0	0	0	0	34.5197396462314	0	0	0	0	0	0	0	0	0
myo3a	0	0	0	0	0	0	0	0	0	0	0	0	0	0	0	0	0	0	0	0	0	0	0	0	0	0	0	0.866567381369228	0	0	0	0	0	0	0	0	0	0	0	0
ttc39c	0	0	0	0	0	0	0	0	0	0	0	16.0234589937821	0	0	0	0	0	0	0	2.61301048975021	0	0	0	0	0	0	0	0	9.16753527902501	0	0	1.96072126762013	0	0	0	0	0	0	0	0
eif4bb	0	0	6.53621081274724	0	9.37366975572379	0	14.7610414412971	6.53245157972919	26.6594421010238	0	0	0	15.8171867299562	8.02608734311092	0.956863220968768	3.34491333284575	0	4.05777325090321	8.74912480056931	8.10033251822566	0	17.8443893665881	0.45884767882368	0	10.0068288705762	27.2848096231351	0	0	0	0	0	0	0	0	0	0	0	0	0	0
smad3b	0	0	0	0	0	0	0	0	0	0	0	0	0	0	0	2.0905708330286	0	0	0	0	0	0	0	0	1.58002561114361	0	0	11.2653759578	0	0	0	0	0	0	0	0	0	0	0	0
rpl22l1	174.721118581907	58.275993883792	93.4678146222856	153.926695123953	64.8946367703955	102.681956972938	91.1112557928336	30.9686593409384	63.0132267842381	17.2387148327956	32.0729797330466	13.4934391526586	24.2200671802454	39.0602917364731	28.705896629063	12.1253108315659	21.3201873994826	14.6079837032515	10.9364060007116	22.7331912608268	37.5228799105141	15.295190885647	23.4012316200077	0	8.95347846314713	20.2109700912112	30.1651105867179	7.79910643232305	36.6701411161001	32.6857564856945	30.4585938054983	3.26786877936688	0	1.52139635144306	14.8450415905688	0	0	0	0	0
prmt1	0	0	58.1722762334505	153.926695123953	59.8472761326981	43.3546040552407	91.1112557928336	69.6794835171114	0	0	0	59.8771362399227	8.40288045028921	25.6834794979549	54.8601580022093	18.8151374972574	44.4170570822553	20.288866254516	30.1844805619641	26.9140080444272	7.92736899517904	90.0716796599211	1.83539071529472	0	12.6402048891489	0	0	64.1259862213229	0	0	0	28.7572452584285	0	0	2.96900831811375	0	0	0	0	0
wdr54	0	0	0.653621081274724	0	0	0	0	0	0	0	0	0	0	0	0	0	0	0	0	0	0	0	0	0	0	0	0	0	0	0	0	0	0	0	0	0	0	0	0	0
nqo1	0	0	0	0	11.1762985549014	0	0	0	0	0	0	0	0	0	0	0	0	0	0	0	0	0	0	0	0	0	0	0	0	0	0	0	0	0	33.6487609386225	0	0	0	0	0
bin2b	0	0	0	0	0	0	0	0	0	0	0	6.74671957632932	0	0	0	0	0	0	0	0	0	0	0	0	0	0	0	0	0	0	0	0	0	0	0	0	0	0	0	0
igf2bp3	0	0	9.36856883160438	0	20.5499683106252	0	9.67102715119463	5.56468097532487	206.004779871548	0	0	0	3.95429668248904	13.3768122385182	9.88758661667727	0	0	1.89362751708816	3.06219368019926	1.04520419590008	14.2692641913223	0	6.42386750353153	0	6.84677764828898	0	0	0	0	0	0	30.7179665260486	0	62.3772504091653	13.8553721511975	0	0	0	0	0
ptgs2b	0	0	0	0	0	0	0	0	0	0	0	0	0	0	0	0	0	0	0	0	0	0	0	0	0	0	0	0	0	0	0	0	0	0	1.9793388787425	0	0	0	0	0
scamp2	0	0	0	0	0	0	0	2.66136916211189	0	0	0	0	0.98857417062226	0	0	6.27171249908579	8.88341141645106	0	0	0	3.69943886441689	0	11.9300396494157	0	0	0	0	0	0	0	0	0	0	0	0	0	0	0	0	0
clasp1a	0	0	0	71.3318831062223	0	0	9.16202572218438	7.01633688193135	0	0	0	0	0.98857417062226	0	0	0	0	0	0	0	0	0	0	0	2.63337601857269	0	0	0	0	0	0	0	0	0	0	0	0	0	0	0
xpo4	0	0	2.17873693758241	0	5.76841215736849	0	0	0	0	0	61.473211155006	21.9268386230703	0	0	2.55163525591671	0	10.6600936997413	0	0	0	0	0	0	0	0	0	13.4067158163191	0	0	0	0	6.53573755873375	0	25.863737974532	0	0	0	0	0	0
stx12	0	0	1.08936846879121	0	1.08157727950659	0	1.52700428703073	0	0	0	0	13.4934391526586	0	0	1.27581762795836	0	0	1.3525910836344	0	1.56780629385013	0	0	1.83539071529472	0	0	8.08438803648448	0	0	0	0	0	0	0	0	0	0	0	0	0	0
RABGAP1	0	0	0	0	1.80262879917765	0	6.61701857713317	0	0	0	0	0	0	0	0	0	0	0	0	4.44211783257536	0	0	0	0	0	0	0	0	0	0	0	0	0	0	0	0	0	0	0	0
b4galt6	0	0	5.22896865019779	0	7.21051519671061	0	16.2880457283278	25.1620357145124	0	0	0	0	2.96572251186678	0	1.91372644193754	6.27171249908579	0	0	0	4.44211783257536	3.69943886441689	0	6.88271518235521	0	6.32010244457445	0	0	0	0	0	0	0	0	0	3.958677757485	0	0	0	0	0
qars	0	0	1.08936846879121	0	1.80262879917765	0	0	0	0	0	0	0	10.8743158768449	0	0	0	0	0	0	0	0	0	0	0	0	0	1.67583947703988	0	0	0	4.06114584073311	0	0	0	0	0	0	0	0	0
gpr183	0	0	0	0	0	0	0	0	0	0	0	0	0	0	0	0	0	0	0	0	0	0	0	0	0	0	0	0	0	0	0	0	0	0	12.8657027118263	0	0	0	0	0
srpx	0	0	0	0	0.721051519671061	0	1.52700428703073	1.93554120880865	0	0	0	0	0	0	0	3.76302749945147	0	0	0	0	0	0	0	0	0	0	0	0	0	0	0	0	0	0	0	0	0	0	0	0
SLC5A3..1.of.2.	0	0	0.435747387516483	0	0.360525759835531	0	0.509001429010243	0	0	0	0	0	0	0	0	0.836228333211439	0	0	0	0	0	0	0	0	0	0	0	0	0	0	0	0	0	0	0	0	0	0	0	0
rnf2	0	0	1.30724216254945	0	0.721051519671061	0	38.1751071757683	10.1615913462454	0	0	0	0	0	0	0	7.94416916550867	0	6.22191898471825	0	4.9647199305254	0	0	1.83539071529472	0	0	0	0	0	0	0	8.12229168146622	17.6464914085811	0	0	0	0	0	0	0	0
cratb	0	0	0	0	3.60525759835531	0	0	0	184.192509061619	0	0	0	0	0	0	0	0	0	0	0	0	0	0	0	0	0	0	0	0	0	0	0	0	0	0	0	0	0	0	0
lpar5a	0	0	0	0	0	0	0	0.967770604404324	0	0	0	0	0	0	0	0	0	0	0	0	0	0	0	0	0	0	0	3.46626952547691	0	0	0	0	0	0	0	0	0	0	0	0
sept4a	0	0	0	0	0	0	0	0	0	0	0	0	0	0	0	0	0	1.3525910836344	0	0.783903146925063	0	0	0	0	0	0	0	0	0	0	0	0	0	0	0	0	0	0	0	0
lrrfip2	0	0	6.75408450650548	0	3.96578335819084	0	0	0.967770604404324	0	0	0	12.6500992056175	0	17.657392154844	5.74117932581261	9.61662583193154	0	0	0	2.87431153872523	0	0	0	0	4.2134016297163	0	0	3.46626952547691	0	0	0	0	0	0	0	0	0	0	0	0
epn1	0	0	2.39661063134066	0	6.48946367703955	0	0	5.56468097532487	0	24.1342007659138	0	0	0.49428708531113	0	2.55163525591671	0	0	0	1.74982496011386	3.13561258770025	0	0	4.58847678823681	0	2.10670081485815	0	0	0	0	0	8.12229168146622	0	0	0	0	0	0	0	0	0
sirt4	0	0	0.435747387516483	0	0	0	0	0	0	0	0	0	0	0	0	0	0	0	0	0	0	0	0	0	0	0	0	1.73313476273846	0	0	0	0	0	0	0	0	0	0	0	0
npsn	0	0	0	0	0	0	0	0	0	0	0	0	0	0	0	0	0	0	0	1.04520419590008	0	0	0	0	0	0	0	106.587787908415	82.5078175112252	177.047847630845	655.875053278397	45.0965891552629	0	0	287.993806857034	0	0	0	0	0
scara5	0	0	0	0	0	0	0	3.8710824176173	0	0	0	0	0	0	0	0	0	2.43466395054192	0	0	0	0	0	0	0	0	0	1.73313476273846	0	0	0	0	0	1.52139635144306	0	0	0	0	0	0
eaf2	0	0	2.6144843250989	0	0	0	0	0	0	0	0	0	14.3343254740228	3.21043493724437	0	0	0	0	0	4.70341888155038	0	0	0	0	0	0	0	2.59970214410768	0	0	6.09171876109967	0	0	0	0	0	0	0	0	0
ARHGAP44..1.of.2.	0	0	0	0	0	0	0	0	0	0	0	0	0	0	0	0	0	0	0	0.261301048975021	0	0	0	0	0	0	0	0	0	0	0	0	0	0	0	0	0	0	0	0
clu	0	0	1.08936846879121	0	0	0	0	0	0	0	0	0	0	0	0	0	0	0	0	0	0	0	0	0	0	0	0	0	0	0	0	0	0	0	0	0	0	0	0	0
fam46c	0	0	0	0	0	0	1.52700428703073	0	0	0	0	0	0	0	0	0	0	0	3.06219368019926	7.57773042027561	0	0	0	0	0	0	0	0	0	0	0	0	0	0	0	0	0	0	0	0
rnf11a	0	0	0	0	0	0	0	0	0	0	0	0	0	0	4.78431610484384	0	0	0	0	0	0	0	0	0	0	0	0	0	0	0	0	0	0	0	0	0	0	0	0	0
trabd	0	0	1.08936846879121	0	0	0	0	7.98410748633568	0	0	0	0	6.42573210904469	0	0	0	0	2.7051821672688	0	0	0	0	0	0	0	0	0	0	0	0	0	0	0	0	0	0	0	0	0	0
nkx2.1a	0	0	0	0	0	0	13.7430385832766	5.80662362642595	0	0	0	0	0	0	0	0	0	0	0	0	0	0	0	0	0	0	0	0	0	0	0	0	0	0	0	0	0	0	0	0
hsp90aa1.1	0	0	40.9602544265494	0	0	0	0	0	0	0	0	0	21.7486317536897	0	16.9045835704482	27.1774208293718	13.3251171246766	1.3525910836344	17.4982496011386	6.00992412642549	0	0	6.88271518235521	58.1524963973892	0	0	0	0	0	0	0	0	0	0	0	0	0	0	0	0
bzw1a	23.2961491442543	0	52.2896865019779	0	64.1735852507244	2.2818212660653	37.666105746758	36.0494550140611	65.4368124297857	0	0	72.5272354455402	59.3144502373356	0	27.1111245941151	8.7803974987201	39.9753513740298	21.6414573381504	20.1229870413094	33.9691363667527	0.528491266345269	27.1914504633724	27.9897084082445	0	21.593683352296	19.2004215866506	0	0	0	0	0	1.96072126762013	0	0	0	0	0	0	0	0
sae1	0	0	3.05023171261538	0	9.01314399588826	0	2.03600571604097	4.35496771981946	0	0	0	0	0	0	0	0	0	0	0.874912480056931	0.783903146925063	0	0	0	0	0	0	0	0	0	0	0	0	0	0	0	0	0	0	0	0
prc1a	0	0	0	0	0	0	0	0	0	0	0	2.53001984112349	0	0	0	0	0	0	0	2.09040839180017	0	0	0	0	0	0	0	0	0	0	0	0	0	0	0	0	0	0	0	0
rpl21	0	233.103975535168	157.958427974725	123.892218026597	112.844562828521	31.9454977249142	120.633338675428	168.150142515251	77.5547406575238	24.1342007659138	0	45.5403571402229	47.9458472751796	113.970440272175	63.7908813979178	44.3201016602062	103.935913572477	92.5172301205931	73.4926483247822	89.6262597984322	82.444637549862	62.8802291965487	122.053482567099	0	51.6141699640246	101.054850456056	78.7644554208744	116.986596484846	50.4214440346376	68.0953260118637	85.2840626553953	84.3110145076654	0	4.56418905432917	57.4008274835326	0	0	133.26048951049	0	0
per3	0	0	0.871494775032966	0	10.4552470352304	0	7.63502143515365	3.8710824176173	0	0	0	6.74671957632932	2.47143542655565	0	0	0	0	0	0	1.04520419590008	0	0	0	0	25.2804097782978	0	0	0	0	0	0	0	0	0	0	0	0	0	0	0
si.ch211.282j22.3	0	0	7.62557928153845	0	6.84998943687508	0	0	2.90331181321297	0	0	0	0	0	11.771594769896	3.18954406989589	0	0	0	0	0.783903146925063	2.64245633172635	0	0	0	0	0	0	0	0	27.2381304047455	0	0	0	0	0	0	0	0	0	0
scamp4	0	0	0	0	0	0	15.2700428703073	0	0	0	0	0	0.49428708531113	0	0	0	5.33004684987064	0	0	0	0	19.5438550205489	0	0	13.693555296578	0	0	7.79910643232305	0	35.4095695261691	0	0	0	0	2.96900831811375	0	0	0	0	0
mmgt1	0	0	1.30724216254945	0	1.44210303934212	0	0	10.1615913462454	0	0	0	33.7335978816466	1.48286125593339	7.49101485357019	1.91372644193754	0	0	5.13984611781073	10.4989497606832	0	0	0	5.04732446706049	0	0	0	0	0	0	0	0	0	0	0	0	0	0	0	0	0
CABZ01030094.1	0	0	0	0	0	0	0	0	0	0	0	0	0	0	0	0	0	0	0	0	0	0	0	0	0	0	0	0	0	0	0	1.96072126762013	0	0	5.93801663622751	0	0	0	0	0
spopla	0	0	2.39661063134066	0	0	0	0	0	0	0	0	0	0	0	7.33595136076055	0	0	0	0	0	0	0	0	0	0	0	0	0	0	0	0	0	0	0	0	0	0	0	0	0
aqp4	0	0	0	0	0	0	0	0	0	0	0	0	0	0	0	0	0	0	0	0	0	0	0.45884767882368	0	0	0	0	0	0	0	0	0	0	0	0	0	0	0	0	0
ezh2	0	0	4.13960018140659	0	0	0	0	0	0	0	0	0	5.93144502373356	0	78.1438297124494	0	0	5.41036433453761	0	1.04520419590008	0	0	0.917695357647361	0	0	0	0	0	0	0	0	0	0	0	7.91735551497001	0	0	0	0	0
slc25a25a	0	0	0	0	3.24473183851978	0	0	1.45165590660649	0	0	0	0	3.95429668248904	0	0	0	0	1.3525910836344	0	4.70341888155038	0	3.39893130792155	0	0	8.42680325943259	0	0	0	0	0	0	23.5286552114415	0	0	0	0	0	0	0	0
pard3	0	0	7.18983189402197	0	3.24473183851978	0	3.05400857406146	0	0	0	0	0	0	0	0	0	0	0	0	0	0	0	0	0	0	0	0	0	0	0	0	0	0	0	0	0	0	0	0	0
foxn4	0	0	0	0	0	47.9182465873713	0	0	0	0	0	0	0	0	0	0	0	0	0	0	0	0	0	0	0	0	0	0	0	0	0	0	0	0	0	0	0	0	0	0
slc7a6os	0	0	0	0	0	31.9454977249142	0	0	0	0	0	0	0	0	7.01699695377096	0	0	0	0	0	0	0	7.34156286117889	0	0	0	0	0	0	0	0	0	0	0	0	0	0	0	0	0
kctd9	0	0	0	0	0.721051519671061	0	0	0	0	0	0	0	0.98857417062226	0.535072489540728	0	0	0	2.43466395054192	0	1.04520419590008	0	0	1.37654303647104	0	0	14.1476790638478	3.35167895407976	0	0	0	0	0	0	0	0	0	0	0	0	0
clic2	0	0	0.435747387516483	0	6.84998943687508	0	13.2340371542663	12.8229605083573	0	0	0	53.1304166635934	11.8628900474671	11.771594769896	10.5254954306564	0	0	8.92710115198705	0	12.019848252851	20.6111593874655	6.7978626158431	44.508224845897	72.6906204967365	19.4869825374379	111.160335501662	41.895986925997	29.4632909665537	0	0	0	10.457180093974	0	6.08558540577223	0	0	0	0	0	0
slc20a1b	0	0	4.35747387516483	30.0344770973568	0.721051519671061	0	0.509001429010243	0.967770604404324	0	0	0	19.3968187819468	4.44858376780017	0	0.956863220968768	2.50868499963432	0	0.811554650180641	2.18728120014233	7.57773042027561	4.75642139710743	2.54919848094116	3.21193375176576	0	8.95347846314713	3.03164551368168	0	0	0	0	12.1834375221993	0	0	0	0	0	0	0	0	0
ppm1k	0	0	2.17873693758241	0	1.08157727950659	207.645735211942	0	12.8229605083573	0	44.8206585652685	0	0	27.6800767774233	0	1.91372644193754	18.8151374972574	17.7668228329021	4.05777325090321	0.437456240028466	19.8588797221016	0	18.6941221935685	0	0	15.2735809077216	0	8.37919738519941	23.3973192969692	0	0	0	0	0	0	14.8450415905688	0	0	0	0	0
irak4	0	0	0	0	0	0	0	0	0	0	0	0	0	0	0	0	10.6600936997413	0	0	0	0	0	0	0	0	0	0	0	0	0	0	0	0	0	0	0	0	0	0	0
insig1	0	0	0	0	0	0	0	0	0	51.7161444983868	0	0	0	0	0	2.92679916624003	0	0	0	0	0	0	1.37654303647104	0	0	0	0	0	0	0	0	0	0	0	0	0	0	0	0	0
trim16	0	0	0	0	0	0	0	0	0	0	0	0	0	0	0	0	0	0	0	0	0	0	0	0	0	0	0	4.33283690684614	0	0	0	0	0	0	0	0	0	0	0	0
il17d	0	0	1.74298955006593	0	0	0	0	0	0	0	0	0	9.39145462091147	0	0	0	0	0	0	0	0	0	0	0	0	0	0	0	0	0	0	0	0	0	0	0	0	0	0	0
msi1	0	0	5.66471603771428	0	0	0	0	7.98410748633568	0	0	0	0	0	0	0	0	0	0	0	0	0	0	0	0	0	0	0	0	0	0	2.03057292036656	0	0	0	0	0	0	0	0	0
chchd10	0	0	1.30724216254945	0	0	0	0.509001429010243	3.14525446431405	0	58.611630431505	0	10.120079364494	76.120211137914	5.88579738494801	31.8954406989589	32.6129049952461	39.9753513740298	11.9028015359827	24.9350056816225	10.4520419590008	0	10.1967939237647	13.7654303647104	0	0	0	0	0	0	0	0	0	0	0	0	0	0	0	0	0
Sep.06	0	0	3.05023171261538	0	14.7815561532568	0	16.797047157338	3.14525446431405	0	0	0	0	12.8514642180894	3.21043493724437	3.18954406989589	12.5434249981716	21.3201873994826	6.22191898471825	4.81201864031312	9.40683776310076	0	3.39893130792155	3.67078143058944	0	0	0	0	6.93253905095382	0	0	0	4.57501629111363	0	19.7781525687597	0	0	0	0	0	0
ttyh2l	0	0	0	0	0	0	78.3862200675775	0	0	0	0	0	0	0	0	0	0	0	0	0	0	0	2.75308607294208	0	0	0	0	0	0	0	0	0	0	0	0	0	0	0	0	0
CABZ01073795.1	0	652.691131498471	0	0	0	0	0	0	29.0830277465714	0	0	0	0	0	0	0	0	0	0	0	0	0	0.45884767882368	0	0	0	5.02751843111965	0	0	0	0	0	0	0	0	0	0	0	0	0
xrcc4	0	0	0	0	0	0	0	0	0	0	0	0	0	0	0	0	0	0	0	0	0	0	0	0	0	0	0	0	0	38.1333825666436	0	0	0	0	0	0	0	0	0	0
dnaja2l	0	0	1.08936846879121	0	1.80262879917765	0	0.509001429010243	1.69359855770757	0	0	0	0	0	0	0	0	0	0.27051821672688	0	0	0	0	0.45884767882368	0	0	0	0	0	0	0	0	0.653573755873375	0	0	0	0	0	0	0	0
epha4l	0	0	0	0	0	0	0	0	0	0	0	0	0.49428708531113	0	0	0	0	0	0	8.88423566515072	0	0	0	0	0	0	0	0	0	0	0	0	0	0	0	0	0	0	0	101.693596205159
gipc1	0	0	8.9328214440879	0	2.88420607868424	0	5.09001429010243	8.70993543963892	0	0	0	0	6.42573210904469	0	6.37908813979179	0	0	0	0	7.57773042027561	0	18.6941221935685	0	0	8.95347846314713	0	0	34.6626952547691	0	0	0	11.1107538498474	0	0	0	0	0	0	0	0
pnpla6	0	0	0	0	0	0	0	0	0	0	5.34549662217443	0	0	0	0	0	0	0	0	4.18081678360034	0	0	0	0	0	0	0	0	0	0	0	0	0	0	0	0	0	0	0	0
tlk2	0	0	7.18983189402197	0	0	0	0	5.56468097532487	0	6.89548593311824	0	0	0	0	0	0	0	7.03347363489889	0	1.82910734282515	0	0	0	0	0	13.1371305592873	0	0	0	0	0	0	0	0	0	0	0	0	0	0
scn1a	0	0	0	0	0	0	0	0.725827953303243	0	0	0	0	0	0	0	0	0	0	0	0	0	0	0	0	0	0	0	0	0	0	0	0	0	0	0	0	0	0	0	0
ppp1r12a	0	0	5.01109495643955	0	3.60525759835531	0	5.59901571911268	0	0	51.7161444983868	0	18.5534788349056	2.96572251186678	0	4.78431610484384	28.8498774957946	0	37.3315139083095	4.81201864031312	15.9393639874763	8.45586026152431	10.1967939237647	12.3888873282394	14.5381240993473	1.05335040742907	0	0	24.2638866783384	36.6701411161001	0	0	88.2324570429057	0	6.08558540577223	0	0	0	0	0	0
thbs1b	0	0	10.4579373003956	0	7.21051519671061	0	12.2160342962458	26.6136916211189	2.42358564554762	27.5819437324729	0	0	0	2.67536244770364	0	0	0	2.7051821672688	0	0	5.81340392979796	0	0	0	3.68672642600176	0	0	0	0	0	0	5.228590046987	0	0	0	0	0	0	0	0
homer3	0	0	8.71494775032966	0	22.7131228696384	0	0	2.90331181321297	0	0	0	0	0	0	7.33595136076055	0	0	11.6322833192559	0	0	0	0	0	0	0	0	0	0	0	0	0	0	0	0	0	0	0	0	0	0
dla	0	0	5.44684234395604	0	8.65261823605273	0	0	0	0	0	0	0	22.737205924312	0	0	0	0	0	0	0	0	0	0	0	0	0	0	0	0	0	0	0	0	0	0	0	0	0	0	0
cdc25	0	0	2.6144843250989	0	0	0	3.5630100030717	0	0	0	0	7.59005952337048	0	0	0	0	0	0	0	0	0	0	0	0	0	0	0	0	0	0	0	19.6072126762013	0	0	0	0	0	0	0	0
CABZ01115322.1	0	0	0.653621081274724	0	0	0	0	0	0	0	0	2.53001984112349	0	0	0.318954406989589	0	0	0	0	0	0	0	1.83539071529472	0	1.05335040742907	0	0	0	0	8.17143912142364	0	0	0	0	0	0	0	0	0	0
tfeb	0	0	3.26810540637362	0	0	0	0	0	0	0	0	0	0	0	7.65490576775014	0	0	0	0	3.6582146856503	0	0	1.83539071529472	0	0	0	0	0	0	0	0	7.18931131460713	0	0	0	0	0	0	0	0
memo1	0	0	1.74298955006593	0	0.360525759835531	0	9.16202572218438	0	0	0	0	0	0	0	0	2.92679916624003	26.6502342493532	4.05777325090321	0	0	0	0	0	0	7.90012805571806	4.04219401824224	0	0	0	0	0	0	0	0	0	0	0	0	0	0
churc1	0	0	1.96086324382417	0	0	0	0	0	0	0	0	0	0	4.28057991632582	0	0	0	0	0	0	0	0	0	0	0	0	0	0	0	0	0	0	0	0	0	0	0	0	0	0
kras	0	0	14.8154111755604	0	1.44210303934212	0	0	7.25827953303243	4.84717129109524	0	0	59.0337962928815	26.691502606801	19.2626096234662	11.1634042446356	5.01736999926863	0	24.887675938873	7.43675608048391	20.3814818200516	8.45586026152431	29.7406489443136	17.4362117952999	0	0	9.09493654104504	0	25.9970214410768	0	0	22.3363021240321	0	0	9.12837810865834	15.83471102994	0	0	0	0	0
cmtm6	0	0	0	0	0	0	0	0	0	0	0	0	0	0	0	0	0	0	0	0	0	0	0	0	4.2134016297163	0	0	0	0	0	0	0	0	0	0	0	0	0	0	0
DDX17	0	0	1.96086324382417	0	0	0	0	0	0	0	0	0	3.95429668248904	0	0	0	0	2.16414573381504	0	0	0	0	0	0	0	0	0	0	0	10.8952521618982	0	0	0	0	0	0	0	0	0	0
cdkn1c	0	0	3.48597910013186	0	10.0947212753949	0	16.797047157338	10.6454766484476	33.9301990376667	0	0	11.8067592585763	0	0	0	0	0	4.05777325090321	0	4.9647199305254	2.11396506538108	5.94812978886271	0	0	0	0	0	0	0	0	0	0	0	0	0	0	0	0	0	0
srsf2b	0	0	2.17873693758241	0	0	0	0	0	0	0	0	0	0	0	3.50849847688548	0	0	1.08207286690752	2.62473744017079	0	1.58547379903581	0	1.37654303647104	0	0	0	0	5.19940428821537	0	5.44762608094909	20.3057292036656	1.96072126762013	0	0	20.7830582267963	0	0	0	0	0
nprl3	0	0	0	0	0	0	0	0	0	0	0	0	0	0	0	0	0	0	0	0	0	0	0	0	0	0	0	0	0	0	0	0	0	0	8.90702495434126	0	0	0	0	0
pomgnt2	0	0	0	0	2.88420607868424	0	0	0	0	0	0	0	0	0	0	0.418114166605719	0	0.541036433453761	0	0	0	0	7.80041054000257	0	0	0	0	0.866567381369228	0	0	0	0	0	0	0	0	0	0	0	0
cbsb	0	0	0	0	0	0	14.2520400122868	0	0	0	0	0	0	0	1.91372644193754	0	0	0	0	0	0	0	0	0	0	0	0	0	0	0	0	0	0	0	0	0	0	0	0	0
kif11	0	0	0	0	12.6184015942436	0	1.01800285802049	1.45165590660649	0	0	26.7274831108722	20.240158728988	1.97714834124452	0	0	0	6.21838799151575	0	0	0	0	0	0	0	0	0	0	0	0	0	0	15.0321963850876	0	0	0	0	0	0	0	0
ndel1a	0	0	0	0	0	0	32.0670900276453	0	0	0	0	0	0	0	0	0	0	0	0	2.09040839180017	1.58547379903581	0	10.5534966129447	0	0	0	0	1.73313476273846	0	0	0	0	0	0	0	0	0	0	0	0
sh3glb1b	0	0	8.49707405657142	0	0	0	0	2.17748385990973	0	0	0	0	22.2429188390009	18.1924646443848	4.46536169785425	10.452854165143	12.4367759830315	3.51673681744944	0	3.39691363667527	0.528491266345269	23.7925191554508	0	0	2.10670081485815	0	0	0	0	0	0	8.49645882635388	0	0	0	0	0	0	0	0
fkbp7	0	0	11.1115583816703	0	6.48946367703955	41.0727827891754	6.10801714812292	1.69359855770757	0	93.0890600970962	0	0	0	0	0	0	12.4367759830315	0	0	5.22602097950042	4.75642139710743	7.64759544282349	0	0	0	0	3.35167895407976	7.79910643232305	0	0	0	0	0	0	0	0	0	0	0	0
psma8	0	0	3.26810540637362	0	2.16315455901318	52.4818891195019	14.2520400122868	2.17748385990973	14.5415138732857	0	0	14.3367790996998	3.46000959717791	6.42086987448874	2.55163525591671	2.0905708330286	3.55336456658042	0	3.49964992022772	4.9647199305254	22.7251244528466	6.7978626158431	12.3888873282394	0	5.26675203714537	11.1160335501662	16.7583947703988	2.59970214410768	0	0	0	0	0	0	6.92768607559876	0	0	0	0	0
rab34b	0	0	0	0	0	0	0	0	0	0	0	5.90337962928815	0	0	0	0	0	0	0	0	0	3.39893130792155	0	0	0	0	0	0	0	0	0	0	0	0	0	0	0	0	0	0
trmt1	0	0	0	0	0	0	0.509001429010243	0	0	0	0	0	0	0	0	0.418114166605719	0	0	0	4.9647199305254	0	0	8.71810589764993	0	0	0	0	0	0	0	0	0	0	0	2.96900831811375	0	0	0	0	0
mios	0	0	0	0	0	0	1.01800285802049	0	0	0	0	0	0	0	0	0	0	0.541036433453761	0	0	0	0	0	0	0	0	0	0	0	0	0	0	0	0	0	0	0	0	0	0
gtf2a1	0	0	2.17873693758241	0	12.257875834408	0	3.5630100030717	0	0	0	0	0	31.6343734599123	0	0	7.94416916550867	0	3.24621860072256	0	0	0	0	0	0	0	0	0	0	0	0	0	0	0	0	20.7830582267963	0	0	0	0	0
hnrnpa1a	559.107579462103	0	202.840408888923	108.874979477918	247.681197007009	0	173.060485863483	176.618135303789	67.8603980753333	444.758842686126	0	39.6369775109347	34.105808886468	74.9101485357019	63.7908813979178	37.212160827909	83.50406731464	7.03347363489889	35.4339554423057	71.3351863701808	34.3519323124425	32.2898474252547	2.2942383941184	0	30.0204866117286	54.5696192462702	1.67583947703988	8.66567381369228	0	0	0	171.236324038824	0	0	7.91735551497001	0	0	0	0	0
pdlim3a	0	0	0	0	0	0	0	0	0	0	0	0	1.97714834124452	0	0	0	0	0	0	0	0	0	0	0	0	0	0	0	0	0	0	0	0	0	0	0	0	0	0	0
zgc.92907	0	0	0	0	4.6868348778619	0	0	0	0	0	0	0	2.47143542655565	0	0	0	0	4.86932790108385	0	0	0	5.94812978886271	0	0	0	0	0	0	0	0	0	0	0	0	0	0	0	0	0	0
fgfr1a	11.6480745721271	0	2.17873693758241	503.077491380726	14.4210303934212	29.6636764588489	4.58101286109219	30.2428313876351	0	0	0	0	0	0	0	0	0	0	0	0	0	0	0	0	0	0	0	0	0	0	0	0	0	0	0	0	0	0	0	0
slc17a9b	0	0	0	0	0	0	0	0	0	0	0	0	0	0	0	0	0	0	7.87421232051238	0	0	0	0	0	0	0	0	0.866567381369228	0	0	0	0	0	0	0	0	0	0	0	0
fbxo9	0	0	0.871494775032966	0	0	0	0	0.725827953303243	0	0	0	0	0	0	0	3.34491333284575	0	0	0.874912480056931	0.783903146925063	0	3.39893130792155	4.58847678823681	0	0	0	0	0	0	0	0	3.92144253524025	0	0	0	0	0	0	0	67.7957308034391
wdr3	0	0	3.48597910013186	0	7.93156671638167	22.818212660653	4.58101286109219	1.20971325550541	0	0	0	0	0	0	0	0	9.77175255809617	0	0	0	0	8.49732826980387	0.45884767882368	0	0	0	0	0	0	0	0	0	0	0	0	0	0	0	0	0
si.ch211.288d18.1	0	0	0	0	0	0	0	0	0	0	0	0	0	0	0	0	0	0	0	0	0	0	0	0	0	0	18.4342342474387	0	0	0	0	11.1107538498474	0	0	0	0	0	0	0	0
pptc7a	0	0	0	0	0	0	2.03600571604097	0	0	0	0	0	0	0	0	0	0	0	0	0	0	0	0	0	0	0	0	0	0	0	0	0	0	0	11.876033272455	0	0	0	0	0
snrpb	0	0	38.1278964076922	0	32.0867926253622	109.527420771134	35.1210986017068	57.0984656598551	36.3537846832143	62.0593733980641	0	0	17.7943350712007	17.1223196653033	14.6719027215211	27.5955349959775	17.7668228329021	22.4530119883311	16.1858808810532	44.4211783257536	31.1809847143709	33.1395802522351	107.370356844741	0	2.63337601857269	17.1793245775295	0	2.59970214410768	0	0	24.3668750443987	57.514490516857	0	0	3.958677757485	0	0	0	0	0
ahsa1l	0	0	0.653621081274724	0	0	0	0	4.59691037092054	0	0	0	0	0	4.81565240586655	10.2065410236669	0	0	0.27051821672688	0	1.04520419590008	11.0983165932507	0	3.67078143058944	0	0	0	0	0	0	0	0	7.8428850704805	0	0	0	0	0	0	0	0
ccne1	0	0	0	0	0	0	0	1.45165590660649	0	0	0	0	0	0	0	0	0	0	0	0	0	0	0	0	0	0	0	0	0	0	8.12229168146622	0	0	0	0	0	0	0	0	0
uqcrb	0	0	1.08936846879121	0	0	0	0	0	0	0	0	0	0	0.535072489540728	1.27581762795836	0.836228333211439	0	0.27051821672688	0	0	0.528491266345269	0.849732826980388	0	0	0	0	0	0	9.16753527902501	0	0	0	0	0	0	0	0	0	0	0
rpp14	0	0	8.06132666905493	0	0	0	0	6.04856627752703	0	0	0	0	0	0	0	0	0	0	0	3.13561258770025	0	0	0	0	0	0	0	0	0	0	0	0	0	0	0	0	0	0	0	0
arhgef18a	0	0	0	0	0	0	0	0	0	0	0	0	0	2.14028995816291	0	0	0	0	0	0	0	0	0	0	0	0	0	0	0	0	0	0	0	0	0	0	0	0	0	0
sema3fa	0	0	0	0	0	38.7909615231101	0	0	0	0	0	0	0	0	0	0	0	0	0	0	0	0	0	0	0	0	0	0	0	0	0	0	0	0	0	0	0	0	0	0
cahz	0	0	0	0	0	0	2.54500714505122	0	0	0	0	0	0	0	15.3098115355003	0	0	0	0	0	0	0	0	0	0	0	0	0	0	0	0	0	0	0	0	0	0	0	0	0
ndrg2	93.1845965770171	46.6207951070336	11.9830531567033	67.5775734690527	41.8209881409215	59.3273529176978	34.6120971726965	5.80662362642595	14.5415138732857	13.7909718662365	16.0364898665233	23.6135185171526	38.060105568957	25.1484070084142	4.78431610484384	16.7245666642288	9.77175255809617	0.541036433453761	22.3102682414517	14.8941597915762	11.6268078595959	1.69946565396077	27.9897084082445	0	0	27.2848096231351	0	6.93253905095382	0	0	56.8560417702635	11.1107538498474	0	45.6418905432917	0	0	0	0	0	0
atp6v1d	0	0	2.39661063134066	0	2.16315455901318	0	6.10801714812292	2.66136916211189	0	0	24.0547347997849	0	0	3.7455074267851	10.844449837646	0	0	0	0	1.30650524487511	0	18.6941221935685	2.75308607294208	0	2.10670081485815	0	0	0	0	0	0	1.96072126762013	0	25.863737974532	1.9793388787425	0	0	0	0	0
zfpl1	0	0	0.217873693758241	0	0	0	0	0	0	0	0	0	0	0	0	0	10.6600936997413	0	0	0	0	0	14.2242780435341	0	0	0	0	0	0	0	0	0	0	0	0	0	0	0	0	0
acvr2aa	0	0	0.217873693758241	0	0	0	0	0	0	34.4774296655912	0	0	2.96572251186678	5.35072489540728	0	0	0	0	0	0	4.75642139710743	0	0	0	0	0	46.9235053571167	0	0	0	0	0	0	0	0	0	0	0	0	0
fgfr1b	0	0	6.318337118989	0	0	0	1.52700428703073	0	0	0	0	0	0	0	0	0	0	0	0	0	0	0	0	0	0	0	0	0	0	0	0	0	0	0	0	0	0	0	0	0
dnajc11	0	0	3.92172648764835	0	2.88420607868424	0	0	0	0	0	0	0	0	0	2.55163525591671	0	0	0	6.12438736039852	3.13561258770025	0	0	2.75308607294208	0	0	0	0	0	0	0	0	0	0	0	0	0	0	0	0	0
rplp2l	302.849938875306	372.966360856269	772.144370679208	574.409374486948	835.338185538924	237.309411670791	745.178092070996	552.83895776597	196.310437289357	634.384705846877	326.07529395264	172.884689143439	207.106288745364	207.073053452262	127.262808388846	100.765514151978	661.814150525604	257.803860540717	272.972693777762	234.387040930594	453.973997790586	302.504886405018	402.868262007191	188.995613291515	253.330772986692	99.0337534469349	184.342342474387	422.018314726814	22.9188381975625	0	192.904427434823	364.04058202147	43.7036541548811	34.9921160831903	379.043395279189	0	1225.66998468606	133.26048951049	0	0
akt2	0	0	0	0	9.73419551555932	0	1.52700428703073	0	0	0	0	0	22.2429188390009	0	2.55163525591671	0	0	0	6.12438736039852	10.4520419590008	2.11396506538108	0	2.2942383941184	0	21.0670081485815	0	0	14.7316454832769	0	0	0	15.685770140961	0	0	0	0	0	0	0	0
ccdc28b	0	0	9.58644252536262	0	4.32630911802637	0	0	0	0	0	0	0	0	1.60521746862218	0	0	0	0	0	0	0	0	0	0	0	0	0	0	0	0	0	0	0	0	0	0	0	0	0	0
pcyt1aa	0	0	1.74298955006593	26.2801674601872	1.08157727950659	0	0	0	0	0	0	0	0	0	7.33595136076055	13.379653331383	0	8.11554650180641	14.4360559209394	2.87431153872523	0	0	0	0	0	43.4535856961041	0	0	0	0	0	18.9536389203279	0	0	0	0	0	0	0	0
ppp1r14aa	0	0	0	0	2.16315455901318	0	38.6841086047785	22.0167812501984	9.69434258219047	0	0	0	0	0	0	0	0	0	0	0	0	0	0	0	0	0	0	16.4647802460153	0	0	0	0	0	0	0	0	0	0	0	0
ift46	0	0	0	0	2.52368031884871	0	0	0.483885302202162	0	0	0	0	0	0	0	0	0	0	0	0	5.28491266345269	0	2.75308607294208	0	0	0	0	0	0	0	0	0	0	0	0	0	0	0	0	0
krr1	0	0	0.217873693758241	0	0	0	3.5630100030717	2.66136916211189	0	0	0	0	0	0	0	0	0	1.08207286690752	0	0.261301048975021	0	0	0	0	0	0	0	0	0	0	0	0	0	0	0	0	0	0	0	0
rnpc3	0	0	0.217873693758241	0	0	0	0	0	0	0	0	0	0	0	0	0	18.6551639745472	0	0	5.74862307745046	0	0	0	0	2.10670081485815	0	0	0	0	0	20.3057292036656	0	0	0	0	0	0	0	0	0
traip	0	0	1.96086324382417	0	0	0	0	0	0	0	0	13.4934391526586	0	0	0	0	0	0	0	0	0	0	0	0	0	0	0	0	0	0	0	0	0	0	1.9793388787425	0	0	0	0	0
UQCC2	0	0	2.83235801885714	0	6.84998943687508	84.4273868444161	0	6.04856627752703	0	0	0	5.06003968224699	4.9428708531113	17.657392154844	1.59477203494795	2.0905708330286	13.3251171246766	9.19761936871393	13.123687200854	14.1102566446511	12.6837903922865	10.1967939237647	32.1193375176576	48.460413664491	7.37345285200352	0	0	39.8620995429845	0	0	0	10.457180093974	34.9629233239049	0	18.8037193480538	0	0	0	0	0
tlx2	0	0	3.7038527938901	0	0.360525759835531	0	3.05400857406146	0	0	0	0	0	0	0	0	0	0	0	0	0	0	0	0	0	0	0	0	0	0	0	0	0	0	0	0	0	0	0	0	0
osbpl1a	0	0	0	0	0.721051519671061	0	0	0	0	0	0	0	0	0	0	0	0	0	0	0	0	0	0	0	0	0	0	0	0	0	0	0	0	0	0	0	0	0	0	0
atf7a	0	0	0	0	0	0	2.03600571604097	0	0	0	0	0	0	0	0	0	0	1.3525910836344	0	5.48732202847544	0	0	0	0	0	0	0	0	0	0	0	0	0	0	0	0	0	0	0	0
blzf1	0	0	5.88258973147252	0	0	13.6909275963918	10.6890300092151	2.17748385990973	0	0	0	0	0	0	2.55163525591671	0	0	0	0	0	0	4.24866413490194	0	0	0	0	0	0	0	0	0	0	0	39.5563051375194	0	0	0	0	0	0
nae1	0	0	3.92172648764835	0	6.48946367703955	0	10.6890300092151	0	0	0	0	0	8.40288045028921	3.21043493724437	3.18954406989589	0	0	2.97570038399568	2.62473744017079	4.70341888155038	0.528491266345269	0	1.37654303647104	0	0	0	0	2.59970214410768	0	0	0	4.57501629111363	0	0	0	0	0	0	0	0
stk3	0	0	0.871494775032966	0	0	0	0	0	0	0	0	10.9634193115351	0	0	6.37908813979179	0	0	0	0	0.522602097950042	2.64245633172635	0	5.50617214588417	0	0	0	0	0	0	0	0	0	0	21.2995489202028	0	0	0	0	0	0
arhgap33	0	0	0	0	0	0	14.7610414412971	0	0	0	0	0	0	1.60521746862218	0	0	0	0	0	0	0	0	0	0	0	0	0	0	0	0	0	0	0	0	0	0	0	0	0	0
ncaldb	0	0	0	0	0	0	0	0	0	0	0	0	0	0	3.50849847688548	0	0	0	0	1.56780629385013	0	0	0	0	0	0	0	7.79910643232305	0	0	0	0	0	0	0	0	0	0	0	0
nfatc2ip	0	0	0.653621081274724	0	11.536824314737	0	0	0	0	0	0	0	3.95429668248904	0	0	0	0	0	0	0	0	0	0	0	0	0	0	0	0	0	0	0	0	0	0	0	0	0	0	0
fyna	0	0	0	0	0	0	0	0	0	0	0	0	0	0	0	0	0	0	0	9.66813881207578	0	0	0	0	0	0	0	0	0	0	0	0	0	0	0	0	0	0	0	0
zgc.64106	0	0	0	0	0	0	0	0	0	0	0	0	0	0	0	2.50868499963432	0	0	0	0.783903146925063	0	0	0	0	0	12.1265820547267	0	0	0	0	0	0.653573755873375	0	0	19.793388787425	0	0	0	0	0
mknk2a	0	0	0	0	0	0	7.12602000614341	0	0	0	0	0	0	0	0	0	0	0	0	0	0	0	0	0	0	0	0	0	0	0	0	0	0	0	0	0	0	0	0	0
zgc.77816	0	0	0	0	0	0	0	0.725827953303243	0	0	0	0	0	8.02608734311092	2.23268084892712	0	0	3.51673681744944	0	3.39691363667527	0	11.8962595777254	4.12962910941313	0	0	0	3.35167895407976	0	0	0	0	0	0	0	12.8657027118263	0	0	0	0	0
NPR2	0	0	0	0	0	0	51.9181457590448	19.1134694369854	0	0	0	0	4.44858376780017	0	0	0	0	0	0	0	5.81340392979796	8.49732826980387	4.58847678823681	0	0	0	0	0	0	0	12.1834375221993	3.26786877936688	0	0	0	0	0	0	0	0
tnnc1a	0	0	2.83235801885714	15.0172385486784	2.88420607868424	0	7.12602000614341	1.93554120880865	67.8603980753333	234.44652172602	130.964667243274	479.860429866423	273.835045262366	192.091023745121	171.597470960399	149.266757478242	337.56963382514	168.532849020847	135.173978168796	139.273459103686	169.117205230486	168.247099742117	138.571999004751	188.995613291515	134.302176947207	98.0232049423743	122.336281823911	249.571405834338	110.0104233483	29.96194344522	58.8866146906301	230.711535823301	218.518270774406	41.0777014889625	43.545455332335	1249.59016393443	0	0	0	237.285057812037
fen1	0	361.311162079511	6.53621081274724	0	3.60525759835531	0	0	0.483885302202162	0	0	0	0	0	2.67536244770364	7.97386017473973	0	0	1.89362751708816	0	1.30650524487511	0	0	4.58847678823681	0	0	0	0	7.79910643232305	0	0	0	0	0	0	0	0	0	0	0	0
rps9	23.2961491442543	641.035932721713	520.936001775955	533.111968478082	582.609627894217	723.3373413427	514.091443300346	686.391301173767	717.381351082095	430.96787081989	358.148273685687	306.132400775943	238.740662205276	237.572185356083	217.845859973889	238.32507496526	458.384029088875	312.448540319547	468.515633070486	320.616387092351	571.827550185581	415.519352393409	404.244805043662	344.068937017886	275.977806746417	245.563286608216	273.161834757501	542.471180737136	233.772149615138	315.962312695047	383.778281949279	198.032848029633	148.592424126596	211.474092850585	354.301659294908	0	0	0	463.843813387424	0
col2a1b	69.8884474327628	0	24.8376010884395	0	45.7867714991124	9.1272850642612	16.2880457283278	11.6132472528519	0	0	0	0	0	0	0	0	0	0.811554650180641	0.437456240028466	0	0	0	0	0	0	0	0	0	0	0	0	0	0	0	0	0	0	0	0	0
lsm14ab	0	0	8.71494775032966	0	15.8631334327633	0	0	10.1615913462454	0	0	0	0	0.98857417062226	0	0	2.50868499963432	20.4318462578374	7.57451006835265	0	6.53252622437553	0	0	8.71810589764993	0	4.74007683343083	0	0	5.19940428821537	0	0	0	37.2537040847824	0	0	22.7623971055388	0	0	0	0	0
sigmar1	0	0	0	0	0	0	0	0	0	75.8503452643006	0	0	0	5.35072489540728	0	0	0	3.24621860072256	12.248774720797	5.74862307745046	0	0	0	0	0	0	0	0	0	0	0	0	0	0	0	0	0	0	0	0
ryr1a	0	0	0	0	0	0	0	0	0	0	0	0	0	0	0	0	0	0	0	0.522602097950042	0	0	0	0	0	0	0	0	0	0	0	0	0	0	0	0	0	0	0	0
fes	0	0	0	0	0	0	0	0	0	0	0	0	0	0	0	0	0	0	0	2.35170944077519	0	0	0	0	0	0	0	0	0	0	0	0	0	0	0	0	0	0	0	0
gsna	0	0	4.57534756892307	0	0	4.5636425321306	0	1.69359855770757	0	0	0	10.9634193115351	8.89716753560034	0	5.42222491882302	5.85359833248007	6.21838799151575	13.2553926196171	12.6862309608255	14.8941597915762	13.2122816586317	0	0	0	6.84677764828898	36.3797461641802	5.02751843111965	8.66567381369228	0	0	0	5.88216380286038	375.851425731978	0	0	0	0	0	0	0
otub1b	0	0	4.35747387516483	0	20.5499683106252	0	0	0	0	0	0	0	0	21.4028995816291	2.55163525591671	8.36228333211439	0	0.541036433453761	0	21.1653849669767	0	20.3935878475293	10.094648934121	0	0	0	0	4.33283690684614	0	0	0	41.828720375896	0	0	0	0	0	0	0	0
CABZ01044048.1	0	0	0	0	0.360525759835531	0	0	0	0	0	0	0	0	0	0	0	0	0	0	0	0	0	0	0	0	0	0	0	0	0	0	0	0	0	0	0	0	0	0	0
lace1a	0	0	5.22896865019779	0	3.24473183851978	0	0	0	0	0	0	0	0.49428708531113	0	0	0	0	14.3374654865247	0	0	0	6.7978626158431	0	0	0	0	25.1375921555982	0	0	0	0	0	0	0	0	0	0	0	0	0
calcrla	0	0	4.13960018140659	101.366360203579	1.80262879917765	0	0	1.69359855770757	0	0	0	0	0	0	0	9.61662583193154	12.4367759830315	4.05777325090321	0	1.82910734282515	2.64245633172635	0	1.83539071529472	0	0	0	0	6.06597166958459	0	29.96194344522	0	13.0714751174675	0	0	76.2045468315863	0	0	1199.34440559441	0	0
sirt2	0	0	0	0	6.84998943687508	0	5.09001429010243	4.11302506871838	0	0	0	0	0	0	0	1.25434249981716	0	0	0	0	0	0	0	0	0	0	0	7.79910643232305	0	0	0	9.80360633810063	0	0	0	0	0	0	0	0
scube3	0	0	0	0	0	25.1000339267183	0	0	0	0	0	0	0	0	0	0	0	0	0	1.04520419590008	0	0	0	0	0	0	0	0	0	0	0	0	0	0	0	0	0	0	0	0
DCUN1D3	0	0	0	0	0	0	0	0.967770604404324	0	0	0	0	0	0	0	0	0	0	0	0	0	0	1.83539071529472	0	0	0	0	0	0	0	0	0	0	0	0	0	0	0	0	0
ppm1bb	0	0	3.92172648764835	0	18.3868137516121	0	4.58101286109219	1.69359855770757	26.6594421010238	0	0	20.240158728988	27.1857896921122	19.2626096234662	0	0	5.33004684987064	0	5.24947488034159	2.87431153872523	0	0	0	0	0	29.3059066322562	6.70335790815953	0	0	0	0	0	0	0	0	0	0	0	0	0
si.ch211.212o1.2	0	0	0	0	0	0	0	0	0	0	0	0	3.95429668248904	5.88579738494801	0	14.6339958312002	0	1.89362751708816	0	3.39691363667527	0	11.046526750745	0	0	0	22.2320671003323	0	0	0	0	0	5.88216380286038	0	0	0	0	0	0	0	0
lpcat1	0	0	0	0	0	0	0	0	0	0	0	0	2.47143542655565	0	0	0	0	0	0	0	0	3.39893130792155	0.917695357647361	0	1.58002561114361	0	0	0	0	0	0	0	0	0	0	0	0	0	0	0
rcc2	0	0	18.083516581934	0	17.665762231941	0	21.8870614474405	42.8238492448914	0	0	0	0	4.9428708531113	0	0	5.85359833248007	0	5.68088255126449	0	39.1951573462532	6.34189519614323	4.24866413490194	0	0	0	0	0	41.5952343057229	0	0	22.3363021240321	0	0	0	10.8863638330838	0	0	0	0	0
mif4gda	0	0	0	78.8405023805615	3.60525759835531	0	0	0	0	0	0	0	0	0	0	0	0	0	0	0	0	0	0	0	0	0	0	0	0	0	0	26.142950234935	0	0	0	0	0	0	0	0
ORAI1..2.of.2.	0	0	0	0	0	0	0	0	0	0	0	0	0	5.88579738494801	0	0	0	2.7051821672688	0	0	0	22.0930535014901	0	0	0	0	0	0	0	0	0	11.1107538498474	0	0	37.6074386961075	0	0	0	0	0
myl4	0	0	64.054865964923	0	0	0	0	0	0	0	0	0	1.48286125593339	0	0	0	0	0	0	0	0	2.54919848094116	0	0	0	0	0	0	0	0	0	0	0	0	0	0	0	0	0	0
sema6dl	0	0	0	0	0	0	0	0	0	0	0	2.53001984112349	0	0	0	0	0	0	0	0	0	0	0	0	0	0	0	0	0	0	0	0	0	0	0	0	0	0	0	0
ugt2a5	0	0	0	0	0	0	0	0	0	0	0	0	0	0	0	0	0	0	0	0	0	0	0	0	0	0	0	0	0	0	0	0	0	9.12837810865834	0	0	0	0	0	0
hspb7	0	0	0.871494775032966	0	0	0	0	0	43.6245416198571	13.7909718662365	0	197.341547607633	101.328852488782	115.575657740797	156.287659424899	77.3511208220581	65.7372444817379	67.0885177482663	52.9322050434443	82.8324325250817	87.7295502133147	65.4294276774898	94.0637741588545	0	31.0738370191577	23.2426156048929	35.1926290178375	38.9955321616152	105.426655708788	49.0286347285418	0	35.9465565730356	244.740463267334	98.8907628437986	39.58677757485	0	0	0	0	0
arrb2b	0	0	0	0	0	0	0	0.967770604404324	0	27.5819437324729	0	4.21669973520582	10.3800287915337	0	5.42222491882302	2.92679916624003	0	2.97570038399568	0	7.31642937130059	2.11396506538108	0	0	0	1.58002561114361	0	0	0	0	0	0	0	0	0	0	0	0	0	0	0
atp5f1	0	0	45.3177283017142	0	29.5631123065135	11.4091063303265	25.9590728795224	57.0984656598551	0	41.3729155987094	40.0912246663082	88.5506944393223	240.71781054652	69.0243511507539	110.358224818398	186.478918306151	238.075425960889	150.949164933599	68.2431734444406	177.162111205064	68.703864624885	93.4706109678426	89.9341450494414	145.381240993473	41.0806658897339	94.9915594286926	0	202.776767240399	0	0	54.825468849897	209.14360187948	0	7.60698175721528	98.9669439371251	0	0	0	0	0
spag7	0	0	2.6144843250989	0	7.57104095654614	0	0	7.01633688193135	0	0	0	2.53001984112349	0	7.49101485357019	0	12.1253108315659	0	0.541036433453761	8.74912480056931	2.87431153872523	0	0.849732826980388	0	0	3.68672642600176	0	0	0	59.5889793136626	0	0	0	0	0	0	0	0	0	0	0
sfpq	11.6480745721271	0	5.66471603771428	60.0689541947135	22.7131228696384	0	35.1210986017068	43.0657918959924	0	0	0	48.0703769813464	52.8887181282909	45.4811616109619	14.3529483145315	15.4702241644116	2.66502342493532	11.0912468858021	9.18658104059778	13.0650524487511	0	0	6.88271518235521	0	10.0068288705762	0	0	84.9236033741843	0	19.0666912833218	0	10.457180093974	0	1.52139635144306	0	0	0	0	0	0
pou6f1	0	0	0.435747387516483	0	3.24473183851978	0	0	0	0	0	0	0	0	0	0	0	0	0	0	0	0	0	0	0	0	0	0	0	0	0	0	0	0	0	6.92768607559876	0	0	0	0	0
calcrlb	0	0	0	0	0	0	0	0	0	0	0	0	0	0	8.9307233957085	0	0	0	0	14.1102566446511	0	0	11.471191970592	0	0	0	0	14.7316454832769	0	0	0	0	0	0	7.91735551497001	0	0	0	0	0
si.dkey.23k10.5	0	0	0	0	0	0	0	0	0	0	0	0	0	0	2.55163525591671	0	0	0	0	0	0	0	0	0	0	0	0	0	0	0	0	0	0	0	0	0	0	0	0	0
sox5	0	0	22.0052430695824	379.185273354129	12.6184015942436	0	3.05400857406146	5.80662362642595	0	0	0	27.8302182523584	0	0	0	0.836228333211439	0	0	0	0	0	0	3.67078143058944	0	0	0	0	7.79910643232305	0	0	0	0	0	39.5563051375194	1.9793388787425	0	0	0	0	0
smarcb1b	0	0	4.35747387516483	0	28.4815350270069	0	17.3060485863483	4.59691037092054	4.84717129109524	0	0	0	0	0	0	0	0	8.65658293526017	9.62403728062624	0	10.0413340605601	0	0	0	0	0	0	0	0	0	0	0	0	0	0	0	0	0	0	0
atxn2l	0	0	3.48597910013186	0	4.6868348778619	0	25.4500714505122	15.2423870193681	0	0	0	0	0	0	0	0	0	3.78725503417633	0	0	45.4502489056932	0	0	0	0	0	0	0	0	0	0	1.96072126762013	0	0	0	0	0	0	0	0
epha4b	0	0	49.4573284831208	11.2629289115088	8.2920924762172	47.9182465873713	9.16202572218438	5.0807956731227	0	0	0	0	0	0	0	0	0	0	0	0	0	0	0	0	0	0	0	0	0	0	0	0	0	0	0	0	0	0	0	0
dennd6b	0	0	0	0	1.08157727950659	0	0	0	0	0	0	0	0	0	0	0	0	0	0	0	0	0	0	0	0	0	0	0	0	0	0	0	0	0	0	0	0	0	0	0
FOXK2..1.of.2.	0	0	28.1057064948131	0	40.0183593417439	0	0	6.29050892862811	0	0	0	0	0	4.28057991632582	4.78431610484384	6.27171249908579	0	3.51673681744944	0	0	0	0	0	0	0	20.2109700912112	0	0	0	0	0	26.142950234935	0	12.1711708115444	0	0	0	0	0	0
actr1	0	0	0	0	18.3868137516121	0	11.1980314382254	51.7757273356313	0	0	18.7092381776105	0	0	3.7455074267851	0	16.7245666642288	0	1.89362751708816	0	13.8489555956761	13.2122816586317	73.0770231203133	13.7654303647104	0	8.42680325943259	0	0	0	0	0	6.09171876109967	0	0	0	35.628099817365	0	0	0	0	0
rbm39a	0	0	1.74298955006593	0	1.80262879917765	0	0	1.69359855770757	0	0	0	7.59005952337048	0	0	0	0	0	5.13984611781073	1.74982496011386	0	0	0	0	0	0	3.03164551368168	0	0	0	0	0	0	0	0	0	0	0	0	0	0
mybpc3	0	0	0	0	0.360525759835531	0	0	0.483885302202162	29.0830277465714	79.2980882308597	26.7274831108722	128.187671950257	148.286125593339	89.3571057533016	128.538626016804	185.224575806334	116.372689555509	110.371432424567	68.6806296844691	267.049672052472	98.8278668065654	50.9839696188232	33.4958805541287	77.5366618631856	56.3542467974555	68.7172983101181	20.1100737244786	0.866567381369228	0	8.17143912142364	24.3668750443987	67.3180968549576	43.7036541548811	51.7274759490639	99.9566133764964	0	0	0	0	0
slc26a2	0	0	0.217873693758241	0	0.360525759835531	0	0.509001429010243	1.45165590660649	0	0	0	0	0	0	0	0	0	0	0	0	0	6.7978626158431	0	0	0	0	0	0	0	0	0	0	0	0	0	0	0	0	0	0
tceb3	0	0	0	0	13.3394531139146	0	0	0	0	0	0	10.9634193115351	0	5.88579738494801	18.1804011984066	0	0	0	0	12.019848252851	3.17094759807162	2.54919848094116	2.75308607294208	0	0	0	0	6.06597166958459	0	0	0	34.6394090612889	0	0	3.958677757485	0	0	0	0	0
syt5b	0	0	0	0	0	0	0	13.7907311127616	0	0	13.3637415554361	0	0	0	0	0	0	0	0	0	0	0	0	0	0	0	0	0	0	0	0	0	0	0	0	0	0	0	0	0
snrpd1	0	0	28.5414538823296	0	20.5499683106252	63.8909954498284	8.1440228641639	28.7911754810287	14.5415138732857	0	0	16.0234589937821	21.2543446683786	2.14028995816291	11.1634042446356	15.8883383310173	5.33004684987064	8.38606471853329	5.24947488034159	2.87431153872523	0	0	1.83539071529472	0	11.0601792780053	7.07383953192392	16.7583947703988	0	0	0	16.2445833629324	0	0	7.60698175721528	21.7727276661675	0	0	0	0	0
twf1b	0	0	0.435747387516483	0	0	0	3.05400857406146	0	0	0	0	0	0	0	0	0	0	0	3.93710616025619	0	0	0	0	0	0	0	0	17.3313476273846	0	0	0	0	0	0	0	0	0	0	0	0
chuk	0	0	0	0	3.60525759835531	0	0	0	0	0	0	0	0	0	0	0	0	0	0	0	1.05698253269054	0	6.42386750353153	0	0	0	0	0	0	0	0	0	0	0	0	0	0	0	0	0
aldoaa	0	34.9655963302752	10.0221899128791	48.8060252832047	9.37366975572379	0	31.0490871696249	44.5174478025989	0	62.0593733980641	50.7822179106571	118.067592585763	168.551896091095	204.932763494099	159.477203494795	204.875941636802	185.663298603827	90.6236026035049	41.1208865626757	175.071702813264	106.226744535399	62.8802291965487	49.0967016341338	14.5381240993473	28.9671362042995	66.696201300997	87.1436528060738	36.3958300175076	50.4214440346376	5.44762608094909	28.4280208851318	39.2144253524025	0	31.9493233803042	29.6900831811375	0	525.287136294028	0	0	0
msh6	0	0	3.7038527938901	0	0	0	0	0	0	0	0	0	0	0	0	0	0	0	0	0	0.528491266345269	0	0	0	0	0	0	0	0	0	0	0	0	0	0	0	0	0	0	0
SEMA3B	0	0	0.871494775032966	0	0	0	0	0	0	0	0	0	0	0	0	0	0	0	0	0	0	0	0	0	0	0	0	0	0	0	0	0	0	0	0	0	0	0	0	0
si.ch211.246m6.5	0	0	0	0	0	0	0	0	0	0	0	0	0	0	0	0	0	0	0	0	0	0	0	0	15.8002561114361	0	0	0	0	0	0	0	0	21.2995489202028	0	0	0	0	0	0
prtfdc1	0	0	6.53621081274724	0	0	0	0	0	0	0	0	0	0	2.67536244770364	0	0	0	0	0	0	0	0	0	0	0	0	0	0	0	0	0	0	0	0	0	0	0	0	0	0
esrrgb	0	0	0	0	0	0	0	0	0	0	0	0	0	0	0	0	0	0.27051821672688	0	0	0	0	0	416.759557514622	0	0	0	0	0	0	2.03057292036656	0	0	0	0	0	0	0	0	0
ctsll	0	0	0	0	0	0	0	0	0	0	0	0	0	0	0	4.59925583266291	0	5.95140076799137	0	0	0	0	0	0	0	0	0	0	0	0	0	0	0	0	0	0	0	0	0	0
clock	0	0	0	0	0	0	0	0	0	0	0	0	1.48286125593339	0	0	0	0	0	0	0	0	0	0	0	0	0	0	0	0	0	0	0	0	0	0	0	0	0	0	0
C2H5orf22	0	0	0.653621081274724	0	0	0	0	0	0	0	0	0	0	0.535072489540728	0	0	0	0	0	0	0	0	0	0	0	0	0	0	0	0	0	0	0	0	0	0	0	0	0	0
marveld1	0	0	1.74298955006593	0	1.80262879917765	0	0	13.0649031594584	0	0	0	0	0	0	0	0	0	0	0	0	8.45586026152431	0	8.25925821882625	0	0	0	0	0	0	0	0	0	52.4443849858573	18.2567562173167	0	0	787.930704441041	0	0	0
b9d1	0	0	0.435747387516483	7.50861927433919	0	0	0	0	2.42358564554762	0	0	0	0	9.6313048117331	0	0	0	1.08207286690752	0	0	0	0	0	0	0	0	0	0	18.33507055805	0	0	0	0	0	0	0	0	0	0	0
u2af2b	0	0	14.3796637880439	0	24.1552259089805	0	7.12602000614341	15.7262723215703	48.4717129109524	0	0	0	8.40288045028921	10.7014497908146	13.3960850935627	10.0347399985373	23.0968696827728	7.84502828507953	4.81201864031312	12.019848252851	11.6268078595959	0	27.5308607294208	0	0	0	0	98.788681476092	50.4214440346376	0	0	37.2537040847824	0	3.04279270288611	0	0	0	0	0	0
pigo	0	0	0	0	0	0	0	0	0	0	0	0	0	0	0	0	0	0	0	0	6.34189519614323	0	0	0	0	0	6.70335790815953	0	0	0	26.3974479647652	2.6142950234935	0	0	0	0	0	0	0	0
asun	0	0	8.9328214440879	0	0.360525759835531	0	2.03600571604097	10.8874192995486	0	0	45.4367212884827	5.90337962928815	8.89716753560034	0	4.14640729086466	0	13.3251171246766	1.08207286690752	0	1.04520419590008	0	0	0	92.0747859625328	11.0601792780053	0	0	0	0	0	0	24.8358027231883	0	0	2.96900831811375	0	0	0	0	0
cpm	0	0	0	0	0	0	0	0	0	0	0	0	0	0	0	0	0	0	0	3.6582146856503	5.28491266345269	0	3.67078143058944	0	0	0	0	0	0	0	0	0	0	0	0	0	0	0	0	0
dhrs12	0	0	0.217873693758241	0	0	0	0	0	0	0	0	0	0	0	0	0	0	0	0	0	0	0	0	0	0	0	0	0	0	0	0	0	0	0	0	0	0	0	0	0
cttn	0	0	0	0	0.360525759835531	0	0	0	0	0	0	0	0	0	0	0.836228333211439	0.888341141645106	0	0	0	0	0	0	0	0	0	0	0	0	0	0	0	0	3.04279270288611	0	0	0	0	0	0
stag2a	0	0	2.6144843250989	0	0	0	0	0	0	0	0	0	0	0	12.439221872594	0	0	7.30399185162577	0	1.04520419590008	6.34189519614323	0	0	0	0	0	0	0	0	0	0	95.4217683575128	0	44.1204941918486	14.8450415905688	0	0	0	0	0
fam46bb	0	0	1.08936846879121	0	0	0	0	0	0	0	0	0	0	0	0	5.01736999926863	0	0	0	0.783903146925063	0	0	0	0	0	0	0	0	0	0	0	8.49645882635388	0	0	0	0	0	0	0	0
mical1	0	0	0	0	0	0	0	0	0	0	0	0	0	0	0	0	0	0	0	0	0	0.849732826980388	0	0	0	0	0	0	0	0	0	1.96072126762013	0	0	0	0	0	0	0	0
pcnx	0	0	0	0	0	0	0	2.41942651101081	0	0	0	0	0	8.02608734311092	0	0	0	0	0	0.783903146925063	0	0	0	0	0.526675203714537	0	3.35167895407976	0	0	0	0	0	0	0	0	0	0	0	0	0
plod2	34.9442237163814	233.103975535168	13.9439164005275	0	14.0605046335857	75.3001017801549	18.3240514443688	16.9359855770757	0	0	5.34549662217443	0	9.39145462091147	3.21043493724437	15.6287659424899	8.36228333211439	0	2.97570038399568	0	14.6328587426012	14.2692641913223	0	17.8950594741235	0	0	2.02109700912112	0	38.9955321616152	146.6805644644	0	32.4891667258649	1.30714751174675	0	4.56418905432917	0	0	0	0	0	0
pbxip1b	0	0	8.49707405657142	0	14.0605046335857	0	9.16202572218438	2.41942651101081	0	0	32.0729797330466	19.3968187819468	0	0	0	11.7071966649601	0	0.27051821672688	0	0	4.75642139710743	0	0	0	0	0	0	0	0	0	0	0	0	0	0	0	0	0	0	0
cetn3	0	0	3.7038527938901	0	0	0	0	1.20971325550541	0	0	0	1.68667989408233	0	0	0	0	0	0	0	0	0	0	0.45884767882368	0	0	0	0	0	0	0	0	0	0	19.7781525687597	0	0	0	0	0	0
fgd4a	0	0	0	0	0	0	0	0	0	0	0	10.120079364494	0	0	0.956863220968768	0	0	5.68088255126449	0	7.57773042027561	0	0	0	0	6.84677764828898	0	20.1100737244786	12.1319433391692	0	0	0	0	0	0	35.628099817365	0	0	0	0	0
C13H9orf72	0	0	0	0	0	0	0	0.725827953303243	0	0	0	0	0	0	0	0	0	0	0	2.09040839180017	0	0	7.34156286117889	0	0	0	0	0	0	0	0	0	0	0	0	0	0	0	0	0
atp5l	0	0	15.4690322568351	30.0344770973568	33.8894214245399	50.2000678534366	11.7070328672356	27.8234048766243	53.3188842020476	199.969092060429	130.964667243274	138.307751314751	127.526068010272	146.074789644619	128.538626016804	100.347399985373	134.139512388411	106.854695607118	78.3046669650953	96.9426891697328	132.122816586317	62.8802291965487	133.983522216515	174.457489192168	46.8740931305938	107.118141483419	140.77051607135	70.1919578909075	9.16753527902501	24.5143173642709	0	58.8216380286038	0	1.52139635144306	43.545455332335	0	0	0	0	0
chn2	0	0	0	0	9.01314399588826	0	0	0	0	0	2.67274831108722	0	0	0	0	0	0	0	0	2.87431153872523	0	0	0	0	9.48015366686167	0	36.8684684948774	0	0	0	0	0	0	0	0	0	0	0	0	0
map2k5	0	0	1.08936846879121	0	0	0	0	0	0	0	0	0	0	0	0	0	0	0	0	0	0	0	0	0	0	0	0	0	0	0	0	0	0	0	8.90702495434126	0	0	0	0	0
ptk7a	0	0	2.83235801885714	0	9.01314399588826	0	0	2.66136916211189	0	0	0	0	0	0	0	0	0	0	0	0	0	0	0	0	0	0	0	0	0	0	0	0	0	0	0	0	0	0	0	0
ednraa	0	0	3.92172648764835	0	3.24473183851978	0	59.0441657651882	47.662702266913	0	37.9251726321503	24.0547347997849	13.4934391526586	2.96572251186678	11.2365222803553	5.42222491882302	15.4702241644116	0	2.43466395054192	2.62473744017079	12.542450350801	1.58547379903581	0	14.6831257223578	0	8.95347846314713	0	0	4.33283690684614	0	0	0	23.5286552114415	0	0	25.7314054236525	0	0	0	0	0
foxn1	0	1142.20948012232	0	0	0	0	0	0	0	0	0	0	0	0	0	0	0	0	0	0	0	0	0	0	0	0	0	0	0	0	0	0	0	0	0	0	0	0	0	0
mrpl19	0	0	3.92172648764835	0	0	0	0	0	0	0	0	0	7.90859336497808	0	0	0	10.6600936997413	0.811554650180641	0.437456240028466	0	0	0	0	0	0	0	0	18.1979150087538	0	0	0	7.18931131460713	0	0	0	0	0	0	0	0
cry4	0	0	0	0	0	0	0	0	0	0	0	15.180119046741	0	0	0	0.836228333211439	0	2.16414573381504	3.06219368019926	0	0	0	0	0	0	0	0	0	0	0	0	5.228590046987	0	0	0	0	0	0	0	0
TSG101..1.of.3.	0	0	1.30724216254945	0	0	0	0	4.59691037092054	0	0	0	0	0	0	0	5.01736999926863	0	0	0	0	0	0	0	0	0	0	0	0	0	0	0	0	0	0	0	0	0	0	0	0
txnl1	0	0	1.52511585630769	0	1.08157727950659	0	0	2.41942651101081	0	0	0	0	3.46000959717791	0	3.18954406989589	0.418114166605719	0	1.62310930036128	0	0	1.05698253269054	0	0	0	1.05335040742907	0	0	0	0	0	0	0	0	0	0	0	0	0	0	0
spns1	0	0	0	0	1.80262879917765	0	12.2160342962458	2.90331181321297	0	0	0	0	0	0	0	0	9.77175255809617	0	0	0	0	0	16.9773641164762	0	0	0	0	0	0	0	0	14.3786226292143	0	0	0	0	0	0	0	0
tpgs2	0	0	3.26810540637362	0	2.88420607868424	0	0	0	21.8122708099286	0	0	0	0	0	0	0	0	0	0	0	0	0	0	0	0	0	0	0	0	0	0	0	0	0	0	0	0	0	0	0
dph5	0	0	0	0	0	0	0	0	0	0	0	0	0	0	0	0	0	0	0	0	0	0	2.2942383941184	0	0	0	0	0	0	0	0	0	0	0	0	0	0	0	0	0
prkcbp1l	0	0	0	0	8.65261823605273	0	0	0	0	0	0	0	0	0	0	0	0	19.7478298210623	5.24947488034159	0	0	12.7459924047058	2.75308607294208	0	29.4938114080141	0	0	0	0	0	0	5.228590046987	0	0	0	0	0	0	0	0
gyg1a	0	0	0	0	0	0	0	4.35496771981946	0	0	0	0	15.8171867299562	0.535072489540728	0.956863220968768	0	0	7.30399185162577	13.5611434408824	11.758547203876	0	0	8.25925821882625	0	3.68672642600176	0	0	0	0	24.5143173642709	0	13.0714751174675	0	0	0	0	0	0	0	0
bmpr2a	0	0	9.58644252536262	0	12.6184015942436	0	24.9410700215019	4.35496771981946	0	0	0	32.0469179875643	17.3000479858896	0	1.91372644193754	0	0	18.9362751708816	3.93710616025619	3.6582146856503	9.51284279421485	10.1967939237647	0	0	10.0068288705762	8.08438803648448	56.978542219356	1.73313476273846	0	0	0	28.7572452584285	0	0	0	0	0	0	0	0
slc35e1	46.5922982885085	0	1.74298955006593	0	0	0	0	0	0	0	0	0	0	0	0	0	0	4.05777325090321	0	0	0	0	0	0	0	0	0	0	0	0	0	0	0	0	0	0	0	0	0	0
insra	0	0	4.35747387516483	0	0	0	19.8510557313995	9.91964869514433	0	0	0	0	5.93144502373356	31.569276882903	29.0248510360526	0	0	0	0	9.14553671412574	8.98435152786958	4.24866413490194	0	0	4.2134016297163	0	0	0	0	0	0	3.26786877936688	0	0	0	0	0	0	0	0
adck4	0	0	0	0	0	0	0	1.20971325550541	0	0	0	0	0	0	0	0	0	0	0	0	0	0	0	0	0	0	0	0	0	0	0	0	0	0	0	0	0	0	0	0
ctnnbl1	0	0	0	0	0	0	1.52700428703073	0	0	0	0	0	0	0	0	0	0	0	0	1.04520419590008	0	0	0	0	11.5868544817198	0	0	0	0	0	0	0	0	0	0	0	0	0	0	0
slc35d1a	0	0	2.39661063134066	0	0	0	0	0	0	0	0	0	14.3343254740228	0	0	0	0	0	0	0	0	0	5.04732446706049	0	0	0	0	0	0	0	0	0	0	0	0	0	0	0	0	0
ybey	0	0	0.871494775032966	0	0	0	0	0.725827953303243	0	0	0	0	0	0	0	0	0	0.811554650180641	5.68693112037005	0	0	5.94812978886271	0	0	0	0	0	0	0	0	0	0	0	0	0	0	0	0	0	0
slc38a7	0	0	1.52511585630769	0	0	0	0	0	0	0	0	0	0	0	0	0	0	0	0	0	0	0	0	0	0	0	0	0	0	0	0	0	0	0	18.8037193480538	0	0	0	0	0
mob2b	0	0	0	0	0	0	7.63502143515365	0	0	0	0	0	0	0	3.18954406989589	0	0	0	0	0.261301048975021	0	0	0	0	0	0	0	0	0	0	0	0	0	0	7.91735551497001	0	0	0	0	0
CU928070.1	0	0	30.720190819912	0	36.4131017433886	38.7909615231101	35.1210986017068	98.2287163470389	31.506613392119	27.5819437324729	0	0	0	0	5.10327051183343	0	0	0	0	0	0	0	0	0	0	0	0	38.128964780246	0	0	12.1834375221993	5.228590046987	0	0	0	0	0	0	0	0
kdsr	0	0	0	0	0	0	0	0	0	0	0	0	0	0	0	7.52605499890295	0	0	0	0	0	0	0	0	24.7537345745832	0	0	0	0	0	0	0	0	0	0	0	0	0	0	0
hs6st2	0	0	2.17873693758241	0	0	0	0	0	0	0	0	0	0	0	0	0	0	0	0	3.13561258770025	0	0	0	0	0	0	0	0	0	0	0	0	0	0	0	0	0	0	0	0
dnaaf1	0	0	0	0	0	0	0	0	0	0	0	0	0	0	0	0	0	0	0	0	0.528491266345269	0	0	0	0	0	0	0	0	0	0	0	0	0	0	0	0	0	0	0
zgc.100832	0	0	5.22896865019779	0	0	0	0	0.241942651101081	0	0	0	0	0	0	0	0	0	0.27051821672688	5.68693112037005	8.88423566515072	0	0	0	0	0	0	0	0	0	0	0	0	0	0	0	0	0	0	0	0
ttc26	0	0	5.44684234395604	0	0	0	0	0	0	0	0	0	0	0	0	0	0	0	0	0	0	0	0	0	0	0	0	0	0	0	0	0	0	0	0	0	0	0	0	0
FP236813.1	0	0	9.80431621912086	0	1.44210303934212	0	2.03600571604097	2.66136916211189	0	0	0	27.8302182523584	0.98857417062226	1.07014497908146	0.956863220968768	19.6513658304688	0	0	0	0	1.58547379903581	0	0	0	3.16005122228722	0	0	0	0	0	0	0	43.7036541548811	0	48.4938025291913	0	0	0	0	0
mettl21a	0	0	8.06132666905493	0	0	0	0	0	0	0	0	0	0	0	0	0	0	0	0	1.04520419590008	0	0	0	0	0	0	0	0	0	0	0	0	0	0	0	0	0	0	0	0
thbs3b	0	0	0	0	0	36.5091402570448	30.0310843116044	22.2587239012995	16.9650995188333	0	0	0	0	3.21043493724437	1.59477203494795	0	4.44170570822553	0.541036433453761	0	13.0650524487511	5.81340392979796	0	0	0	0	0	3.35167895407976	7.79910643232305	0	0	0	0	0	0	22.7623971055388	0	0	0	0	0
dcn	0	0	9.36856883160438	0	36.0525759835531	0	0	13.5487884616605	0	0	0	0	0	11.771594769896	0	0	0	0	10.0614935206547	0	0	0	0	0	0	0	0	0	0	0	0	0	0	0	0	0	0	0	0	0
angptl1	0	0	10.0221899128791	0	0	0	1.01800285802049	0	0	0	0	0	0	0	0	0	0	0	0	0	0	0	0	0	0	0	0	0	0	0	0	0	0	0	0	0	0	0	0	0
atp5s	0	0	0	0	0	0	0	0	0	0	0	0	4.44858376780017	0	0	0	0	0	0	0	0	0	0	0	0	0	0	0	0	0	0	0	0	0	0	0	0	0	0	0
kif15	0	0	0	0	2.88420607868424	27.3818551927836	0	0	0	0	0	0	0	0	0	0	2.66502342493532	0	16.1858808810532	0	0	0	0	0	0	0	0	0	0	0	0	0	0	0	0	0	0	0	0	0
apoa1a	0	0	1.74298955006593	0	0	0	0	0	0	0	0	0	0	0	0	0	0	0	0	0	0	0	0	0	0	0	0	0	0	0	0	0	0	0	0	0	0	0	0	0
meis1	0	0	34.6419173075604	18.771548185848	67.4183170892442	31.9454977249142	44.2831243238912	7.50022218413351	0	0	0	9.27673941745281	3.95429668248904	23.0081170502513	6.37908813979179	5.01736999926863	0	20.288866254516	7.43675608048391	28.2205132893023	23.2536157191919	28.8909161173332	60.1090459259021	0	0	7.07383953192392	0	0	0	40.8571956071182	0	31.371540281922	0	0	22.7623971055388	0	0	0	0	0
kif3b	0	0	2.6144843250989	0	0.721051519671061	0	0	4.35496771981946	0	0	0	0	0	0	0	0	0	0	0	0	0	0	0	0	0	0	0	0	0	0	0	0	0	0	0	0	0	0	0	0
prkar1ab	0	0	1.08936846879121	30.0344770973568	3.60525759835531	43.3546040552407	0	4.35496771981946	0	0	0	34.5769378286878	2.47143542655565	0	0	8.36228333211439	0	1.89362751708816	0	1.82910734282515	0	0	0	0	0	0	0	0	0	0	0	9.80360633810063	0	0	0	0	0	0	0	0
C19H1orf109	0	0	0	0	0	0	0	0	0	0	0	0	0	0	0	0	0	0	0	0	0	6.7978626158431	0	0	7.90012805571806	0	0	0	0	0	0	0	0	0	0	0	0	0	0	0
tgm1l1	0	0	2.17873693758241	0	0	0	7.63502143515365	0	0	0	0	0	5.43715793842243	3.7455074267851	5.74117932581261	17.1426808308345	0	0	1.3123687200854	13.3263534977261	0	3.39893130792155	0	0	0	0	0	0	0	0	0	4.57501629111363	0	0	0	0	0	0	0	0
fbxl2	0	0	0.217873693758241	0	0	0	0	2.66136916211189	0	0	0	0	0	0.535072489540728	0	0	0	0	3.93710616025619	0.261301048975021	0	0	0	0	0	0	0	0	0	0	0	17.6464914085811	17.4814616619524	0	0	0	0	0	0	0
sgce	0	0	9.36856883160438	0	0	0	5.59901571911268	0.967770604404324	0	0	0	0	0	0	0	5.43548416587435	0	0	2.62473744017079	4.18081678360034	3.17094759807162	0	0	0	0	0	0	0	0	0	0	0	0	0	0	0	0	0	0	0
ccnl1b	0	0	0.871494775032966	0	14.0605046335857	0	14.7610414412971	27.8234048766243	7.27075693664286	0	0	26.9868783053173	0	0	5.10327051183343	3.76302749945147	0	10.2796922356215	0	9.66813881207578	15.8547379903581	2.54919848094116	0	0	6.84677764828898	0	0	0	0	0	0	5.228590046987	0	0	0	0	0	0	0	0
papolg	0	0	2.83235801885714	0	14.0605046335857	0	9.67102715119463	1.93554120880865	0	0	0	0	0	0	2.23268084892712	0	0	0	0	1.82910734282515	0	0	0	0	0	0	0	0	0	0	0	0	0	0	0	0	0	0	0	0
emc7	0	0	9.36856883160438	0	4.32630911802637	0	0	7.01633688193135	0	0	0	0	9.8857417062226	2.14028995816291	0	19.2332516638631	51.5237862154162	5.68088255126449	0	10.4520419590008	25.8960720509182	0	0	0	0	0	0	0	0	0	0	1.96072126762013	0	0	0	0	0	0	0	0
rab4b	0	0	3.92172648764835	0	0	0	0	2.17748385990973	0	0	0	0	5.93144502373356	0	0	0	2.66502342493532	0.27051821672688	0	0	0	0	0	4.8460413664491	1.05335040742907	0	0	3.46626952547691	4.58376763951251	0	0	0	0	0	0	0	0	0	0	0
cant1a	0	0	0	0	2.88420607868424	0	11.1980314382254	0	0	0	0	0	15.8171867299562	9.6313048117331	0	0	0	0	0	0	0	0	0	0	0	0	0	0	0	0	30.4585938054983	0	0	0	0	0	0	0	0	0
scp2a	0	0	2.83235801885714	0	0	0	0	0	0	0	0	0	0	0	0	0	0	0	0	0	0	0	0	0	0	0	0	0	0	0	0	9.15003258222725	0	0	0	0	0	0	0	0
gpt2	0	0	0	0	0	0	0	0	0	0	0	0	0	0	0	0.836228333211439	0	0	0	0	0	0	0	0	0	0	0	0	0	0	10.1528646018328	11.7643276057208	0	0	0	0	0	0	0	0
umps	0	0	0	0	22.3525971098029	0	0	0	0	0	0	0	0	0	0	0	0	0	18.3731620811956	0.261301048975021	13.2122816586317	0	0	0	90.0614598351858	22.2320671003323	0	0	0	0	0	0	0	0	0	0	0	0	0	135.591461606878
dpf2	0	0	1.08936846879121	0	0	0	0	3.8710824176173	0	0	0	0	8.89716753560034	10.7014497908146	0	0	0	0	0	0	0	0	0	0	0	0	0	0	0	0	0	0	0	0	0	0	0	0	0	0
nup35	0	0	0	0	5.04736063769743	0	0	0	0	0	0	0	0	0	0	0	3.55336456658042	0	0	1.30650524487511	0	0	0	0	0	0	0	0	0	0	0	0	0	0	6.92768607559876	0	0	0	0	0
psme3	0	0	0.217873693758241	0	0	0	0	0	0	0	0	0	0	0	0	0	0	0	0	0	0.528491266345269	0	0	0	0	0	0	0	0	0	0	0	0	0	0	0	0	0	0	0
ube2e3	0	0	11.765179462945	0	7.21051519671061	0	63.6251786262804	18.1456988325811	0	0	24.0547347997849	46.3836970872641	22.737205924312	21.4028995816291	9.88758661667727	16.3064524976231	15.9901405496119	6.49243720144513	6.56184360042698	23.7783954567269	0	1.69946565396077	5.50617214588417	19.3841654657964	8.42680325943259	45.4746827052252	0	1.73313476273846	0	5.44762608094909	0	32.0251140377954	0	0	39.58677757485	0	0	0	0	0
rgma	0	0	1.74298955006593	0	0	0	1.01800285802049	0	0	0	0	0	0	0	0	0	0	0	0	0	0	0	0	0	0	0	0	0	0	0	0	0	0	0	0	0	0	0	0	0
taldo1	0	0	4.35747387516483	0	3.96578335819084	0	32.5760914566556	7.98410748633568	0	0	0	21.0834986760291	0	0	0	7.52605499890295	0	0	13.5611434408824	7.83903146925063	9.51284279421485	0	0	0	0	0	0	0	0	0	30.4585938054983	0	0	0	15.83471102994	0	0	0	0	0
eftud2	0	0	0	0	1.80262879917765	0	9.67102715119463	14.2746164149638	0	0	0	0	0.98857417062226	0	0	0	0	0.27051821672688	0	1.04520419590008	0	5.94812978886271	0	0	0	0	0	0	0	0	0	0	0	0	0	0	0	0	0	0
tmem206	0	0	0	0	0	0	0	0	0	0	0	0	0	0	2.23268084892712	0	0	0	0	0	0	0	0	0	0	0	0	0	0	0	0	0	0	0	0	0	0	0	0	0
eif4e1c	0	0	10.4579373003956	0	3.60525759835531	221.336662808334	17.3060485863483	5.80662362642595	0	34.4774296655912	0	0	2.96572251186678	4.28057991632582	2.55163525591671	3.76302749945147	0	2.43466395054192	8.74912480056931	7.31642937130059	5.28491266345269	2.54919848094116	6.88271518235521	0	2.10670081485815	0	16.7583947703988	0	0	0	2.03057292036656	3.26786877936688	0	39.5563051375194	0	0	0	0	0	0
ap1g1	0	0	3.7038527938901	0	6.48946367703955	0	3.5630100030717	0	0	0	0	0	0.49428708531113	0	0	5.01736999926863	0	0	0	4.18081678360034	0	0	0	0	0	0	30.1651105867179	0	0	0	0	0	0	0	0	0	0	0	0	0
bcs1l	0	0	0	0	0	0	0	0.241942651101081	0	0	0	0	0	1.60521746862218	3.50849847688548	2.92679916624003	0	8.92710115198705	1.74982496011386	0	0	4.24866413490194	0	0	0	0	0	0	0	0	0	0	0	0	0	0	0	0	0	0
usp25	0	0	0	0	0.721051519671061	0	0	0.483885302202162	0	0	0	43.8536772461406	0	0	0	0	0	0.811554650180641	0	0	0	0	0	0	0	0	0	0	0	0	0	0	0	0	0	0	0	0	0	0
X.6	0	0	2.83235801885714	0	2.52368031884871	0	0	0	0	0	0	0	0	4.81565240586655	0	0	0	0	0	0	11.0983165932507	0	0	0	0	0	0	0	0	0	0	0	0	0	0	0	0	0	0	0
ptpn11b	0	0	0	0	0	0	0	0	0	0	0	0	12.3571771327783	8.56115983265165	0	0	0	0	0	0.783903146925063	0	0	0	0	0	0	0	0	0	0	0	0	0	0	0	0	0	0	0	0
rdh10b	0	0	1.96086324382417	0	0	0	0	2.66136916211189	0	0	0	0	3.46000959717791	18.1924646443848	0	0	0	0	0	0	9.51284279421485	5.09839696188233	0	0	0	0	15.0825552933589	0	0	0	0	0	0	0	0	0	0	0	0	0
naa35	0	0	0	0	2.88420607868424	0	0	0	0	0	0	0	0	0	0	0	0	0	0	0	0	0	0	0	13.1668800928634	0	0	0	0	0	0	0	0	0	0	0	0	0	0	0
hsc70	0	0	0	0	0	0	0	0	0	0	0	0	0	0	0	0	0	8.65658293526017	0	0	0	0	0	0	0	0	0	0	0	0	0	0	0	0	0	0	0	0	0	0
pdha1a	69.8884474327628	0	1.96086324382417	0	0.721051519671061	0	0	18.3876414836822	0	0	0	8.43339947041165	17.3000479858896	34.7797118201473	0	31.358562495429	0	11.361765102529	12.6862309608255	12.542450350801	8.98435152786958	14.4454580586666	0.917695357647361	0	5.26675203714537	2.02109700912112	0	8.66567381369228	0	0	0	7.8428850704805	0	22.8209452716458	0	0	0	0	0	0
CU855779.1	0	0	0	0	0	0	2.03600571604097	0	0	0	18.7092381776105	32.8902579346054	54.3715793842243	43.8759441423397	9.56863220968768	18.3970233306517	93.2758198727362	24.0761212886924	58.1816799237859	29.7883195831524	13.740772924977	50.9839696188232	20.6481455470656	38.7683309315928	1.58002561114361	14.1476790638478	0	4.33283690684614	0	0	2.03057292036656	15.0321963850876	0	9.12837810865834	0	0	0	0	0	101.693596205159
adar	0	0	0	0	0	0	0	0	0	0	0	0	0	0	0	0	0	2.16414573381504	0	0	0	0	0	0	0	0	0	0	0	0	0	0	0	0	0	0	0	0	0	0
kcnk5b	0	0	3.48597910013186	0	0	0	0	0	0	0	0	0	0	0	0	0	0	0	0	0	0	0	0	0	0	0	0	0	0	0	0	0	0	0	18.8037193480538	0	0	0	0	0
mmp13a	0	0	0	0	0	0	0	0	0	0	0	0	0	0	0	0	0	0	0	0	0	0	0	0	0	0	0	0	0	0	28.4280208851318	13.0714751174675	0	0	0	0	0	0	0	0
eya4	0	0	1.52511585630769	0	0	0	0	0	0	0	0	0	0	0	0	0	0	0	0	0	0	0	0	0	0	0	0	0	0	0	0	0	0	0	0	0	0	0	0	0
adssl	0	0	9.80431621912086	0	2.52368031884871	0	0	6.04856627752703	0	0	0	0	0	5.35072489540728	8.29281458172932	0	23.0968696827728	4.86932790108385	0	0	0	9.34706109678426	1.83539071529472	0	0	15.1582275684084	0	0	0	0	0	0.653573755873375	0	0	10.8863638330838	0	0	0	0	0
ERCC6L2	0	0	0	0	3.60525759835531	0	0	0	0	0	0	0	0	0	0	0	0	0	0	0	0	0	0	0	0	0	0	0	0	0	0	0	0	0	0	0	0	0	0	0
col1a1a	0	46.6207951070336	30.0665697386373	48.8060252832047	65.9762140499021	13.6909275963918	29.5220828825941	39.9205374316784	12.1179282277381	13.7909718662365	0	64.0938359751285	9.39145462091147	4.81565240586655	3.18954406989589	1.67245666642288	11.5484348413864	8.65658293526017	3.93710616025619	14.6328587426012	2.11396506538108	22.0930535014901	22.0246885835367	0	0	11.1160335501662	18.4342342474387	0	0	0	4.06114584073311	5.88216380286038	0	0	0	0	0	0	0	0
mgat1a	0	0	0	0	0	0	0	1.20971325550541	0	0	0	0	0	0	0	12.1253108315659	0	0	0	0	0	0	0	0	0	0	0	0	0	0	0	0	0	0	0	0	0	0	0	0
rnf207b	0	0	0	0	0	0	0	0	0	20.6864577993547	0	12.6500992056175	3.46000959717791	24.0782620293328	16.5856291634586	2.92679916624003	0	4.05777325090321	5.68693112037005	14.8941597915762	0	13.5957252316862	10.5534966129447	0	3.16005122228722	11.1160335501662	6.70335790815953	0	0	54.4762608094909	0	16.9929176527078	0	0	25.7314054236525	0	0	0	0	0
col11a2	0	0	0.217873693758241	0	0	0	0	0	0	0	0	0	0	0	0	0	0	0	0	0	0	0	0	0	0	0	0	0	0	0	0	0	0	0	0	0	0	0	0	0
fam76b	0	0	0.435747387516483	0	2.16315455901318	0	20.86905858942	5.32273832422379	0	0	0	0	0	10.7014497908146	0	0	0	0	0	4.9647199305254	5.28491266345269	0	4.58847678823681	0	0	0	5.02751843111965	19.9310497714922	0	0	0	5.228590046987	0	0	0	0	0	0	0	0
vmp1	0	0	1.08936846879121	0	5.40788639753296	0	1.01800285802049	6.53245157972919	0	106.880031963333	0	0	0	0	0.318954406989589	0	0	3.24621860072256	0	0	15.3262467240128	0	0	0	0	0	0	0	0	0	0	0	0	0	0	0	0	0	0	0
rnls	0	0	7.18983189402197	0	0	0	0	0	0	0	0	32.8902579346054	0	0	0	0	0	0	0	0	0	0	0	0	0	0	0	0	0	0	0	0	0	0	0	0	0	0	0	0
zgc.77849	0	0	33.5525488387692	0	20.9104940704608	34.2273189909795	41.2291157498297	25.1620357145124	16.9650995188333	0	5.34549662217443	0	27.6800767774233	5.88579738494801	23.6026261172296	7.94416916550867	9.77175255809617	21.6414573381504	12.248774720797	39.4564583952282	3.69943886441689	0	12.8477350070631	0	21.593683352296	0	16.7583947703988	0	0	0	0	11.1107538498474	26.2221924929287	33.4707197317472	9.89669439371251	0	0	0	0	0
aacs	0	0	0	0	0	0	0	0	0	0	0	0	0.49428708531113	0	0	0	0	0	0	0	0	0	0	0	0	0	35.1926290178375	0	0	0	0	0	0	0	0	0	0	0	0	0
aurka	0	0	0	0	0	0	0	0	0	0	0	4.21669973520582	0	0	0	0	0	0.811554650180641	0	0	0	0	0	0	0	0	0	0	0	0	0	0	0	0	23.75206654491	0	0	0	0	0
senp6a	0	0	1.74298955006593	0	18.7473395114476	0	0	9.43576339294216	0	0	0	0	7.90859336497808	0	4.46536169785425	0	0	1.62310930036128	0	0	0	0	4.12962910941313	0	0	0	0	0	0	0	0	0	0	0	0	0	0	0	0	0
mphosph10	0	0	1.52511585630769	0	0	0	14.2520400122868	3.8710824176173	0	0	0	0	1.97714834124452	0	0	0	0	0	1.74982496011386	0	0	0	0	0	0	14.1476790638478	0	0	0	0	0	0	0	0	0	0	0	0	0	0
per1b	0	0	4.57534756892307	0	1.08157727950659	0	10.6890300092151	0	0	0	0	0	0	0	5.42222491882302	5.01736999926863	0	0	0	0	0	14.4454580586666	0	0	0	0	0	31.1964257292922	0	0	0	0	0	0	0	0	0	0	0	0
u2af2a	0	0	43.1389913641318	0	19.1078652712831	6.8454637981959	8.65302429317414	9.43576339294216	0	0	0	0	31.6343734599123	3.21043493724437	0	0	2.66502342493532	5.13984611781073	0	0	0	11.046526750745	0	0	0	0	11.7308763392792	16.4647802460153	0	0	0	0	0	0	8.90702495434126	0	0	0	0	0
rnpep	0	0	0	0	0	0	0	0	0	0	0	0	0	0	0	0	0	0	0	0	0	0	0	0	0	0	0	0	0	0	4.06114584073311	0	0	0	0	0	0	0	0	0
sdcbp2	0	0	3.7038527938901	0	56.6025442941783	0	6.10801714812292	4.11302506871838	0	0	0	3.37335978816466	12.8514642180894	42.8057991632582	13.3960850935627	51.8461566591092	0	4.32829146763009	8.74912480056931	35.2756416116278	23.7821069855371	62.0304963695683	30.7427944811866	0	31.0738370191577	65.6856527964364	0	22.5307519155999	0	10.8952521618982	46.7031771684308	50.9787529581233	0	21.2995489202028	0	0	0	0	0	0
hcfc1b	0	0	35.0776646950769	416.728369725825	3.24473183851978	0	27.9950785955634	0.967770604404324	0	10.3432288996774	0	0	9.8857417062226	2.67536244770364	0	0	0	1.08207286690752	2.18728120014233	32.9239321708527	0	0	60.1090459259021	0	0	0	0	0	0	0	0	0	0	0	0	0	0	0	0	0
NBEAL1	0	0	0	0	0	0	0	0	0	0	0	9.27673941745281	0	0	0	4.18114166605719	26.6502342493532	0	0	7.31642937130059	0	0	0	0	1.05335040742907	0	0	0	0	0	4.06114584073311	0	0	0	0	0	0	0	0	0
slc6a6a	0	0	0	0	0	0	0	0	0	0	0	1.68667989408233	0	0	0	0	0	0	0	0	0	0	0	0	0	0	0	0	0	0	0	0	0	0	0	0	0	0	0	0
CU184832.2	0	0	0	0	0	0	0	0.241942651101081	0	0	0	0	0	0	0	0	0	0	0	0	0	0	0	0	0	0	0	0	0	0	0	0	0	0	0	0	0	0	0	0
rap1aa	0	0	23.5303589258901	0	18.7473395114476	0	0	18.1456988325811	0	0	0	0	1.48286125593339	0	32.2143951059485	0	0	0	23.6226369615371	30.0496206321274	0	0	9.63580125529729	0	1.05335040742907	0	0	9.53224119506151	0	0	60.9171876109967	24.8358027231883	0	0	0	0	0	0	0	0
pdss2	0	0	0	0	0	22.818212660653	0	0	0	0	0	0	3.95429668248904	0	3.82745288387507	0	0	0	0	0	0	0	0	0	0	0	0	0	0	0	0	0	0	0	0	0	0	0	0	0
polr3f	0	0	0	0	0	0	0	0	0	0	0	0	4.44858376780017	0	0	0	0	6.22191898471825	0	0	0	0	0	0	0	0	0	0	0	0	0	0	0	0	0	0	0	0	0	0
slkb	0	0	5.88258973147252	0	0	0	0	6.29050892862811	0	0	0	0	0	0	1.91372644193754	0	0	0	0	0	0	0	0	0	0	0	0	0	0	0	0	3.92144253524025	0	0	0	0	0	0	0	0
waca	0	0	11.765179462945	3.75430963716959	20.1894425507897	2.2818212660653	0	17.4198708792778	2.42358564554762	0	0	0	0	4.28057991632582	8.61176898871891	0	10.6600936997413	8.65658293526017	0	1.04520419590008	0	0	0	0	0.526675203714537	0	0	0	0	0	0	0	0	0	26.7210748630238	0	0	0	0	0
fmnl2a	0	0	0	0	0	0	2.54500714505122	3.14525446431405	0	0	0	0	0	0	0	0	0	0	0	0	0	0	0	0	0	0	0	0	0	114.400147699931	0	9.80360633810063	34.9629233239049	0	0	0	0	0	0	0
ptdss1a	0	0	0	0	1.80262879917765	0	0	0	0	0	0	0	0	0	0	0	0	0	0	0	4.22793013076216	0	0	0	0	0	0	0	0	0	0	0	0	0	0	0	0	0	0	0
pdcd10b	0	0	0	0	0	50.2000678534366	0	6.04856627752703	0	0	0	0	0	0.535072489540728	0.956863220968768	4.18114166605719	0	0	0	0	2.11396506538108	0	4.12962910941313	0	5.26675203714537	0	0	0	0	0	6.09171876109967	0	0	0	0	0	0	0	0	0
polr2b	0	0	0	0	0	0	0	0.725827953303243	0	0	0	0	0	0	0	0	0	0	0	0	0	0	0	0	0	0	0	0	0	0	0	0	0	0	0	0	0	0	0	0
col5a1	128.128820293399	174.827981651376	43.5747387516483	0	45.4262457392768	0	42.7561200368604	54.6790391488443	16.9650995188333	0	0	24.4568584641938	6.42573210904469	0	26.4732157801359	0	33.756963382514	0	3.06219368019926	27.1753090934022	11.6268078595959	9.34706109678426	9.17695357647361	0	2.10670081485815	0	0	0	0	0	56.8560417702635	5.88216380286038	0	0	0	0	0	0	0	0
eif3ja	0	0	11.765179462945	0	6.48946367703955	0	3.5630100030717	12.5810178572562	12.1179282277381	3.44774296655912	0	0	11.8628900474671	5.88579738494801	3.50849847688548	12.9615391647773	0	0.811554650180641	0	6.27122517540051	28.0100371162993	14.4454580586666	0.45884767882368	0	3.68672642600176	0	0	0	0	0	0	20.914360187948	0	0	88.0805801040414	624.795081967213	0	0	0	0
prkag2a	0	0	0	0	0	0	0	0	0	0	0	0	24.7143542655565	5.88579738494801	5.74117932581261	6.68982666569151	0	1.62310930036128	17.4982496011386	34.4917384647028	1.05698253269054	5.09839696188233	5.04732446706049	0	14.2202305002925	12.1265820547267	0	6.06597166958459	0	0	0	39.8679991082759	0	10.6497744601014	0	0	0	0	0	0
cdc34b	0	0	1.08936846879121	0	0	0	0	3.8710824176173	0	0	0	0	0	0	0.318954406989589	0	0	0	0	2.87431153872523	9.51284279421485	0	1.37654303647104	0	6.32010244457445	0	0	0	0	0	0	0	0	0	2.96900831811375	0	0	0	0	0
cideb	0	0	0	0	0	0	0	0.483885302202162	0	0	0	0	0	0	0	0	0	0	0	0	0	0	0	0	0	0	0	0	0	0	0	0	0	0	0	0	0	0	0	0
X.7	0	0	1.52511585630769	0	0	0	8.65302429317414	0	0	0	0	0	0.98857417062226	0	0	15.8883383310173	0	2.7051821672688	0	0	0	0	0	0	0	0	0	0	0	0	0	0	0	0	0	0	0	0	0	0
atf6	0	0	0.871494775032966	0	2.16315455901318	0	0	7.7421648352346	0	0	0	0	4.44858376780017	0	3.50849847688548	6.68982666569151	0	0	0	5.48732202847544	0.528491266345269	27.1914504633724	0.45884767882368	0	0	32.3375521459379	0	0	0	0	0	0	0	3.04279270288611	14.8450415905688	0	0	0	0	0
inhbaa	0	0	0.653621081274724	0	0	0	0	0	0	0	0	0	0	0	0	0	0	0	0	0	0	0	0	0	0	0	0	0	0	0	0	0	0	0	0	0	0	0	0	0
gtf2e2	0	0	5.01109495643955	0	2.88420607868424	0	0	2.41942651101081	7.27075693664286	0	10.6909932443489	0	0	0	7.33595136076055	0	0	0	0	0	0	0	0	0	3.68672642600176	0	0	2.59970214410768	0	0	0	0	0	0	4.94834719685626	0	0	0	0	0
rpusd4	0	0	0	0	0	0	0	0	0	0	0	0	0	0	0	0	0	0	0	5.48732202847544	0	4.24866413490194	3.21193375176576	0	0	0	0	0	0	0	0	0	0	0	0	0	0	0	0	0
pfn2l	0	128.207186544343	50.3288232581538	22.5258578230176	27.3999577475003	25.1000339267183	61.5891729102395	62.66314663518	109.061354049643	0	0	64.0938359751285	61.7858856638913	27.8237694561179	8.61176898871891	15.4702241644116	0	21.3709391214236	44.6205364829035	28.7431153872523	28.5385283826445	43.3363741759998	23.8600792988314	0	10.0068288705762	8.08438803648448	0	116.120029103477	0	8.17143912142364	0	15.685770140961	0	0	82.1425634678138	0	0	0	0	0
atp2b1a	0	0	6.318337118989	0	9.37366975572379	0	0	1.20971325550541	0	0	0	12.6500992056175	0	0.535072489540728	0	0	0	1.3525910836344	0	0	18.4971943220844	0	6.42386750353153	0	0	0	0	0	0	0	0	0	0	0	26.7210748630238	0	0	0	0	0
eif1b	0	0	52.7254338894944	142.663766212445	98.0630066752643	13.6909275963918	63.6251786262804	72.0989100281222	293.253863111262	20.6864577993547	0	79.2739550218695	63.7630340051358	25.6834794979549	28.705896629063	39.3027316609376	5.33004684987064	103.608477006395	2.62473744017079	134.047438124186	46.5072314383837	19.5438550205489	50.0143969917812	0	53.1941955751682	68.7172983101181	0	18.1979150087538	0	0	0	116.336128545461	0	0	50.4731414079338	0	0	0	0	0
BBX	0	0	0	0	0	0	0	0	0	0	0	0	0	0	0	0	0	1.62310930036128	0	0	0	0	0	0	0	0	0	0	0	0	0	0	0	0	0	0	0	0	0	0
agla	0	0	0	0	1.08157727950659	0	0	1.69359855770757	0	0	0	17.7101388878645	0	0	0.318954406989589	10.452854165143	7.99507027480596	0	11.3738622407401	6.27122517540051	0	0	1.83539071529472	0	16.3269313151506	17.1793245775295	0	6.06597166958459	0	0	0	1.30714751174675	0	0	10.8863638330838	0	0	0	0	0
rbm14a	0	0	1.30724216254945	0	10.8157727950659	0	0	12.8229605083573	0	0	0	0	0	0	1.27581762795836	17.9789091640459	19.5435051161923	1.08207286690752	0	0	0	0	8.25925821882625	0	0	0	0	0	0	0	0	0	0	0	4.94834719685626	0	0	0	0	0
FAM26E..1.of.2.	0	0	0	0	0	0	0	0.967770604404324	0	0	0	0	0	0	0	0	0	0	0	0	0	0	0	0	0	0	0	0	0	0	0	0	0	0	0	0	0	0	0	0
hcls1	0	0	0	0	0	0	0	0	0	0	0	0	0	0	0	0	0	0	0	0	0	0	0	0	0	0	0	1.73313476273846	0	0	0	0	0	0	0	0	0	0	0	0
zcchc14	0	0	1.52511585630769	0	0	0	7.12602000614341	0	0	0	0	7.59005952337048	0	0	0	0	0	0	0	0	0	0	0	0	2.10670081485815	0	0	0	0	0	0	0	0	0	0	0	0	0	0	0
tmem57b	0	0	0	0	9.37366975572379	0	0	5.0807956731227	0	0	0	0	15.8171867299562	0	0	0	0	0.811554650180641	0	0	0	0	5.50617214588417	0	0	0	0	0	0	0	0	5.88216380286038	0	0	0	0	0	0	0	0
poc1bl	0	0	0	0	0	0	0	0	0	0	0	0	0	0	0	0	8.88341141645106	3.51673681744944	0	0	13.2122816586317	0	0.917695357647361	0	0	0	0	0	0	0	0	0	0	0	0	0	0	0	0	0
rer1	0	0	10.0221899128791	0	4.6868348778619	0	0	12.8229605083573	0	0	0	4.21669973520582	10.8743158768449	20.3327546025477	13.3960850935627	5.43548416587435	15.9901405496119	0	3.49964992022772	1.04520419590008	0	30.5903817712939	0.917695357647361	0	0	4.04219401824224	0	22.5307519155999	0	51.7524477690164	0	7.8428850704805	0	0	0	0	0	0	0	0
arl13b	0	0	1.30724216254945	0	4.6868348778619	0	0	0	0	0	0	0	0	0	3.50849847688548	0	0	0	0	1.82910734282515	3.69943886441689	0	0	0	0	0	0	0	0	0	10.1528646018328	0	0	0	0	0	0	0	0	0
smarca1	0	0	0	0	0	0	0	0	0	0	0	0	0	0	0	0	0	0	0	0	0	0	0	0	0	0	0	0	0	0	0	0	0	0	12.8657027118263	0	0	0	0	0
nucks1b	0	0	13.9439164005275	0	7.93156671638167	86.7092081104814	6.10801714812292	3.62913976651622	0	131.014232729246	0	0	5.43715793842243	0.535072489540728	15.6287659424899	14.2158816645945	0	0	16.1858808810532	5.48732202847544	0	0	2.75308607294208	0	0	0	0	0	0	0	0	8.49645882635388	0	0	0	0	0	0	0	0
plek2	0	0	0	3.75430963716959	0	0	0	0	0	0	0	0	0	0	0	0	0	0	0	0	0	0	0	0	0	0	0	0	0	0	0	0	0	0	0	0	0	0	0	0
tmem161a	0	0	9.80431621912086	0	0	0	4.58101286109219	2.66136916211189	0	0	0	0	0	0	0	0	0	0	0	0	0	0	0	0	0	2.02109700912112	0	0	0	0	0	0	0	16.7353598658736	0	0	0	0	0	0
pfkpb	0	0	0	0	0	0	0	1.69359855770757	0	20.6864577993547	0	25.3001984112349	2.96572251186678	6.95594236402946	13.7150395005523	15.0521099978059	30.2035988159336	1.08207286690752	4.81201864031312	1.30650524487511	0	12.7459924047058	1.83539071529472	0	2.63337601857269	14.1476790638478	0	0	0	0	0	11.7643276057208	0	0	0	0	0	0	0	0
C2H3orf58..1.of.2.	0	0	4.35747387516483	0	0	0	0	2.41942651101081	0	0	0	0	0	0	0	0	0	0	0	0	0	0	0	0	0	0	0	0	0	0	0	0	0	0	0	0	0	0	0	0
ck2a2a	0	0	0.435747387516483	0	0	0	1.52700428703073	0	0	0	0	0	0	0	3.50849847688548	0	0	0	72.6177358447253	4.44211783257536	0	0	1.37654303647104	0	0	0	0	0	0	0	0	0	0	0	0	0	0	0	0	0
nop56	11.6480745721271	221.44877675841	44.8819809141977	0	64.1735852507244	0	37.1571043177478	40.1624800827795	0	62.0593733980641	0	0	44.4858376780017	48.1565240586655	27.1111245941151	29.6861058290061	30.2035988159336	0	21.8728120014233	27.9592122403273	47.5642139710742	24.6422519824312	36.7078143058944	33.9222895651437	18.9603073337233	23.2426156048929	0	49.394340738046	0	0	0	17.6464914085811	0	0	0	0	0	0	0	0
dlgap4b	0	0	1.30724216254945	0	0.360525759835531	0	0	0	0	0	0	0	0	6.42086987448874	0	0	5.33004684987064	0	0	1.56780629385013	0	0	0	0	0	0	0	0	0	0	0	15.0321963850876	0	13.6925671629875	0	0	0	0	0	0
itga3b	0	0	0	0	0	0	0	0	0	0	0	5.90337962928815	0	9.09623232219238	7.33595136076055	0	0	0	0	1.82910734282515	0	0	0	0	14.2202305002925	0	0	0	0	0	0	0	0	0	25.7314054236525	0	0	0	0	0
mettl3	0	0	4.35747387516483	0	0	0	1.52700428703073	0.483885302202162	0	0	0	0	0	0	0	0	0	0	0	0	0	0	0	0	0	0	0	0	0	0	2.03057292036656	0	0	0	0	0	0	0	0	0
asah2	0	0	0	0	0	0	0	0.483885302202162	0	0	0	0	0	0	0	0	0	0	0	0	0	0	0	0	0	0	0	0	0	0	0	0	0	0	0	0	0	0	0	0
foxn3	0	0	0	0	0	0	2.54500714505122	0	0	3.44774296655912	0	0	0	13.3768122385182	0	0	0	0	0	4.18081678360034	0	6.7978626158431	0	0	0	0	0	0	0	0	0	0	0	0	0	0	0	0	0	0
alg9	0	0	2.17873693758241	0	1.08157727950659	0	0	0	0	0	0	0	0	0	0	0	0	0.27051821672688	0	0	0	0	0	0	0	0	0	0	0	0	0	0	0	0	0	0	0	0	0	0
arih2	0	0	9.58644252536262	0	12.6184015942436	0	10.1800285802049	2.41942651101081	0	0	0	18.5534788349056	0	0	11.1634042446356	0	0	7.57451006835265	6.56184360042698	15.6780629385013	0	0	0	0	0	0	0	0	0	0	26.3974479647652	0	0	0	0	0	0	0	0	0
picalma	0	0	0	0	0	0	0	1.93554120880865	0	0	0	0	0	0	0.637908813979179	0	0	1.08207286690752	0	0	0	0	0	0	0	0	0	0	0	0	0	0	0	0	0	0	0	0	0	0
npepl1	0	0	0.435747387516483	108.874979477918	11.8973500745725	68.454637981959	30.5400857406146	17.6618135303789	0	0	0	59.8771362399227	9.8857417062226	0	0	12.5434249981716	0	2.97570038399568	0	49.647199305254	1.05698253269054	0	0	0	0	3.03164551368168	0	0	0	0	0	18.3000651644545	0	9.12837810865834	5.93801663622751	0	0	0	0	0
SNAP23..1.of.2.	0	0	0	0	1.44210303934212	0	0	0.967770604404324	0	0	0	6.74671957632932	0	3.21043493724437	0	0	0	4.86932790108385	0	7.57773042027561	0	0	0	0	0	8.08438803648448	0	0	0	0	0	0	0	0	0	0	0	0	0	0
slc4a1a	0	0	0	0	0.721051519671061	0	14.7610414412971	4.11302506871838	0	0	0	0	0	0	4.14640729086466	0	0	0	0	0	0	0	0	0	0	0	0	0	0	0	0	0	0	0	0	0	0	0	0	0
znf143a	0	0	0	0	5.76841215736849	0	0	0	0	0	0	0	0	0	0	0	0	0.27051821672688	0	0	0	5.94812978886271	0	0	0	0	0	0	0	0	0	0	0	0	0.989669439371251	0	0	0	0	0
ammecr1	0	0	32.463180369978	78.8405023805615	29.923638066349	0	22.905064305461	47.1788169647108	4.84717129109524	0	0	9.27673941745281	7.41430627966695	0	4.46536169785425	11.7071966649601	0	7.84502828507953	24.9350056816225	52.2602097950042	20.0826681211202	12.7459924047058	10.094648934121	0	3.16005122228722	0	5.02751843111965	10.3988085764307	320.863734765876	0	0	4.57501629111363	78.666577478786	0	11.876033272455	0	0	0	0	0
ddx49	0	0	2.6144843250989	0	0	0	6.61701857713317	5.0807956731227	0	0	0	0	0	0	0	1.25434249981716	0.888341141645106	1.08207286690752	4.37456240028465	0	19.0256855884297	0	1.83539071529472	0	0	0	0	0	0	0	0	0	0	0	0	0	0	0	0	0
arhgef4	0	0	0	0	0	0	0	8.95187809074	14.5415138732857	0	0	17.7101388878645	24.2200671802454	0	11.1634042446356	2.0905708330286	0	1.08207286690752	8.31166856054084	0	0	0	0	0	0	0	0	0	0	8.17143912142364	0	23.5286552114415	0	0	0	0	0	0	0	0
ech1	0	0	3.48597910013186	0	2.88420607868424	0	7.63502143515365	0	0	0	0	12.6500992056175	0	0	2.23268084892712	0	0	8.11554650180641	12.6862309608255	0.522602097950042	0	9.34706109678426	3.21193375176576	0	0	0	0	64.9925536026921	0	0	0	0	0	0	0	0	0	0	0	0
tcea2	0	0	0.653621081274724	0	3.60525759835531	0	0	0	0	0	0	0	4.9428708531113	4.81565240586655	0	0	0	2.16414573381504	0	0	0	0	0	0	0	0	0	0	0	0	0	0	0	0	0	0	0	0	0	0
eif2d	0	0	0	0	0	0	0	0	0	0	0	0	0	0	0	0	0	0	11.3738622407401	0	0	0	0	0	0	0	0	0	0	0	0	0	0	0	0	0	0	0	0	0
mat2b	0	0	1.96086324382417	0	1.44210303934212	0	0	5.32273832422379	0	0	0	0	0	0	0	1.25434249981716	0.888341141645106	4.32829146763009	0	0	4.75642139710743	0	0	0	0	0	0	0	0	0	18.275156283299	0	0	0	0	0	0	0	0	0
myhz2	0	0	2.6144843250989	0	0	0	0	0	31.506613392119	0	0	0	0	0	0	0	0	0	0	0	0	0	0	0	0	0	0	0	0	0	0	0	0	0	0	0	0	0	0	0
syap1	0	0	0.871494775032966	0	0	0	10.1800285802049	1.69359855770757	0	0	0	0	0	0	1.27581762795836	0	0	0	0	0	8.98435152786958	0	0	0	7.90012805571806	0	0	0	0	0	32.4891667258649	0	0	0	37.6074386961075	0	0	0	0	0
SKA2	0	0	11.9830531567033	0	4.6868348778619	0	0	7.98410748633568	0	0	0	0	2.96572251186678	2.67536244770364	1.27581762795836	0	0	0	3.49964992022772	4.70341888155038	0	0	2.2942383941184	0	0	0	6.70335790815953	0	0	24.5143173642709	0	0	0	16.7353598658736	2.96900831811375	0	0	0	0	0
SCML2	0	0	6.75408450650548	0	0.721051519671061	0	4.58101286109219	0	0	0	0	0	0	0	0	0	0	2.97570038399568	0	0	0	0	0	0	0	0	0	0	0	0	0	0	0	0	0	0	0	0	0	0
mob1bb	0	0	0	0	0	0	12.2160342962458	4.11302506871838	0	0	0	0	0	0	0	0	0	0	7.43675608048391	0	0	0	0	0	0	0	0	0	0	0	0	0	0	0	0	0	0	0	0	0
rhoub	0	0	0	0	8.2920924762172	0	0	17.1779282281768	7.27075693664286	0	0	0	0	5.35072489540728	4.46536169785425	0	0	2.16414573381504	0	0	0	0	10.094648934121	0	0	0	0	0	0	13.6190652023727	0	0	0	0	59.3801663622751	0	0	0	0	0
cfl1l	0	0	0	0	5.76841215736849	0	5.59901571911268	9.91964869514433	0	0	0	0	0	0	0	0	0	0	0	0	0	0	0	0	0	0	0	0	0	0	0	3.26786877936688	0	0	0	0	0	0	0	0
osbpl7	0	0	0	0	0	0	3.05400857406146	0	0	0	0	0	0	0	0	0	0	0	0	0	0	0	0	0	0	0	0	0	0	0	0	0	0	0	0	0	0	0	0	0
nf1a	0	0	0	0	0	0	0	0	0	0	0	0	0	0	0	0	0	0	0	0	0	0	0	0	0	0	0	0	0	0	0	5.88216380286038	0	0	0	0	0	0	0	0
gpia	0	0	5.01109495643955	0	6.84998943687508	0	30.5400857406146	0.483885302202162	4.84717129109524	0	0	16.0234589937821	26.691502606801	59.3930463390208	105.892863120544	81.950376654721	89.7224553061558	41.1187689424858	26.2473744017079	83.0937335740567	21.6681419201561	7.64759544282349	20.1892978682419	0	15.8002561114361	0	23.4617526785583	25.9970214410768	0	0	0	30.7179665260486	0	0	0	0	0	0	0	0
HOOK3	0	0	0	0	3.24473183851978	0	4.58101286109219	0.725827953303243	0	0	0	0	0	3.7455074267851	0	0	0	1.08207286690752	0.874912480056931	2.09040839180017	0	0	5.96501982470785	0	1.05335040742907	0	0	8.66567381369228	0	0	0	0	0	0	0	0	0	0	0	0
actr5	0	0	0	0	0	0	0	0	65.4368124297857	0	0	0	0	0	0	0	0	0	0	0	0	2.54919848094116	0	0	0	0	0	0	0	0	0	0	0	0	0	0	0	0	0	0
tdg	0	0	8.06132666905493	0	6.48946367703955	127.781990899657	6.10801714812292	3.14525446431405	0	0	0	10.120079364494	0	0	3.18954406989589	5.01736999926863	0	0	0	0	0	0	0	145.381240993473	0	10.1054850456056	0	0	0	0	0	5.88216380286038	0	12.1711708115444	0	0	0	0	0	0
pibf1	0	0	3.05023171261538	0	0	0	0	0	0	0	0	0	0	0	0	0	0	0	0	0	0	0	0	0	0	0	0	0	0	0	0	0	0	0	0	0	0	0	0	0
adrbk2	0	0	1.52511585630769	0	0	0	0	0.241942651101081	0	0	0	0	1.48286125593339	0	0	0	0	0	0	0.783903146925063	6.8703864624885	1.69946565396077	6.88271518235521	0	1.58002561114361	0	0	0	0	0	64.9783334517298	0	0	0	0	0	0	0	0	0
ubiad1	0	0	0	0	0	0	0	3.38719711541514	0	0	0	2.53001984112349	0	0	0	0	0	1.3525910836344	0	2.09040839180017	0	3.39893130792155	0	0	0	0	0	0	0	0	0	0	0	0	0	0	0	0	0	0
rpl36	93.1845965770171	81.5863914373089	139.657037699033	165.189624035462	96.9814293957577	444.955146882733	141.502397264848	123.390752061551	159.956652606143	141.357461628924	29.4002314219594	53.1304166635934	59.3144502373356	89.3571057533016	54.5412035952198	56.8635266583778	111.930983847283	60.5960805468212	53.8071175235013	73.1642937130059	34.3519323124425	109.61553468047	97.7345555894439	116.304992794778	54.7742211863119	83.8755258785265	87.1436528060738	128.251972442646	59.5889793136626	81.7143912142364	75.1311980535626	49.0180316905031	0	9.12837810865834	25.7314054236525	0	0	533.041958041958	0	0
POLE4	0	0	0.871494775032966	0	0	29.6636764588489	0	0	31.506613392119	0	0	0	0	0	0	19.6513658304688	0	0	0	2.61301048975021	3.17094759807162	0	0	0	0	0	0	0	0	0	0	0	0	0	0	0	0	0	0	0
dtnbb	0	0	0	0	4.32630911802637	0	0	0	0	0	0	0	0	0	0	0	0	0	0	0	0	0	0	0	0	0	0	0	0	0	0	0	0	0	0	0	0	0	0	0
si.ch211.59h6.1	0	0	0.435747387516483	0	0	0	0	0	0	0	0	0	0	0	0	0	0	0	0	0	0	0	0	0	0	0	0	0	0	0	0	0	0	0	0	0	0	0	0	0
nsun3	0	0	0.435747387516483	0	0	0	0	0	0	0	0	0	0	0	0	0	0	0	0	0	0	0	0	0	0	0	0	0	0	0	0	0	0	0	0	0	0	0	0	0
ERAP1..1.of.2.	0	0	0	0	0	6.8454637981959	0	0	0	0	0	0	0	0	0	0	0	0	0	0	0	0	0	0	0	0	0	0	0	0	0	0	0	0	0	0	0	0	0	0
mta2	0	0	3.7038527938901	0	33.8894214245399	52.4818891195019	53.9541514750858	1.69359855770757	135.720796150667	0	0	0	18.2886221565118	13.9118847280589	0	7.52605499890295	0	0	0	0	29.5955109153351	0	0	0	0	0	0	0	0	0	0	1.30714751174675	0	0	0	0	0	0	0	0
ing2	0	0	0	0	0	0	2.54500714505122	8.70993543963892	0	0	0	0	0	0	0	1.67245666642288	0	0	9.18658104059778	0	0	0	0	0	4.74007683343083	0	0	0	0	0	0	0	0	0	0	0	0	0	0	0
ndufv2	0	0	10.6758109941538	0	5.76841215736849	0	27.9950785955634	14.7585017171659	0	0	2.67274831108722	17.7101388878645	44.9801247633128	26.2185519874957	20.4130820473337	45.5744441600234	31.0919399575787	12.1733197527096	20.5604432813379	40.5016625911283	1.58547379903581	20.3935878475293	55.0617214588417	0	31.6005122228722	0	30.1651105867179	16.4647802460153	45.8376763951251	0	0	18.3000651644545	17.4814616619524	0	28.7004137417663	0	0	0	0	0
oxct1a	0	0	0	0	0	0	0	0	0	0	0	8.43339947041165	0	0	0	0	0	0	0	9.14553671412574	0	7.64759544282349	0	0	4.74007683343083	0	0	0	0	0	0	0	0	0	0	0	0	0	0	0
mrpl11	0	0	3.48597910013186	0	0	0	0	0	0	0	0	0	16.8057609005784	0	1.27581762795836	14.2158816645945	0	1.3525910836344	1.3123687200854	1.04520419590008	0	0	12.8477350070631	24.2302068322455	0	0	6.70335790815953	9.53224119506151	0	0	0	2.6142950234935	0	0	0	0	0	0	0	0
bmi1b	104.832671149144	0	0.435747387516483	30.0344770973568	11.1762985549014	0	0	11.6132472528519	0	0	0	0	10.8743158768449	0	0	0	0	0	0	0.783903146925063	0	27.1914504633724	0	0	15.8002561114361	0	0	0	0	0	0	0	0	0	0	0	0	0	0	0
ywhaba	34.9442237163814	0	42.2674965890988	0	40.739410861415	20.5363913945877	18.3240514443688	133.552343407797	0	0	0	7.59005952337048	70.1887661141805	51.9020314854506	22.0078540822817	16.7245666642288	68.4022679066732	44.3649875432084	9.18658104059778	41.0242646890783	42.2793013076215	5.94812978886271	49.0967016341338	0	58.9876228160282	14.1476790638478	3.35167895407976	13.8650781019076	0	0	46.7031771684308	75.8145556813115	323.40704074612	9.12837810865834	29.6900831811375	0	0	0	0	0
tubgcp2	0	23.3103975535168	0	0	0	0	0	0	0	0	0	0	0	0	0	0	0	0	0	0	0	0	0	0	0	0	0	0	0	0	0	1.96072126762013	0	0	0	0	0	0	0	0
uap1l1	0	0	2.39661063134066	0	1.44210303934212	0	2.03600571604097	3.8710824176173	0	0	0	0	0	0	0	0	0	0	0	0	0	0	0	0	0	0	0	0	0	0	0	0	0	0	0	0	0	0	0	0
ndrg3a	0	0	0	0	1.44210303934212	0	0	1.69359855770757	0	0	0	0.843339947041165	1.97714834124452	0.535072489540728	0	5.43548416587435	0	0	0	1.04520419590008	0	4.24866413490194	0	0	0	0	0	0	0	0	0	0	0	0	0	0	0	0	0	0
gclc	0	0	0	0	0	95.8364931747426	0	0	0	0	0	0	0	0	0	0	0	0	0	0	0	0	0	0	0	0	0	0	0	0	0	0	0	0	0	0	0	0	0	0
hiat1a	0	0	6.318337118989	0	0	0	0	0	0	0	0	0	0	0	0	2.0905708330286	0	0	0	0	1.05698253269054	0	1.83539071529472	0	6.84677764828898	0	0	0	0	0	0	0	0	0	0	0	0	0	0	0
maf1	0	0	1.08936846879121	0	0	0	1.52700428703073	0	0	0	0	0	3.95429668248904	0	4.14640729086466	0	6.21838799151575	2.43466395054192	0	1.56780629385013	0	2.54919848094116	0	0	0	0	0	15.5982128646461	0	0	0	4.57501629111363	0	13.6925671629875	0	0	0	133.26048951049	0	0
pdk1	0	0	0	0	0	0	0	0	0	0	0	0.843339947041165	0	0	0	0	0	0	0	0	0	9.34706109678426	0	0	0	0	0	0	0	0	0	0	0	0	0	0	0	0	0	0
atp1b1a	116.480745721271	0	5.88258973147252	11.2629289115088	0.721051519671061	34.2273189909795	9.16202572218438	26.6136916211189	19.3886851643809	58.611630431505	133.637415554361	90.2373743334046	119.617474645294	120.391310146664	124.711173132929	90.7307741534411	53.3004684987064	58.1614165962793	45.0579927229319	68.7221758804306	87.7295502133147	77.3256872552153	73.4156286117889	33.9222895651437	32.6538626303013	80.8438803648448	48.5993448341566	168.11407198563	36.6701411161001	250.590799723658	10.1528646018328	113.721833521967	0	0	31.66942205988	0	0	0	0	0
dhx16	0	0	0	0	0.360525759835531	0	0	0	0	0	0	0	0	0	0.637908813979179	0	0	8.38606471853329	0	1.56780629385013	0	0	45.4259202035444	0	0	0	0	0	0	0	0	0	0	0	8.90702495434126	0	0	0	0	0
zgc.55558	0	0	4.13960018140659	108.874979477918	0	0	1.01800285802049	3.62913976651622	53.3188842020476	0	0	0	0	5.88579738494801	0	0	0	0	0	4.44211783257536	0	0	3.21193375176576	0	2.10670081485815	0	0	0	0	0	0	0	0	0	22.7623971055388	0	0	0	0	0
jag1b	0	0	37.6921490201758	0	5.40788639753296	0	8.1440228641639	3.8710824176173	0	0	0	0	0	2.14028995816291	2.8705896629063	0	0	0.541036433453761	0	2.87431153872523	0	0	0	0	0	0	0	25.9970214410768	0	0	0	0	0	0	0	0	0	0	0	0
cpne3	0	0	1.96086324382417	0	0	0	0	2.90331181321297	16.9650995188333	0	0	34.5769378286878	10.8743158768449	5.35072489540728	0	0	0	0	0	21.6879870649268	0	0	0	0	2.10670081485815	30.3164551368168	0	0	0	0	0	7.18931131460713	0	0	6.92768607559876	0	0	0	0	0
slc27a2b	0	0	0	0	0.360525759835531	0	0	0	0	0	0	0	0	0	0	0	0	0	0	0	0	0	0	0	0	0	0	0	0	0	0	0	0	0	0	0	0	0	0	0
pcbp2	0	0	1.74298955006593	0	0	0	6.10801714812292	0.967770604404324	0	6.89548593311824	0	2.53001984112349	1.48286125593339	6.95594236402946	6.0601337328022	1.25434249981716	10.6600936997413	1.89362751708816	2.62473744017079	13.3263534977261	27.481545849954	0.849732826980388	18.8127548317709	0	0.526675203714537	2.02109700912112	0	34.6626952547691	0	0	0	5.88216380286038	34.9629233239049	0	7.91735551497001	0	0	0	0	0
zeb1b	0	23.3103975535168	13.7260427067692	0	43.9841426999347	0	31.0490871696249	0	0	0	101.564435821314	0	13.8400383887116	9.6313048117331	28.0679878150839	8.7803974987201	22.2085285411277	0	0	12.803751399776	0	0	6.42386750353153	0	6.32010244457445	5.0527425228028	38.5443079719173	1.73313476273846	0	0	0	0	0	89.7623847351403	7.91735551497001	0	0	0	0	0
SLC35A3..1.of.2.	0	0	2.39661063134066	0	0	0	0	0.967770604404324	0	0	0	0	0	0	0	0	0	0	0	0	0	0	0	0	0	0	0	0	0	0	0	0	0	0	0	0	0	0	0	0
phc2b	0	0	2.83235801885714	0	0.721051519671061	0	0	0	0	0	0	0	0	0	5.10327051183343	0	0	0	0	0	0	0	0	0	0	0	0	0	0	0	0	0	0	0	0	0	0	0	0	0
wbp1la	0	0	0	0	0	0	0	0	0	0	0	0	0	0	0	0	0	0	0	0	0	0	0	0	0	0	0	0	0	0	0	0.653573755873375	0	0	0	0	0	0	0	0
tars	0	0	36.6027805513846	0	9.37366975572379	0	3.05400857406146	17.4198708792778	0	0	0	0	16.3114738152673	52.4371039749913	0	4.59925583266291	17.7668228329021	2.43466395054192	0	16.9845681833764	29.0670196489898	0	4.12962910941313	0	0	1.01054850456056	0	12.9985107205384	0	0	0	0	0	0	25.7314054236525	0	0	0	0	0
colec11	0	0	0	0	0	0	0	0	0	0	0	0	0	0	0	0	0	1.08207286690752	0	0	10.0413340605601	0	0	0	0	0	0	0	0	0	0	0	0	15.2139635144306	0	0	0	0	0	0
sytl4	0	0	0	0	0	0	0	0	0	0	0	0	0.49428708531113	0	0	0	0	0	0	0	0	0	0.45884767882368	0	0	0	0	0	0	0	0	0.653573755873375	0	0	0	0	0	0	0	0
eif4eb	0	0	1.52511585630769	0	1.44210303934212	31.9454977249142	0	0	0	0	0	0	0	0	4.78431610484384	0	0	2.97570038399568	0	0	0	0	14.2242780435341	0	0	0	0	0	0	0	0	1.30714751174675	0	0	0	0	0	0	0	0
ZNF76	0	0	0	0	0	0	0	0.725827953303243	0	0	0	0	0	0	0	0	0	0	0	0	0	0	0	0	0	0	0	0	0	0	0	0	0	0	0	0	0	0	0	0
crispld1b	0	0	3.48597910013186	0	0	0	0	0	0	0	0	0	0	0	0	0	0	0	0	0	0	0	0	0	0	0	0	0	0	0	0	0	0	0	0	0	0	0	0	0
gpx8	0	0	5.01109495643955	0	4.32630911802637	0	7.63502143515365	0	0	0	0	9.27673941745281	0	2.14028995816291	0	0	0	0	1.3123687200854	0	6.34189519614323	0	0	0	0	0	0	10.3988085764307	0	13.6190652023727	0	0	0	0	0	0	0	0	0	0
rpl19	46.5922982885085	151.517584097859	174.298955006593	176.452552946971	255.612763723391	25.1000339267183	213.780600184302	178.553676512598	281.135934883524	86.1935741639779	122.946422310012	80.9606349159518	149.768986849272	78.1205834729463	92.8157324339705	78.6054633218752	106.600936997413	85.4837564856942	84.4290543254938	101.123505953333	152.205484707438	96.0198094487838	138.113151325928	72.6906204967365	115.868544817198	65.6856527964364	113.957084438712	97.9221140947227	59.5889793136626	62.6476999309145	99.4980730979612	143.132652536269	0	73.0270248692667	99.9566133764964	0	175.095712098009	0	0	0
MAP3K15	0	0	0	0	0	0	0	0	0	0	0	0	3.95429668248904	0	1.27581762795836	2.50868499963432	0	0	0	0.261301048975021	0	0	0	0	0	0	0	0	0	0	0	12.4179013615941	0	0	0	0	0	0	0	0
cadps2	0	0	0	0	0	0	0	0	0	0	0	0	0	0	0	0	0	0	0	1.82910734282515	0	0	0	0	0	0	0	0	0	0	0	0	0	0	0	0	0	0	0	0
pygmb	0	0	0.653621081274724	0	0	13.6909275963918	0	0.725827953303243	0	0	0	43.0103372990994	26.691502606801	27.2886969665771	30.300668664011	38.0483891611205	45.3053982239004	24.3466395054192	6.99929984045545	81.2646262312316	27.481545849954	31.4401145982743	26.6131653717735	0	7.37345285200352	0	0	19.064482390123	0	0	0	6.53573755873375	0	15.2139635144306	2.96900831811375	0	0	0	0	0
ttc5	0	0	0	0	0	0	0	0.241942651101081	0	0	0	0	0	0	0	0	0	0	0	0	0	0	0	0	0	0	0	0	0	0	0	0	0	0	0	0	0	0	0	0
ndufa10	0	0	3.92172648764835	0	2.16315455901318	0	0	5.0807956731227	0	0	0	0.843339947041165	32.6229476305346	21.4028995816291	0	7.94416916550867	13.3251171246766	62.7602262806363	33.6841304821918	12.803751399776	8.45586026152431	11.8962595777254	13.3065826858867	0	2.63337601857269	72.7594923283603	0	10.3988085764307	0	0	0	22.8750814555681	0	4.56418905432917	15.83471102994	0	0	0	0	0
gch2	0	0	0	127.646527663766	0	0	0	0	0	0	0	0	0	0	0	0	0	0	0	0	0	0	0	0	0	0	0	0	0	0	0	0	0	0	0	0	0	0	0	0
kif26ba	0	0	0	0	0	0	1.52700428703073	1.93554120880865	0	0	0	11.8067592585763	0	8.02608734311092	1.59477203494795	10.8709683317487	9.77175255809617	0	1.74982496011386	2.09040839180017	0	0	0	0	0	0	13.4067158163191	0	0	0	0	0	0	0	0	0	0	0	0	0
fam208ab	0	0	0	0	3.96578335819084	0	4.58101286109219	6.04856627752703	0	0	0	0	0	0	0	0	0	1.89362751708816	3.49964992022772	0	1.05698253269054	0	0	0	0	0	0	0	0	0	0	0	0	0	0	0	0	0	0	0
cirbp	58.2403728606357	81.5863914373089	234.649968177626	78.8405023805615	277.604835073358	130.063812165722	174.587490150514	197.183260647381	96.9434258219047	0	66.8187077771804	330.589259240137	102.317426659404	68.4892786612132	99.5137749807518	109.545911650698	92.3874787310911	83.8606471853329	115.050991127486	113.404655255159	122.081482525757	90.9214124869015	158.30244919417	0	117.448570428342	64.6751042918758	80.4402948979143	127.385405061276	77.9240498717126	29.96194344522	34.5197396462314	102.61107967212	253.481194098311	42.5990978404056	163.295457496256	0	0	0	0	0
sh3gl3a	0	0	0	0	15.1420819130923	0	2.03600571604097	26.1298063189168	43.6245416198571	0	0	0	0	0	0	0	0	0	0	0	5.81340392979796	0	0	0	20.0136577411524	0	0	0	0	0	0	0	0	0	9.89669439371251	0	0	0	0	0
isoc2	0	0	2.17873693758241	0	1.80262879917765	0	0	4.59691037092054	0	0	0	0	3.95429668248904	0	0	0	0	0	11.8113184807686	0	0	0	0	0	0	0	0	0	0	0	0	1.30714751174675	0	0	0	0	0	0	0	0
fem1c	0	0	3.05023171261538	0	0	0	4.07201143208195	3.62913976651622	0	0	26.7274831108722	0	0	0	0	0	0	0	0	0.522602097950042	0	0	0	0	0	0	0	0	0	0	0	0	0	0	0	0	0	0	0	0
ppp6r3	0	0	5.01109495643955	0	5.04736063769743	0	5.09001429010243	25.4039783656135	0	0	0	0	3.46000959717791	2.14028995816291	1.91372644193754	0	0	4.32829146763009	6.12438736039852	4.18081678360034	0	0	0	0	3.68672642600176	0	0	4.33283690684614	0	0	0	3.92144253524025	0	0	7.91735551497001	0	0	0	0	0
CWC15	0	0	13.9439164005275	0	11.8973500745725	0	0.509001429010243	6.04856627752703	87.2490832397143	0	0	0	32.1286605452235	5.88579738494801	9.88758661667727	0.418114166605719	23.9852108244179	13.525910836344	0	12.803751399776	12.6837903922865	5.09839696188233	11.0123442917683	0	47.4007683343083	0	25.1375921555982	2.59970214410768	0	0	40.6114584073311	0	0	0	0	0	0	0	0	0
bnip2	0	0	0	0	0	0	0	0	0	0	0	0	0	6.95594236402946	0.318954406989589	0	0	0	0	0	0	0	0	0	0	0	0	0	0	0	0	0	0	0	0	0	0	0	0	0
WDR70..1.of.2.	0	0	0	0	0	0	0	0	0	0	0	0	0	0	0.956863220968768	0	0	0	0	0	0	0	2.2942383941184	0	0	0	0	1.73313476273846	0	0	0	0	0	0	0	0	0	0	0	0
lmna	0	0	0	0	2.16315455901318	0	0	4.11302506871838	0	0	0	5.90337962928815	0	2.67536244770364	0	0	25.7618931077081	1.3525910836344	0	8.10033251822566	0	3.39893130792155	0	0	0	0	0	0	0	0	0	0	0	0	0	0	0	0	0	0
rp9	0	0	0.435747387516483	0	0	0	0	0.483885302202162	0	0	0	0	0.49428708531113	0	3.50849847688548	0	0	0	0	2.35170944077519	0	0	0	0	0	0	0	0	0	0	0	0	0	0	0	0	0	0	0	0
slc8a1a	0	0	0	0	0	0	0	0	0	258.580722491934	18.7092381776105	20.240158728988	0	0	4.46536169785425	14.2158816645945	0	6.76295541817201	10.0614935206547	2.61301048975021	0.528491266345269	0	1.37654303647104	0	8.95347846314713	0	0	7.79910643232305	0	0	0	5.88216380286038	0	0	0	0	0	0	0	0
bhmt	0	0	10.4579373003956	22.5258578230176	19.1078652712831	0	15.2700428703073	1.69359855770757	0	0	0	0	0	0	0	1.25434249981716	0	0	0	0	0	0	0	0	0	0	0	0	0	0	0	0	0	0	7.91735551497001	0	0	0	0	0
hira	0	0	1.96086324382417	0	0	0	0.509001429010243	3.8710824176173	0	0	0	0	0	0	0	0	0	0	0	3.6582146856503	0	0	0	0	0	0	0	0	0	0	0	0	0	0	0	0	0	0	0	0
hey2	0	0	0	0	0	0	0	11.855189903953	0	75.8503452643006	0	29.5168981464408	4.44858376780017	3.7455074267851	6.37908813979179	0	0	1.08207286690752	0	6.00992412642549	0	9.34706109678426	5.50617214588417	0	0	3.03164551368168	0	0	0	0	0	0	0	0	0	0	0	0	0	0
atp6v1ba	0	0	5.88258973147252	0	13.3394531139146	0	5.59901571911268	11.6132472528519	12.1179282277381	0	0	4.21669973520582	30.1515122039789	0	0	7.94416916550867	0	6.22191898471825	0	0	0	0	0	0	19.4869825374379	0	33.5167895407976	0	0	0	0	0	0	0	5.93801663622751	0	0	0	0	0
skiv2l2	0	0	0.435747387516483	0	0	0	3.05400857406146	0	0	0	0	0	3.95429668248904	0	0	0	0	0	0	0	0	8.49732826980387	0	0	0	0	0	0	0	0	0	0	0	0	0	0	0	0	0	0
wfikkn2a	0	0	0.435747387516483	0	0	0	0	0.483885302202162	0	0	0	0	0	0	0.637908813979179	0	0	0	0	0	0	2.54919848094116	0	0	0	0	0	0	0	0	0	0	0	0	0	0	0	0	0	0
supt7l	0	0	0	0	0	0	0	0	0	0	0	0	0	12.8417397489775	0	0	0	0	0	0	0	0	0	0	0	0	0	0	0	0	0	0	0	0	0	0	0	0	0	0
nedd1	0	0	0.871494775032966	41.2974060088655	0	0	1.01800285802049	0	0	0	0	0	3.46000959717791	0	0	0	0	0	0	0	0	0	0	0	0	0	0	0	0	0	0	0	0	0	0	0	0	0	0	0
cct4	0	0	37.038527938901	0	47.58940029829	0	66.1701857713317	27.8234048766243	0	62.0593733980641	0	0	13.3457513034005	11.771594769896	4.46536169785425	34.285361661669	56.8538330652868	6.76295541817201	11.3738622407401	20.6427828690267	9.51284279421485	11.046526750745	27.9897084082445	0	16.8536065188652	40.4219401824224	0	0	0	0	2.03057292036656	20.914360187948	0	0	6.92768607559876	0	0	0	0	0
arhgef39	0	0	0	0	0	0	0	0	0	0	0	0	0	0	0	0	0	0	8.31166856054084	0	0	0	0	0	2.10670081485815	0	0	0	0	0	0	0	0	0	0	0	0	0	0	0
rrp15	0	0	0	0	0	0	0	6.53245157972919	0	0	0	0	0	0	0	0.418114166605719	0	0	0	0	0	4.24866413490194	0	0	0	0	0	0	0	0	0	0	0	0	0	0	0	0	0	0
gga3	0	0	0	0	0	0	0	3.8710824176173	0	0	0	0	0	0	0	0	0	0	0	0	0	0	0	0	0	0	0	0	0	0	0	0	0	0	0	0	0	0	0	0
gltscr2	0	0	28.9772012698461	22.5258578230176	45.4262457392768	31.9454977249142	13.7430385832766	42.3399639426892	9.69434258219047	0	0	0	16.3114738152673	28.3588419456586	8.61176898871891	14.6339958312002	7.99507027480596	13.7964290530709	13.9985996809109	34.2304374157278	28.0100371162993	3.39893130792155	22.0246885835367	0	0.526675203714537	15.1582275684084	0	0	0	0	10.1528646018328	18.3000651644545	0	7.60698175721528	22.7623971055388	0	0	0	0	0
abca2	0	0	0	0	0	0	24.4320685924917	1.69359855770757	0	27.5819437324729	0	0	3.46000959717791	0	0	0	0	0	0	0	0	0	0	0	0	0	0	0	0	0	0	0	0	0	0	0	0	0	0	0
ube2kb	0	0	6.75408450650548	0	0	0	5.09001429010243	5.80662362642595	0	0	0	15.180119046741	0	2.14028995816291	4.14640729086466	0	0	0	8.74912480056931	4.9647199305254	14.7977554576675	0	1.83539071529472	0	4.74007683343083	0	0	0	0	10.8952521618982	0	6.53573755873375	0	0	0	0	0	0	0	0
SVEP1	0	0	0	0	0	0	0	0	0	0	0	0	0	0	0	0	0	0	0	0	0	0	0	0	0	0	0	0.866567381369228	0	0	0	0	0	0	0	0	0	0	0	0
mcm9	0	0	3.48597910013186	0	0	0	0	6.77439423083027	0	0	0	0	0	0	0	0	0	0	0	0	0	0	0	0	0	0	0	0	0	0	0	0	0	0	0	0	0	0	0	0
lpgat1	0	0	0	0	0	0	5.09001429010243	0.725827953303243	0	0	0	0.843339947041165	0	0	2.23268084892712	0	0	0	0	0	0	0	3.67078143058944	0	13.693555296578	0	0	0	0	0	0	0	0	0	0	0	0	0	0	0
pgm1	0	0	0	0	0	0	2.03600571604097	0	0	0	0	21.0834986760291	14.3343254740228	5.88579738494801	15.6287659424899	25.0868499963432	10.6600936997413	3.51673681744944	6.12438736039852	9.14553671412574	17.9687030557392	0	15.1419734011815	0	0	7.07383953192392	0	6.06597166958459	0	0	0	0	0	0	0	0	0	0	0	0
rfx2	0	198.138379204893	0	0	1.80262879917765	0	0	0	0	17.2387148327956	0	0	0	0	4.14640729086466	4.18114166605719	0	0	0	0	0	0	3.21193375176576	0	0	7.07383953192392	0	0	0	0	0	0	0	7.60698175721528	0	0	0	0	0	0
gadd45bb	0	0	0	0	0	0	0	8.95187809074	0	0	0	0	0	0	0	0	0	0	0	0	0	0	0	0	0	0	0	0	0	0	0	0	0	0	0	0	0	0	0	0
ck2a2b	0	0	0.217873693758241	0	0	0	2.03600571604097	0	0	0	0	0	0	0	0	0	0	1.08207286690752	0	3.13561258770025	0	0	0	0	0	0	0	0	0	0	0	0	0	0	0	0	0	0	0	0
brd1a	0	0	1.96086324382417	0	0	0	0	0	0	0	0	0	0	0	0	0	0	0	0	0	0	0	0	0	0	0	0	0	0	0	0	0	0	0	0	0	0	0	0	0
atp1b2a	0	0	0	0	0	0	0	2.41942651101081	0	0	0	2.53001984112349	1.48286125593339	7.49101485357019	0	0	12.4367759830315	0	0	7.57773042027561	0	1.69946565396077	0	0	0	0	0	12.1319433391692	0	0	0	3.92144253524025	0	0	0	0	0	0	0	0
sema3gb	0	0	0	0	0	0	1.01800285802049	0	0	0	0	23.6135185171526	38.060105568957	0	31.2575318849797	0	0	0	0	0	12.6837903922865	0	8.25925821882625	0	0	0	0	0	0	0	0	21.5679339438214	0	0	0	0	0	0	0	0
anxa13l	0	0	0	0	1.80262879917765	0	0	0	0	0	0	0	0	0	0	0	0	0	0	0	0	0	0	0	0	0	0	0	0	0	0	0	0	0	0	0	0	0	0	0
vdac2	0	0	44.6641072204395	0	22.3525971098029	9.1272850642612	31.0490871696249	51.7757273356313	16.9650995188333	37.9251726321503	0	143.367790996998	97.8688428916038	73.3049310670797	86.4366442941787	130.86973414759	87.0574318812204	60.8665987635481	51.6198363233589	118.369375185685	50.2066703028006	35.6887787331763	94.9814695165019	0	47.4007683343083	84.886074383087	28.489271109678	121.319433391692	0	10.8952521618982	24.3668750443987	108.49324347498	0	0	21.7727276661675	0	0	0	0	0
cd164	0	0	9.58644252536262	11.2629289115088	6.48946367703955	0	0	3.62913976651622	0	0	0	7.59005952337048	0	0	0	1.67245666642288	0	2.7051821672688	10.9364060007116	9.66813881207578	0	70.5278246393722	0	0	8.95347846314713	58.6118132645125	0	10.3988085764307	0	0	0	0	0	0	0	0	0	0	0	0
eltd1	0	0	0	0	0	0	0	6.29050892862811	0	0	0	1.68667989408233	0	0	0	6.68982666569151	0	0	0	0.783903146925063	0	0	14.2242780435341	0	0	0	0	0	0	2.72381304047455	0	0	0	6.08558540577223	0	0	0	0	0	0
tpd52l2b	0	0	12.636674237978	0	0	189.39116508342	10.1800285802049	1.69359855770757	0	0	0	53.9737566106345	29.6572251186678	64.2086987448874	0	3.34491333284575	0	2.16414573381504	10.9364060007116	7.57773042027561	71.3463209566114	96.0198094487838	0	0	34.2338882414449	9.09493654104504	0	67.5922557467998	0	0	0	0	0	0	0	0	0	0	0	0
sh3bp5b	0	0	0	0	2.52368031884871	0	0	0	0	0	0	0	0	0	0	0	0	0	0	0	0	0	0	0	0	0	0	0	0	0	0	0	0	0	0	0	0	0	0	0
brox	0	0	0	0	0	0	3.05400857406146	2.66136916211189	0	0	0	0	0	0	0	0	0	0	2.62473744017079	0	0	0	0	0	0	0	0	0	0	0	0	0	0	0	0	0	0	0	0	0
tbck	0	0	2.17873693758241	0	0	0	6.10801714812292	0	0	0	0	0	0	0	1.59477203494795	0	0	0	3.49964992022772	2.61301048975021	0	0	0	0	0	0	0	0	0	0	0	0	0	0	0	0	0	0	0	0
napba	0	0	4.57534756892307	0	0	0	0	0	0	0	0	0	0	0	0	0	0	4.86932790108385	0	0	0	0	0	0	0	0	0	0	0	0	0	0	0	0	0	0	0	0	0	0
hyou1	0	0	8.49707405657142	0	0	0	30.0310843116044	4.59691037092054	0	0	0	0	0	0	0	0	0	0	0.874912480056931	0	0	11.8962595777254	1.83539071529472	0	0	0	0	0	0	0	0	0	0	0	0	0	0	0	0	0
SHISA4..2.of.3.	0	0	15.0332848693187	0	0.721051519671061	0	0	2.66136916211189	0	0	0	41.3236574050171	11.368602962156	2.14028995816291	8.9307233957085	4.18114166605719	11.5484348413864	2.16414573381504	10.9364060007116	17.5071702813264	0	8.49732826980387	11.0123442917683	0	0.526675203714537	43.4535856961041	0	0	0	0	542.16296973787	45.0965891552629	0	0	0	0	0	0	0	0
cilp2	0	0	1.30724216254945	0	0	0	0	0	0	0	0	0	0	0	0	0	0	0	0	0	0	0	0	0	0	0	0	0	0	0	0	0	0	0	0	0	0	0	0	0
tmem110	0	0	25.273348475956	0	0	0	0	0	0	0	0	0	0	0	0	0	0	0	0	0	3.17094759807162	0	0	0	0	0	0	0	0	0	0	0	0	0	0	0	0	0	0	0
cers2a	0	0	1.74298955006593	0	36.0525759835531	25.1000339267183	1.01800285802049	3.38719711541514	0	0	0	76.743935180746	0	13.3768122385182	0	0	0	0	0	0	0	22.9427863284705	0	0	0	9.09493654104504	0	37.2623973988768	0	40.8571956071182	0	8.49645882635388	34.9629233239049	0	21.7727276661675	0	0	0	0	0
ccm2	0	0	1.52511585630769	0	23.073648629474	0	0	1.45165590660649	0	0	0	0	0	12.3066672594367	0.318954406989589	12.5434249981716	0	0	0	0	2.64245633172635	0	9.17695357647361	0	4.74007683343083	12.1265820547267	0	0	0	0	8.12229168146622	6.53573755873375	0	0	13.8553721511975	0	0	0	0	0
usp9	0	0	4.13960018140659	0	12.6184015942436	0	4.58101286109219	5.0807956731227	0	0	0	18.5534788349056	9.39145462091147	0	7.33595136076055	0	15.1017994079668	7.03347363489889	0	4.44211783257536	0	12.7459924047058	54.602873780018	9.69208273289819	0	11.1160335501662	0	0	0	0	0	7.8428850704805	0	0	17.8140499086825	0	0	0	0	0
PLIN3	0	0	0	0	0	0	0	9.19382074184108	0	0	0	0	13.3457513034005	3.7455074267851	6.37908813979179	4.59925583266291	0	25.9697488057805	0	7.31642937130059	0	24.6422519824312	0	0	0.526675203714537	0	0	0	0	0	8.12229168146622	0	0	0	0	0	0	0	0	0
ap4b1	0	0	0	0	0	0	0	0	0	0	0	0	0	0	0	0	0	0	0	1.04520419590008	0	0	0.917695357647361	0	0	0	0	0	0	0	0	0	0	0	0	0	0	0	0	0
srsf6a	0	116.551987767584	29.1950749636044	0	41.0999366212505	0	30.0310843116044	22.5006665524005	46.0481272654047	0	0	36.2636177227701	19.2771963271341	8.56115983265165	7.33595136076055	0	0	12.1733197527096	20.9978995213663	16.4619660854263	0.528491266345269	17.8443893665881	14.2242780435341	0	22.6470337597251	32.3375521459379	0	0.866567381369228	0	0	0	13.7250488733409	0	0	0	0	0	0	0	0
slc4a4a	0	0	0	0	2.88420607868424	0	0	5.56468097532487	0	0	0	0	0	0	0	0	0	0	0	0	0	0	0	0	0	0	0	0	0	0	0	0	0	0	0	0	0	0	0	0
vta1	0	0	9.80431621912086	0	9.01314399588826	0	0	15.000444368267	9.69434258219047	0	0	0	1.48286125593339	12.3066672594367	0	0	6.21838799151575	7.30399185162577	0	6.27122517540051	10.0413340605601	0	12.3888873282394	0	3.68672642600176	0	0	0	0	0	0	0	0	0	0	0	0	0	0	0
polr3glb	0	0	1.08936846879121	0	1.08157727950659	0	3.05400857406146	1.20971325550541	0	0	0	0	0	0	0	0	0	0	0	0	0	0	0	0	0	0	0	21.6641845342307	0	0	0	0	0	0	0	0	0	0	0	0
lancl1	0	0	3.05023171261538	0	0	0	0	0	0	0	0	0	0	0	0	0	0	0.811554650180641	0	0	0	0	0	0	0	0	0	0	0	0	0	0	0	0	0	0	0	0	0	0
zgc.92113	0	0	0	0	0	0	0	0	0	0	0	0	0	0	0	0	0	1.62310930036128	0	0.783903146925063	1.58547379903581	0	0	0	5.26675203714537	0	0	0	0	0	0	0	0	0	0	0	0	0	0	0
eno1b	0	0	0	0	0	0	0	0	0	0	0	0	0	0	0	0	0	0	0	0	0	1.69946565396077	0	0	0	0	0	0	0	0	0	0	0	0	0	0	0	0	0	0
tnni2a.3	0	0	1.30724216254945	0	0	0	0	0	0	0	0	0	0	0	0	0	0	0	0	0	0	0	0	0	0	0	0	0	0	0	0	0	0	0	0	0	0	0	0	0
rrbp1a	0	128.207186544343	6.75408450650548	45.0517156460351	32.0867926253622	38.7909615231101	44.7921257529014	23.4684371568049	0	0	0	7.59005952337048	0.49428708531113	8.02608734311092	0	0	0	0	0	7.31642937130059	0	0	18.3539071529472	0	0	0	0	0	0	0	0	0	0	0	0	0	0	0	0	0
ctssb.2	0	0	0	0	0	0	0	9.43576339294216	0	0	0	0	0	0	0	0	0	0	0	0	0	0	0	0	0	0	0	0	0	0	0	0	0	0	0	0	0	0	0	0
thop1	0	0	3.05023171261538	0	1.08157727950659	0	2.54500714505122	0	0	10.3432288996774	0	0	0	0	0	0	1.77668228329021	0	0	0	11.0983165932507	0	0	0	4.74007683343083	0	0	0	0	0	0	0	0	0	0	0	87.5478560490046	0	0	0
ppp1r13l	0	0	0	0	4.6868348778619	0	1.01800285802049	0	0	0	0	0	0	0.535072489540728	14.0339939075419	10.452854165143	0	0	2.62473744017079	4.44211783257536	0	16.1449237126274	0	0	5.79342724085991	13.1371305592873	0	5.19940428821537	0	0	0	0	0	0	0	0	0	0	231.921906693712	0
zgc.77158	0	0	2.6144843250989	0	0	0	0	0	0	0	0	0	0	0	0	0	0	0	0	0	0	0	1.37654303647104	0	0	0	0	0	0	0	0	0	0	0	0	0	0	0	0	0
klf11b	0	0	0	0	6.84998943687508	0	3.05400857406146	3.8710824176173	0	0	0	8.43339947041165	1.97714834124452	4.28057991632582	3.82745288387507	5.85359833248007	0	0	0	2.87431153872523	5.28491266345269	0	0	0	8.42680325943259	24.2531641094534	0	0	0	0	0	13.0714751174675	0	0	2.96900831811375	0	0	0	0	0
snrpd3	0	0	1.96086324382417	0	16.9447107122699	0	0	6.04856627752703	0	0	0	0	0	19.2626096234662	0	0	0	11.361765102529	0	7.31642937130059	0	0	0	0	0	0	0	0	0	0	0	0	0	13.6925671629875	29.6900831811375	0	0	0	0	0
pcid2	0	0	1.96086324382417	0	2.88420607868424	0	0	0	0	0	0	0	0	9.09623232219238	4.78431610484384	0	0	0	1.3123687200854	0	0	0	0	0	0	0	0	0	0	0	0	0	0	0	0	0	0	0	0	0
capns1b	0	0	7.18983189402197	0	5.76841215736849	13.6909275963918	17.8150500153585	10.4035339973465	121.179282277381	106.880031963333	0	26.9868783053173	0	19.7976821130069	29.6627598500318	25.5049641629489	0	4.05777325090321	15.7484246410248	8.10033251822566	34.8804235787878	55.2326337537252	28.9074037658919	0	22.6470337597251	0	58.6543816963959	0	0	0	0	0	0	18.2567562173167	3.958677757485	0	0	666.302447552447	0	0
anapc16	0	0	1.74298955006593	0	9.01314399588826	0	4.58101286109219	6.53245157972919	0	0	0	0	10.3800287915337	5.88579738494801	1.91372644193754	3.34491333284575	3.55336456658042	2.16414573381504	6.99929984045545	8.6229346161757	0	11.8962595777254	9.63580125529729	0	0	0	6.70335790815953	6.06597166958459	0	0	16.2445833629324	7.8428850704805	0	0	5.93801663622751	0	0	0	0	0
snx13	0	0	10.2400636066373	0	0.721051519671061	0	0	3.38719711541514	7.27075693664286	0	0	20.240158728988	0	0	0	2.92679916624003	0	0	0	2.87431153872523	0	0	0	0	0	0	0	0	0	0	0	0	0	0	12.8657027118263	0	0	0	0	0
osbpl2b	0	0	0	0	2.16315455901318	0	0	0	0	44.8206585652685	0	0	0	0	0	0	0	0	0	0	0	0	0	0	0	0	0	0	0	0	0	0	0	0	0	0	0	0	0	0
sulf2b	0	0	0	0	0	0	0	6.53245157972919	0	0	0	12.6500992056175	0.98857417062226	0	0	0	0	0	0	0	0	0	0	0	0	0	0	4.33283690684614	0	0	0	0	0	0	0	0	0	0	0	0
tbc1d19	0	0	1.30724216254945	0	1.44210303934212	0	0	0	0	0	0	0	0	0	0	0	0	0	0	2.09040839180017	0	0	0	0	0	0	0	0	0	0	0	0	0	0	0	0	0	0	0	0
sept5a	0	0	0	0	0	0	6.61701857713317	0	0	0	0	0	0	0	0	0	0	0	0	0	0	0	9.17695357647361	0	0	0	0	0	0	0	0	0	0	0	0	0	0	0	0	0
ttc14	0	0	0	0	2.88420607868424	0	0	4.35496771981946	0	0	24.0547347997849	0	0	0	0	0	0	0	0	0	0	0	0	0	0	0	0	0	0	0	0	0	0	0	0	0	0	0	0	0
egfra	0	0	4.79322126268131	0	0	0	0	0.483885302202162	0	0	0	17.7101388878645	3.46000959717791	1.07014497908146	0.956863220968768	0	0	0	9.62403728062624	0	0	1.69946565396077	13.3065826858867	0	0	0	0	0	0	0	0	5.228590046987	0	0	0	0	0	0	0	0
lmo4a	0	0	7.40770558778021	0	8.2920924762172	0	0	14.2746164149638	0	0	0	21.9268386230703	4.44858376780017	0	3.18954406989589	6.68982666569151	6.21838799151575	0	0	2.35170944077519	13.740772924977	14.4454580586666	3.21193375176576	0	0	0	0	0	0	0	0	0	0	0	9.89669439371251	0	0	0	0	0
ptpmt1	0	0	0	0	1.44210303934212	0	0	0	0	0	0	0	0	6.42086987448874	0	0	0	10.8207286690752	0	5.74862307745046	0	0	1.83539071529472	0	2.10670081485815	0	0	0	0	0	18.275156283299	0	0	0	0	0	0	0	0	0
armc1	0	0	0	0	0	0	0	13.3068458105595	0	0	0	0	0	0	0	0	0	0	0	0	0	0	0	0	0	0	0	0	0	0	0	0	0	0	0	0	0	0	0	0
fam133b	0	0	28.9772012698461	0	34.6104729442109	0	39.702111462799	60.7276054263714	2.42358564554762	24.1342007659138	0	11.8067592585763	11.8628900474671	16.0521746862218	3.50849847688548	16.3064524976231	44.4170570822553	8.38606471853329	0	11.2359451059259	8.98435152786958	10.1967939237647	47.2613109188391	0	23.7003841671542	0	0	0	0	0	0	29.4108190143019	0	25.863737974532	0	0	0	0	0	0
spata20	0	0	0	0	0	0	0	0	0	0	0	0	0	0	0	3.76302749945147	0	0	0	5.22602097950042	0	0	0	0	0	0	0	0	0	0	0	0	0	0	0	0	0	0	0	0
pi4k2b	0	0	9.15069513784614	0	1.44210303934212	0	0	1.45165590660649	0	0	0	0	0	0	0	0	0	0	0	1.04520419590008	0	32.2898474252547	0	0	0	0	0	0	0	0	0	0	0	0	0	0	0	0	0	0
ptpn6	0	0	0	0	0	0	0	7.7421648352346	0	0	0	0	0	0	0	0	0	0	0	0	0	0	0	0	0	0	0	0	0	0	0	0	0	0	0	0	0	0	0	0
frya	0	0	0	0	0	0	0	0	0	0	0	10.120079364494	0	3.7455074267851	0	0	4.44170570822553	0	0	0.522602097950042	0	0	4.12962910941313	0	0	0	16.7583947703988	0	0	0	0	0	0	0	14.8450415905688	0	0	0	0	0
slc16a9a	0	0	0	0	0	0	0	0	0	0	0	0	0	0	0	0	0	0	0	0.783903146925063	0	0	0	0	0	0	0	0	0	0	0	0	0	0	0	0	0	0	0	0
plekhb2	0	0	0	0	0	34.2273189909795	0	0	16.9650995188333	0	0	0	0	11.771594769896	0	1.25434249981716	0	0.27051821672688	0	0	0	0	0	0	0	0	0	0	293.3611289288	0	0	0	0	0	0	0	0	0	0	0
lect1	34.9442237163814	0	5.01109495643955	0	1.44210303934212	0	9.67102715119463	16.2101576237724	0	0	0	0	0	0	0	0	0	1.62310930036128	0	0	0	0	0	0	0	0	0	0	0	0	0	0	0	0	0	0	0	0	0	0
eif3m	69.8884474327628	0	72.5519400214944	0	24.8762774286516	84.4273868444161	27.4860771665531	30.9686593409384	21.8122708099286	0	50.7822179106571	17.7101388878645	7.41430627966695	9.09623232219238	28.3869422220734	7.10794083229723	40.8636925156749	4.86932790108385	27.9971993618218	20.9040839180017	40.6938275085857	44.1861070029801	43.5905294882496	0	7.37345285200352	8.08438803648448	15.0825552933589	14.7316454832769	0	0	8.12229168146622	12.4179013615941	0	0	38.5971081354788	0	0	0	0	0
psmb3	0	0	10.0221899128791	3.75430963716959	5.40788639753296	0	0	15.2423870193681	0	0	0	11.8067592585763	17.7943350712007	0	17.2235379774378	4.59925583266291	33.756963382514	2.16414573381504	11.8113184807686	7.83903146925063	0	12.7459924047058	13.7654303647104	58.1524963973892	0	11.1160335501662	30.1651105867179	30.329858347923	0	0	0	0	0	0	0	0	0	0	0	0
ivns1abpb	0	0	0.435747387516483	0	0	0	0	3.38719711541514	0	0	0	0	0	0	1.91372644193754	0	0	1.08207286690752	0	0	2.11396506538108	7.64759544282349	0	0	0	0	0	0	0	0	0	0	0	0	0	0	0	0	0	0
pdf	0	0	0	0	0	0	0	0	19.3886851643809	0	0	0	2.47143542655565	0	0	0	0	0	0	0.783903146925063	0	0	0	0	0	0	0	0	0	0	0	0	0	0	0	0	0	0	0	0
slc31a1	0	0	1.30724216254945	0	14.7815561532568	0	0	7.98410748633568	0	0	0	0	0	0	0.637908813979179	0	0	0	24.9350056816225	3.91951573462532	1.58547379903581	1.69946565396077	0	0	0	12.1265820547267	0	3.46626952547691	0	0	16.2445833629324	0	0	0	0	0	0	0	0	0
cul2	0	0	1.52511585630769	0	0	0	1.01800285802049	0	0	0	0	5.90337962928815	0	0	0	7.52605499890295	0	0	0	0	0	0	0	0	0	0	0	0	0	0	0	0	0	0	0	0	0	0	0	0
psma6b	0	0	12.2009268504615	11.2629289115088	4.32630911802637	0	0	4.59691037092054	21.8122708099286	0	0	0	0	19.2626096234662	0	1.67245666642288	0	0.27051821672688	2.18728120014233	1.30650524487511	5.28491266345269	4.24866413490194	0	0	0	0	0	6.06597166958459	0	0	0	0	0	0	0	0	0	0	0	0
psap	0	0	1.74298955006593	0	2.52368031884871	0	6.10801714812292	7.01633688193135	0	0	0	0	6.92001919435582	0	2.23268084892712	3.76302749945147	0	0	3.49964992022772	8.88423566515072	0	1.69946565396077	1.37654303647104	0	0	0	0	0.866567381369228	0	0	0	5.88216380286038	0	0	0	0	0	0	0	0
pex3	0	0	0	0	0	0	0	0	0	0	0	0	0	0	0	7.10794083229723	0	0	0	0	5.28491266345269	0	0	0	0	0	0	0	0	0	0	0	0	0	0	0	0	0	0	0
anxa13	0	0	0	0	0.721051519671061	0	3.05400857406146	0.725827953303243	0	0	0	3.37335978816466	0	8.56115983265165	2.8705896629063	1.67245666642288	0	3.78725503417633	0	2.09040839180017	0.528491266345269	0	5.04732446706049	0	4.74007683343083	6.06329102736336	0	4.33283690684614	4.58376763951251	0	0	8.49645882635388	0	0	1.9793388787425	0	0	0	0	0
ndfip1	93.1845965770171	0	9.58644252536262	0	0	0	8.1440228641639	4.35496771981946	0	0	0	9.27673941745281	25.7029284361788	2.14028995816291	4.46536169785425	0	0	9.73865580216769	0	20.9040839180017	10.5698253269054	0	5.04732446706049	0	40.0273154823048	0	0	7.79910643232305	0	0	0	3.26786877936688	0	0	15.83471102994	0	0	0	0	0
ube2q2	0	0	10.8936846879121	0	11.536824314737	0	14.2520400122868	10.1615913462454	0	0	0	0	0	0	6.0601337328022	0.418114166605719	0	3.51673681744944	0	2.35170944077519	0	0	0.45884767882368	0	1.05335040742907	0	0	0	0	0	0	0	0	0	0	0	0	0	0	0
ern1	0	0	0	0	0	0	0	0	0	0	0	0	0	0	0	0	0	0	0	5.22602097950042	0	11.8962595777254	0	0	0	12.1265820547267	0	0.866567381369228	0	0	0	0	0	0	0	0	0	0	0	0
stard8	0	0	0	0	2.52368031884871	0	0	0	0	0	0	32.8902579346054	0	0	2.23268084892712	3.34491333284575	0	0	0	0	0	0	0	0	0	0	0	0	0	0	0	0	0	0	1.9793388787425	0	0	0	0	0
eif2b4	0	0	10.8936846879121	0	3.96578335819084	0	0	4.59691037092054	0	0	26.7274831108722	0.843339947041165	8.40288045028921	0	0	2.0905708330286	0	0.811554650180641	0	0	0.528491266345269	0	4.12962910941313	0	0	103.075947465177	0	0	0	0	0	9.15003258222725	0	0	0	0	0	0	0	0
si.dkey.202c14.4	0	0	0	0	0.360525759835531	0	0	0	0	0	0	0	0.98857417062226	0	0	0	0	0	0	0	0	0	2.75308607294208	0	0	0	0	0	0	0	0	0	0	0	0	0	0	0	0	0
cwc22	0	0	0	0	0	0	0	0	0	0	0	0	0	0	3.82745288387507	0.836228333211439	0	0	0	0	0	0	0	0	0	0	0	0	0	0	0	0	0	0	1.9793388787425	0	0	0	0	0
lbr	0	0	11.5473057691868	33.7887867345264	11.1762985549014	9.1272850642612	5.59901571911268	15.2423870193681	0	13.7909718662365	0	3.37335978816466	0	0	2.55163525591671	0	0	0	11.3738622407401	0.783903146925063	0	2.54919848094116	0	0	0	0	0	0	0	0	0	0	0	0	9.89669439371251	0	0	0	0	0
zgc.77086	0	0	5.44684234395604	71.3318831062223	1.80262879917765	0	1.52700428703073	4.59691037092054	0	0	0	0	0	17.657392154844	3.50849847688548	0.836228333211439	7.10672913316085	9.19761936871393	0	3.39691363667527	11.0983165932507	2.54919848094116	1.37654303647104	0	0.526675203714537	0	0	0	0	0	0	11.1107538498474	43.7036541548811	0	0	0	0	0	0	0
rrm1	0	0	4.57534756892307	0	10.0947212753949	0	5.59901571911268	10.4035339973465	0	0	0	21.9268386230703	0	0	3.50849847688548	1.67245666642288	0	4.05777325090321	4.81201864031312	5.74862307745046	0	13.5957252316862	0	0	0	0	0	0	0	0	2.03057292036656	0	0	0	0	0	0	0	0	0
NFAT5..1.of.2.	0	0	0	0	0	0	0	0	0	0	0	0	0	0	0	5.43548416587435	24.873551966063	1.62310930036128	0	4.44211783257536	8.98435152786958	0	0	0	0	0	0	17.3313476273846	0	0	0	0	0	0	0	0	0	0	0	0
abcc2	0	0	0	0	2.52368031884871	0	0	0	0	0	0	0	0	1.60521746862218	0	0	0	0	0	0	0	0	0	0	0	0	0	0	0	0	0	1.30714751174675	0	0	22.7623971055388	0	0	0	0	0
smarcad1	0	0	5.22896865019779	0	9.73419551555932	0	5.59901571911268	0	0	0	0	0	14.3343254740228	47.6214515691248	0	0	24.873551966063	0	0	0	10.5698253269054	33.9893130792155	0	0	0	0	0	0	0	0	0	0	0	0	0	0	0	0	0	0
cldn7b	0	0	0	0	0	0	13.7430385832766	1.93554120880865	0	0	0	0	0	0	0	0	0	0	0	0	0	0	0	0	0	0	0	0	0	0	0	0	0	0	0	0	0	0	0	0
ngf	0	0	0.871494775032966	0	12.6184015942436	0	0	0	0	0	0	0	0	0	0	0	0	0	0	0	0	0	0.917695357647361	0	0	0	0	0	0	0	0	0	0	0	0	0	0	0	0	0
cldn5b	0	0	1.08936846879121	0	19.4683910311187	0	29.0130814535839	3.38719711541514	0	0	0	0	9.8857417062226	0	20.0941276403441	0	0	14.0669472697978	0	8.6229346161757	22.7251244528466	39.9374428680782	10.5534966129447	0	0	0	0	0.866567381369228	0	0	0	8.49645882635388	0	0	24.7417359842813	0	0	0	0	0
pgam1b	0	0	0	0	0	0	0	4.35496771981946	0	0	0	3.37335978816466	8.40288045028921	0	0	0	0	5.13984611781073	3.49964992022772	3.13561258770025	0	5.09839696188233	0	0	0	0	11.7308763392792	0.866567381369228	68.7565145926876	16.3428782428473	0	28.7572452584285	0	0	0	0	0	0	0	0
wdr82	0	0	3.05023171261538	0	20.5499683106252	0	8.65302429317414	0.483885302202162	0	0	0	0	0	0	3.18954406989589	17.9789091640459	0	1.3525910836344	5.68693112037005	3.91951573462532	0	11.8962595777254	2.2942383941184	0	4.2134016297163	0	0	0	0	0	0	0	0	0	0	0	0	0	0	0
si.ch211.266k8.3	0	0	3.26810540637362	0	2.16315455901318	0	0	0	0	0	0	0	18.2886221565118	0	0	0	0	0	3.06219368019926	6.00992412642549	0	5.09839696188233	0	0	0	0	0	0	0	0	0	2.6142950234935	0	0	0	0	0	0	0	0
osr1	0	0	1.08936846879121	33.7887867345264	15.1420819130923	0	21.8870614474405	6.04856627752703	0	0	0	0	0	0	0	0	0	0	0	0	0	0	0	0	0	0	0	0	0	0	0	0	0	0	0	0	0	0	0	0
pkd2	0	0	69.2838346151208	0	71.0235746875995	0	104.3452929471	34.1139138052524	0	48.2684015318276	0	23.6135185171526	0.49428708531113	0	0	0	0	0	0	16.9845681833764	0	11.046526750745	3.67078143058944	0	0	0	122.336281823911	0	0	0	0	0	0	0	100.946282815868	0	0	1332.60489510489	0	0
pyroxd2	0	0	0	0	0	0	0	9.19382074184108	0	0	0	0	0	0	0	6.27171249908579	0	0	0	0	0	0	0	0	0	0	0	0	0	0	0	0	0	0	0	0	0	0	0	0
cfl2	0	0	0	0	0	0	0	0	0	0	0	22.7701785701115	25.2086413508676	13.9118847280589	0	0	7.99507027480596	2.97570038399568	0	11.4972461549009	5.81340392979796	30.5903817712939	0	0	0	48.5063282189069	0	0	0	0	42.6420313276977	13.0714751174675	0	0	0	0	0	0	0	0
wasla	0	0	2.17873693758241	0	2.88420607868424	0	4.07201143208195	0	0	0	0	0	2.96572251186678	2.14028995816291	6.0601337328022	2.50868499963432	0	0	0	0	0	0	0	0	0	0	0	0	0	0	0	3.92144253524025	0	0	0	0	0	0	0	0
gspt1l	0	0	15.6869059505934	0	1.08157727950659	0	5.59901571911268	3.62913976651622	14.5415138732857	0	0	0	0.98857417062226	9.09623232219238	2.8705896629063	3.34491333284575	0	2.16414573381504	0	16.2006650364513	0	0	3.67078143058944	0	0	0	0	6.93253905095382	0	0	0	6.53573755873375	0	0	5.93801663622751	0	0	0	0	0
prkacaa	0	0	8.9328214440879	0	6.12893791720402	0	12.2160342962458	7.98410748633568	0	0	0	28.6735581993996	4.44858376780017	0	1.91372644193754	1.67245666642288	1.77668228329021	4.32829146763009	0	0	0	0	0	0	0	1.01054850456056	0	21.6641845342307	0	0	0	5.228590046987	0	0	0	0	0	0	0	0
acot8	0	0	2.39661063134066	0	0	0	0	0	0	0	0	0	0	0	0	0	0	0	0	0	0	0	0	0	0	0	0	0	0	0	0	0	0	0	0	0	0	0	0	0
srp72	0	0	8.27920036281317	0	6.12893791720402	0	2.54500714505122	7.7421648352346	0	0	0	0	6.92001919435582	0	2.8705896629063	0	2.66502342493532	3.24621860072256	0	0	0	0.849732826980388	6.88271518235521	0	0	0	1.67583947703988	0	0	0	0	7.8428850704805	0	0	0	0	0	0	0	0
axin2	0	0	2.6144843250989	0	11.536824314737	0	10.6890300092151	2.17748385990973	0	0	0	13.4934391526586	25.7029284361788	0	0	0	0	0	0	18.8136755262015	0	18.6941221935685	3.21193375176576	0	0	0	0	0	0	0	0	0	0	0	0	0	0	0	0	0
med22	0	0	0	0	4.32630911802637	0	0	0	0	0	0	0	0	0	0	0	0	0	3.93710616025619	8.88423566515072	0	0	0	0	0	0	0	0	0	0	0	0	0	0	0	0	0	0	0	0
mtdha	0	0	21.1337482945494	0	42.5420396605926	38.7909615231101	15.2700428703073	32.1783725964438	0	0	0	0	0.49428708531113	0	13.3960850935627	19.6513658304688	7.99507027480596	20.288866254516	5.68693112037005	1.82910734282515	5.28491266345269	0	12.3888873282394	0	0	0	6.70335790815953	0	0	0	0	5.88216380286038	0	0	22.7623971055388	0	0	0	695.765720081136	0
ercc4	0	0	1.08936846879121	0	0	0	0	0	0	0	0	0	0	0	0	0	0	0	0	0.783903146925063	0	0	0	0	0	0	0	0	0	0	0	0	0	0	0	0	0	0	0	0
ssr3	0	0	2.17873693758241	0	1.80262879917765	6.8454637981959	2.03600571604097	0	0	0	0	0	0.49428708531113	2.67536244770364	0	0	0	0.27051821672688	0	0	0	5.94812978886271	0	0	0	0	0	0	0	0	0	0	0	0	0	0	0	0	0	0
bloc1s1	0	0	0	0	0	0	0	0	0	0	0	0	0	0	0	0	0	0	0	0	0	0	0.917695357647361	0	0	0	0	0	0	0	0	0	0	0	0	0	0	0	0	0
ildr2	0	0	0	15.0172385486784	2.16315455901318	0	0	11.6132472528519	0	0	8.01824493326165	0	0	0	0	0	0	3.78725503417633	0	0	0	0	11.0123442917683	0	7.90012805571806	19.2004215866506	0	0	0	0	0	0	0	0	0	0	0	0	0	0
foxp1b	0	0	4.57534756892307	0	6.12893791720402	0	23.4140657344712	7.7421648352346	0	0	0	3.37335978816466	0	12.8417397489775	12.1202674656044	20.4875941636802	9.77175255809617	9.73865580216769	0	16.7232671344014	3.17094759807162	5.09839696188233	18.8127548317709	0	0	3.03164551368168	0	0	0	0	0	0	0	0	0	0	0	0	0	0
myl1	0	0	0	0	0	0	0	0	0	0	26.7274831108722	0	0	3.7455074267851	0	0	2.66502342493532	0	0	0	0	0	0	0	0	0	0	0	0	0	0	0	0	0	0	0	0	0	0	0
cdh13	0	0	0	0	0	0	0	0	0	0	0	0	0	0	0	0	0	0	0	0	0	0	0	0	0	5.0527425228028	0	0	0	0	0	0	0	0	0	0	0	0	0	0
mecp2	0	0	0.871494775032966	0	0	0	0	0	0	0	0	0	0	0	5.74117932581261	0	0	0	0	4.44211783257536	0	0	0	0	0	0	0	0	0	0	0	0	0	0	0	0	0	0	0	0
zgc.86598	0	0	10.4579373003956	3.75430963716959	12.6184015942436	4.5636425321306	4.58101286109219	6.53245157972919	0	13.7909718662365	0	0	3.95429668248904	0.535072489540728	1.27581762795836	1.25434249981716	0	6.76295541817201	8.31166856054084	8.10033251822566	0.528491266345269	0	5.04732446706049	0	0	19.2004215866506	0	0	0	0	0	2.6142950234935	0	0	9.89669439371251	0	0	0	0	0
dlst	0	0	0.217873693758241	0	0	0	0	35.80751236296	0	0	0	0	29.6572251186678	28.3588419456586	6.37908813979179	9.61662583193154	51.5237862154162	6.76295541817201	11.8113184807686	34.7530395136778	19.554176854775	30.5903817712939	13.3065826858867	0	11.0601792780053	10.1054850456056	0	11.2653759578	0	0	0	7.18931131460713	0	0	0	0	0	0	0	0
rbmx	0	0	13.9439164005275	0	0	0	0	6.04856627752703	0	0	0	0	6.42573210904469	0	10.5254954306564	2.0905708330286	0	5.13984611781073	8.31166856054084	4.44211783257536	13.2122816586317	0	0	0	0	0	0	0	0	0	0	1.96072126762013	0	0	0	0	0	0	0	0
JAG2..1.of.3.	0	0	2.6144843250989	0	0	0	0	1.93554120880865	0	0	0	0	0	0	0	0	0	0	0	0	0	0	0	0	0	0	0	0	0	0	0	0	0	0	0	0	0	0	0	0
pdlim3b	0	0	10.6758109941538	0	7.57104095654614	11.4091063303265	0	0	157.533066960595	0	0	10.9634193115351	14.8286125593339	9.09623232219238	4.46536169785425	10.452854165143	13.3251171246766	10.2796922356215	15.3109684009963	9.40683776310076	3.69943886441689	10.1967939237647	17.4362117952999	0	26.3337601857269	18.1898730820901	21.7859132015185	0	0	0	0	5.228590046987	0	0	0	0	0	0	0	0
eya1	0	0	15.2511585630769	0	3.60525759835531	0	10.6890300092151	7.98410748633568	0	0	0	0	0	0	0	0	0	0	4.37456240028465	0	0	0	0	0	0	0	0	0	0	0	0	0	0	0	0	0	0	0	0	0
camk2d2	0	0	1.52511585630769	0	0	0	0	0	0	0	0	0	0	0	0	0	0	1.08207286690752	0	1.56780629385013	0	0	0	0	10.0068288705762	0	0	0	0	0	22.3363021240321	0	0	0	0	0	0	0	0	0
rfc2	0	0	1.96086324382417	0	0	0	0	0	0	0	0	0	0	0	0	0	0	0	14.4360559209394	1.04520419590008	0	0	0	0	0	0	0	13.8650781019076	0	0	16.2445833629324	0	0	0	0	0	0	0	231.921906693712	0
mettl10	0	0	1.30724216254945	0	0	0	0	0	0	0	0	0	0	0	0	0	0	0	0	0	0	0	0	0	0	0	0	0	0	0	0	0	0	0	0	0	0	0	0	0
med15	0	0	0	0	0	0	0	0.483885302202162	0	0	0	0	0	0	0	0	0	0	0	0	7.92736899517904	0	0	0	0	0	0	0	0	0	0	0	0	0	0	0	0	0	0	0
brinp2	0	0	0	0	0	0	0	0	0	0	0	0	0	0	0	0	0	0	0	0	0	0	0	0	0	0	0	1.73313476273846	0	0	0	0	0	0	0	0	0	0	0	0
arl1	0	0	1.30724216254945	0	4.6868348778619	0	0	4.11302506871838	0	0	0	9.27673941745281	0	10.1663773012738	4.14640729086466	0	0	0.27051821672688	1.3123687200854	1.30650524487511	0	0	0	0	0	0	0	0	0	0	0	24.1822289673149	0	0	0	0	0	0	0	0
athl1	0	0	0	0	1.44210303934212	0	0	0	0	0	0	0	0	0	0	0	0	0	0	0	0	0	0	0	0	0	0	0	0	0	0	0	0	0	0	0	0	0	0	0
atp5j	0	0	10.8936846879121	0	3.96578335819084	11.4091063303265	1.01800285802049	8.22605013743676	4.84717129109524	41.3729155987094	21.3819864886977	29.5168981464408	20.2657704977563	51.9020314854506	15.6287659424899	10.8709683317487	23.9852108244179	39.2251414253976	35.8714116823342	25.8688038485271	16.9117205230486	45.0358398299605	36.7078143058944	19.3841654657964	35.287238648874	18.1898730820901	0	14.7316454832769	0	32.6857564856945	20.3057292036656	10.457180093974	0	16.7353598658736	9.89669439371251	0	0	0	0	0
sh2d5	0	0	0	0	0	0	0	0	0	0	0	0	0	0	0	0	0	0	0	0	0	22.0930535014901	0	0	0	0	0	0	0	0	0	0	0	0	0	0	0	0	0	0
npm1a	128.128820293399	0	28.7593275760879	0	6.84998943687508	0	27.4860771665531	11.1293619506497	0	230.998778759461	0	0	23.2314930096231	0	7.01699695377096	20.905708330286	0	12.9848744028903	7.87421232051238	16.4619660854263	19.554176854775	8.49732826980387	9.63580125529729	0	23.7003841671542	0	0	36.3958300175076	0	0	0	7.8428850704805	0	0	0	0	0	0	0	0
ormdl1	0	0	1.52511585630769	0	0	0	0	11.3713046017508	0	0	0	0	0	4.81565240586655	0	0	0	0.27051821672688	0	0	6.8703864624885	0	2.2942383941184	0	0	0	0	0	0	0	0	0	0	0	0	0	0	0	0	0
stk17b	0	0	0	0	4.32630911802637	0	2.54500714505122	6.04856627752703	0	0	0	0	10.3800287915337	0	0	0	5.33004684987064	4.86932790108385	0	0	6.8703864624885	0	1.37654303647104	0	2.10670081485815	29.3059066322562	3.35167895407976	0	0	0	0	0	0	0	0	0	0	0	0	0
amh	0	0	0	0	0	0	0	0	0	0	0	0	0	0	0	0	0	0	0	0.522602097950042	0	0	0	0	0	0	0	0	0	0	0	0	0	0	0	0	0	0	0	0
optc	0	0	0	0	0	0	0	16.4521002748735	0	0	0	0	0	0	0	0	0	0	0	0	0	0	0	0	0	0	0	0	0	0	0	0	0	0	0	0	0	0	0	0
tmbim4	0	0	1.52511585630769	0	0	0	0.509001429010243	0	0	0	0	0	0	11.2365222803553	0	12.9615391647773	0	1.62310930036128	0.437456240028466	2.35170944077519	0	0	0	0	0	5.0527425228028	0	12.1319433391692	0	0	4.06114584073311	0	0	0	0	0	0	0	0	0
luc7l3	0	0	8.9328214440879	0	0	0	0	0	0	0	0	0	4.9428708531113	0	0.318954406989589	0	0	0.27051821672688	2.18728120014233	4.70341888155038	0	0	0	0	0	11.1160335501662	0	0	9.16753527902501	0	0	0	0	0	0	0	0	0	0	0
slc12a4	0	0	0	0	7.93156671638167	0	0	0	0	0	0	0.843339947041165	0	0	1.91372644193754	1.67245666642288	0	0	0	0	1.05698253269054	0	0	0	0	0	0	0	0	0	0	0	0	0	0	0	0	0	0	0
chek1	0	0	0	0	0	2.2818212660653	0	1.20971325550541	0	0	0	0	0	0	0	0	0	0	0	0	0	0	0	0	0	0	0	0	0	0	0	0	0	0	0	0	0	0	0	0
galnt6	0	0	4.13960018140659	0	0	0	0	0	0	0	0	0	0	0	0	0	0	0	0	0	0	0	0	0	0	0	0	0	0	0	0	0	0	0	0	0	0	0	0	0
lnpep	0	0	0	0	2.52368031884871	0	6.61701857713317	7.50022218413351	0	0	40.0912246663082	0	0	0	0	0	0	0	0	0	14.2692641913223	0	0	0	0	0	0	25.9970214410768	0	0	44.6726042480642	2.6142950234935	0	0	0	0	0	0	0	0
elavl3	0	0	0	0	5.04736063769743	0	0	0	0	0	0	0	0	0	0	0	0	0	0	0	0	0	0	0	0	0	0	0	0	0	0	0	0	0	0	0	0	0	0	0
ppp2r5d	0	0	4.35747387516483	0	1.08157727950659	0	0	2.66136916211189	0	24.1342007659138	0	0	0	0	1.59477203494795	5.43548416587435	0	6.49243720144513	4.81201864031312	0	0	0	0	0	0	0	0	0	0	0	0	0	0	0	3.958677757485	0	0	0	0	0
rabgef1	0	0	0	0	19.4683910311187	0	1.01800285802049	0	0	0	0	24.4568584641938	6.42573210904469	0	0	0	18.6551639745472	0	0	0.783903146925063	0	0	0	0	0	16.168776072969	0	24.2638866783384	0	0	0	0	0	0	0	0	0	0	0	0
ccdc77	0	0	1.52511585630769	0	0	0	0	0	0	0	0	0	0	0	0	0	0	0	0	0	0	0	0	0	0	0	0	0	0	5.44762608094909	0	0	0	0	0	0	0	0	0	0
myl12.1	0	0	33.7704225325274	0	37.4946790228952	88.9910293765467	84.4942372157004	69.6794835171114	41.2009559743095	103.432288996774	93.5461908880525	69.1538756573755	44.4858376780017	27.8237694561179	80.6954649683661	57.2816408249835	73.7323147565438	44.0944693264815	55.1194862435867	88.5810556025322	38.5798624432047	62.0304963695683	45.4259202035444	0	23.1737089634396	104.086495969738	30.1651105867179	38.9955321616152	210.853311417575	0	164.476406549691	91.5003258222725	0	0	113.811985527694	0	0	0	0	0
dgkza	0	0	0	0	0	0	0	0	0	0	0	0	0.98857417062226	0	0	0	0	0	0	0	0	0	0	0	0	0	0	0	0	0	0	0	0	0	0	0	0	0	0	0
usf1l	0	0	0.653621081274724	0	0	0	0	0	0	0	0	0	2.96572251186678	0	4.78431610484384	0	0	0.27051821672688	0	3.39691363667527	0	11.8962595777254	1.83539071529472	0	8.42680325943259	0	0	0.866567381369228	0	0	0	6.53573755873375	0	0	12.8657027118263	0	0	0	0	0
arhgef25b	0	0	0	0	0	0	0	0	0	0	0	0	0	0	0	0	0	0	0	0	0	5.94812978886271	0	0	0	0	0	0	0	0	0	0	0	0	0	0	0	0	0	0
eif4a3	0	0	5.66471603771428	0	15.8631334327633	4.5636425321306	0	19.1134694369854	0	0	0	16.8667989408233	0	24.0782620293328	4.14640729086466	0	0	24.0761212886924	7.43675608048391	13.8489555956761	0	37.388244387137	8.25925821882625	0	0	0	0	0	0	0	0	63.3966543197174	0	0	0	0	0	0	0	0
yipf1	0	0	0	0	0	0	0	0	0	0	0	0	0	0	0	0	0	0	5.68693112037005	0	2.11396506538108	0	0	0	0	0	0	0	0	0	0	0	0	0	0	0	0	0	0	0
nr6a1b	0	0	0	0	0	0	0	0	0	0	0	0	0	0	0	7.10794083229723	0	0	0	0	0	0	0	0	0	0	0	0	0	0	0	0	0	0	0	0	0	0	0	0
yth2	0	0	8.71494775032966	56.3146445575439	1.44210303934212	0	9.16202572218438	8.70993543963892	7.27075693664286	0	0	0	5.43715793842243	0	0	0	16.878481691257	2.97570038399568	0	1.04520419590008	0	20.3935878475293	0	0	2.10670081485815	0	0	0	0	0	0	0	0	0	0	0	0	0	0	0
nutf2l	232.961491442543	198.138379204893	5.44684234395604	0	6.84998943687508	0	17.8150500153585	15.000444368267	0	0	0	0	39.0486797395793	0	1.91372644193754	3.34491333284575	0	7.84502828507953	0	26.3914059464771	0	10.1967939237647	0	0	0	0	0	0	0	0	8.12229168146622	3.26786877936688	0	0	28.7004137417663	0	0	0	0	0
PRPF6..1.of.2.	0	0	0	0	0	0	1.52700428703073	0	0	0	0	0	0	0	0	0	0	1.3525910836344	0	0.261301048975021	0	0	0	0	0	0	0	0	0	0	0	0	0	0	0	0	0	0	0	0
tmem126a	0	0	3.05023171261538	0	7.93156671638167	0	0	0	0	0	0	23.6135185171526	7.90859336497808	4.81565240586655	0	0	0	3.78725503417633	0.874912480056931	3.39691363667527	10.0413340605601	0	7.80041054000257	0	0	8.08438803648448	0	0	0	0	0	0	0	0	0	0	0	0	0	0
usp5	0	0	1.08936846879121	93.8577409292399	4.6868348778619	0	4.07201143208195	1.20971325550541	0	0	0	0	0	0	1.91372644193754	0	0	0	5.24947488034159	0.783903146925063	3.17094759807162	0	2.2942383941184	0	0	0	0	0	0	0	0	0	0	0	0	0	0	0	0	0
cdh6	0	0	0.435747387516483	0	9.73419551555932	0	34.1030957436863	25.1620357145124	0	0	0	0	23.7257800949342	0	29.3438054430422	0	2.66502342493532	0.27051821672688	0	1.82910734282515	1.58547379903581	9.34706109678426	5.50617214588417	0	0	17.1793245775295	0	0	0	0	0	0	0	0	0	0	0	0	0	0
atg4a	0	0	0.435747387516483	0	0	0	0	10.8874192995486	0	0	0	0	0	0	11.8013130586148	0	0	2.16414573381504	0	0	0	0	0	0	0	0	0	0	0	0	0	0	0	0	0	0	0	0	0	0
aida	0	0	0	0	4.32630911802637	0	0	0.967770604404324	0	0	0	0	0	0	0	0	0	0	0	40.2403615421533	0	0	0.45884767882368	0	0	11.1160335501662	0	0	0	0	0	0	0	0	0	0	0	0	0	0
pfdn1	0	0	1.74298955006593	0	3.96578335819084	0	14.2520400122868	3.14525446431405	0	0	0	0	0	6.42086987448874	1.27581762795836	0	16.878481691257	0	0	2.87431153872523	11.6268078595959	18.6941221935685	8.71810589764993	0	12.1135296854344	11.1160335501662	0	20.7976171528615	0	0	0	4.57501629111363	0	0	0	0	0	0	0	0
golim4b	0	0	0	0	0	0	0	0.967770604404324	0	0	0	0	0	0	0	0	0	0	0	0	0	0	0	0	0	0	0	0	0	0	0	0	0	0	0	0	0	0	0	0
ppp1r3cb	0	0	0	0	0	0	0	0	0	17.2387148327956	0	13.4934391526586	4.44858376780017	0	4.46536169785425	11.7071966649601	2.66502342493532	2.97570038399568	14.8735121609678	12.019848252851	17.9687030557392	0	17.4362117952999	0	7.90012805571806	0	0	1.73313476273846	0	0	0	0	0	0	0	0	0	0	0	0
serpinb1l3	0	0	0	0	0	0	11.1980314382254	0	0	0	0	0	0	0	1.59477203494795	0	0	0	0	0	6.8703864624885	0	0	0	0	13.1371305592873	0	0	0	0	0	0	0	0	7.91735551497001	0	0	0	0	0
hnrnpr	0	0	27.6699591072967	0	5.40788639753296	0	11.7070328672356	35.5655697118589	0	0	0	0	2.47143542655565	9.6313048117331	16.2666747564691	0	0	0	0	5.74862307745046	14.2692641913223	5.09839696188233	12.3888873282394	0	0	0	0	0	0	0	0	0	0	0	0	0	0	0	0	0
ctnnb1	0	0	39.6530122639999	11.2629289115088	49.7525548573032	68.454637981959	86.5302429317414	86.615469094187	72.7075693664286	13.7909718662365	85.5279459547909	60.7204761869639	28.6686509480455	36.9200017783102	17.5424923844274	18.3970233306517	87.0574318812204	15.4195383534322	2.62473744017079	65.0639611947803	7.39887772883377	35.6887787331763	43.5905294882496	19.3841654657964	24.2270593708687	39.4113916778618	0	13.8650781019076	50.4214440346376	10.8952521618982	0	23.5286552114415	0	0	31.66942205988	0	0	0	0	0
chpt1	0	0	5.01109495643955	0	3.60525759835531	0	0	0	0	93.0890600970962	0	7.59005952337048	0	0	0	0	0	3.78725503417633	10.9364060007116	0	0	0	0	0	19.4869825374379	0	0	9.53224119506151	0	19.0666912833218	20.3057292036656	13.0714751174675	0	0	0	0	0	0	0	0
ghitm	0	0	0	0	0	0	1.52700428703073	1.69359855770757	0	0	0	1.68667989408233	4.9428708531113	0	4.78431610484384	4.18114166605719	0	8.11554650180641	0	0	0	5.94812978886271	0	0	0	0	0	0	0	0	0	0	0	0	0	0	0	0	0	0
rhpn2	0	0	0	0	0	0	0	5.32273832422379	0	0	0	0	0	0	3.18954406989589	0	0	0	0	4.9647199305254	0	0	0	0	3.16005122228722	11.1160335501662	0	0	0	0	0	0	0	0	0	0	0	0	0	0
exoc3	0	0	0	0	0	0	0	0	0	0	0	15.180119046741	0	10.7014497908146	0	0	1.77668228329021	3.78725503417633	0	4.18081678360034	0	0	0	0	0	0	0	0	0	0	0	5.228590046987	0	0	0	0	0	0	0	0
slc38a5b	0	0	35.5134120825933	0	18.3868137516121	0	30.5400857406146	45.9691037092054	53.3188842020476	0	8.01824493326165	9.27673941745281	0	2.14028995816291	7.01699695377096	7.10794083229723	18.6551639745472	5.68088255126449	12.248774720797	22.7331912608268	15.8547379903581	0	78.4629530788494	0	11.5868544817198	0	182.666502997347	9.53224119506151	0	0	0	26.7965239908084	0	0	18.8037193480538	0	0	0	0	0
adcy2b	0	0	0	0	0	0	0.509001429010243	3.14525446431405	0	0	0	0	0.49428708531113	6.42086987448874	5.10327051183343	0	7.10672913316085	2.16414573381504	0	2.09040839180017	2.11396506538108	0	0	0	0.526675203714537	0	0	3.46626952547691	0	0	0	1.30714751174675	0	0	0	0	0	0	0	0
ilf2	0	0	20.0443798257582	0	22.7131228696384	0	26.4680743085327	0	24.2358564554762	31.0296866990321	106.909932443489	26.1435383582761	0.98857417062226	6.42086987448874	0	8.36228333211439	1.77668228329021	5.68088255126449	11.8113184807686	20.3814818200516	19.0256855884297	0	0	0	4.74007683343083	18.1898730820901	20.1100737244786	7.79910643232305	0	0	0	5.228590046987	0	0	22.7623971055388	0	0	0	0	0
dennd1a	0	0	0	0	0	0	0	0	0	0	0	0	0	0	0	0	0	9.19761936871393	0	0	0	0	0	0	0	0	0	0	0	0	0	0	0	0	0	0	0	0	0	0
mbtps1	0	0	1.96086324382417	0	6.12893791720402	0	3.05400857406146	0.725827953303243	0	0	0	1.68667989408233	2.96572251186678	0	0	0	8.88341141645106	4.32829146763009	18.3731620811956	8.36163356720067	20.0826681211202	0	0	0	0	0	0	0	0	0	0	6.53573755873375	0	0	0	0	0	0	0	0
aoc2	0	0	0	0	5.04736063769743	0	0	0.967770604404324	0	0	0	0	0	0	0	0	0	0	3.49964992022772	0.261301048975021	0	0	4.12962910941313	0	0	0	0	0	0	29.96194344522	0	0	0	0	0	0	0	0	0	0
svilb	0	0	0	0	0	0	0	0	0	0	0	10.120079364494	9.39145462091147	10.7014497908146	0.637908813979179	0	0.888341141645106	0	2.62473744017079	0	0	0	0	0	0	4.04219401824224	0	0	0	0	0	0	0	0	0	0	0	0	0	0
ankrd13b	0	0	0	0	0	0	0	0	0	0	0	0	0	0	0	0	0	0	0	0	0	0	0	0	0	0	0	0	0	0	0	6.53573755873375	0	0	0	0	0	0	0	0
itpr1a	0	0	0	0	0	0	0	0	0	0	0	0	0	0	0	0	0	3.78725503417633	0	0	0	0	0	0	0	0	0	0	0	0	0	0	0	0	0	0	0	0	0	0
colgalt2	0	0	4.79322126268131	0	0	0	0	0	0	0	0	0	0	0	0	0	0	0	0	0	0	0	0	0	0	0	0	0	0	0	0	0	0	0	0	0	0	0	0	0
fzd9b	0	0	1.52511585630769	0	0	0	0	0	0	0	0	0	0	0	0	1.67245666642288	0	0	0	0	0	0	1.37654303647104	0	0	0	0	0	0	0	0	6.53573755873375	0	12.1711708115444	0	0	0	0	0	0
acsl3b	0	0	0	0	0	0	20.86905858942	0	0	0	0	0	0	4.28057991632582	0	0	0	6.76295541817201	0	0	0	0	0	0	0	0	6.70335790815953	0	0	0	14.2140104425659	0	0	0	1.9793388787425	0	0	0	0	0
esco2	0	0	0	0	0	0	0	0	0	0	0	0	0	0	0	0	0	0	0.874912480056931	0	0	0	14.6831257223578	0	0	0	0	0	0	0	0	0	139.85169329562	0	0	0	0	0	0	0
rps4x	34.9442237163814	11.6551987767584	133.120826886286	138.909456575275	108.157727950659	123.218348367526	90.0932529348131	118.068013737328	19.3886851643809	17.2387148327956	24.0547347997849	34.5769378286878	87.48881410007	47.6214515691248	57.7307476651157	30.1042199956118	56.8538330652868	43.012396459574	61.2438736039852	68.1995737824805	71.8748122229566	84.1235498710584	52.7674830647232	96.920827328982	62.1476740383154	31.3270036413774	48.5993448341566	42.4618016870922	155.848099743425	95.3334564166091	54.825468849897	28.7572452584285	113.629500802691	16.7353598658736	59.3801663622751	0	0	0	0	0
znf622	0	0	6.97195820026373	0	0	0	0	0	0	0	0	0	0	0	4.78431610484384	0	0	0	0	9.66813881207578	0	0.849732826980388	0	0	0	0	0	0	0	0	0	0	0	0	0	0	0	0	0	0
pgm2l1	0	0	0	0	0	0	0	0	0	0	0	0	0	0	0	0	0	0	0	0.522602097950042	0	0	0	0	0	0	0	0	0	0	0	0	0	0	0	0	0	0	0	0
grb2a	0	0	0	0	0	0	4.07201143208195	1.93554120880865	0	0	0	0	0	0	0	0	0	0.27051821672688	0	0	0	0	0	0	0	0	0	6.93253905095382	0	0	0	7.8428850704805	0	0	0	0	0	0	0	0
acox1	0	0	4.35747387516483	0	0	0	0	0.483885302202162	0	0	0	0	0	11.2365222803553	4.78431610484384	1.67245666642288	0	0	0	0	3.69943886441689	0	0	0	0	0	0	0	0	0	0	0	0	0	0	0	0	0	0	0
cacybp	0	0	1.96086324382417	82.5948120177311	3.60525759835531	0	4.07201143208195	2.17748385990973	0	0	0	0	0	0	3.18954406989589	1.25434249981716	0	0.811554650180641	0	0	3.17094759807162	0	0	0	0.526675203714537	8.08438803648448	5.02751843111965	0	0	0	0	5.228590046987	0	0	7.91735551497001	0	0	0	0	0
rbfox1	0	0	18.7371376632088	0	3.24473183851978	0	0	10.4035339973465	101.790597113	0	0	0	0	0	0	0	0	0	0	0	0	0	0	0	0	0	0	0	0	0	0	0	0	0	0	0	0	0	0	0
arf2	0	0	9.80431621912086	0	15.5026076729278	0	14.2520400122868	7.25827953303243	0	0	0	20.240158728988	8.40288045028921	18.1924646443848	33.8091671408965	1.25434249981716	16.878481691257	8.65658293526017	31.934305522078	12.281149301826	8.98435152786958	4.24866413490194	35.7901189482471	0	0	16.168776072969	8.37919738519941	9.53224119506151	0	32.6857564856945	0	24.1822289673149	0	0	10.8863638330838	0	0	0	0	0
usp4	0	0	0	0	4.6868348778619	0	0	4.59691037092054	0	0	0	0	0	4.81565240586655	0	0	9.77175255809617	0	0	0	0	0	0	0	0	0	0	0	0	0	0	0	0	0	0	0	0	0	0	0
zgc.113220	0	0	0	0	0	0	0	1.69359855770757	0	0	0	0	0	0	0	0	0	0	0	0	0	0	0	0	7.90012805571806	0	0	0	0	0	0	0	0	0	0	0	0	0	0	0
g3bp2	0	0	0	0	0	0	1.01800285802049	0.483885302202162	0	0	0	0	0	0	0	0	0	1.3525910836344	0	0	0	0	0	0	0	0	0	0	0	0	0	0	0	0	0	0	0	0	0	0
ehd1b	0	0	0	0	0	2.2818212660653	0	2.17748385990973	0	0	0	31.2035780405231	1.97714834124452	4.81565240586655	5.74117932581261	7.52605499890295	69.2906090483183	3.24621860072256	0	21.1653849669767	0.528491266345269	0	0	0	2.10670081485815	7.07383953192392	0	1.73313476273846	0	0	0	2.6142950234935	0	0	3.958677757485	0	0	0	0	0
uqcrc2a	0	0	1.52511585630769	0	7.57104095654614	20.5363913945877	0	0.483885302202162	31.506613392119	0	0	0	18.7829092418229	5.88579738494801	3.18954406989589	14.6339958312002	7.99507027480596	1.62310930036128	6.56184360042698	1.82910734282515	5.28491266345269	0	8.25925821882625	0	3.68672642600176	0	0	11.2653759578	0	0	6.09171876109967	22.8750814555681	0	0	2.96900831811375	0	0	0	0	0
wnt11r	0	0	0	0	0	0	0	2.66136916211189	0	0	0	0	7.41430627966695	43.340871652799	16.2666747564691	0	0	0	0	5.22602097950042	7.39887772883377	0	0	0	0	22.2320671003323	0	0	0	0	0	0	0	0	7.91735551497001	0	0	0	0	0
slc25a35	0	0	2.83235801885714	0	0	0	0	0	0	0	0	0	0	0	0	0	0	0	0	0	0	0	0	0	0	0	0	0	0	0	0	0	0	0	0	0	0	0	0	0
cacna2d1a	0	0	0	0	0	0	0	0	0	0	0	1.68667989408233	0	0	0	5.85359833248007	0	0	0	0	0	11.8962595777254	0	0	15.2735809077216	0	0	8.66567381369228	0	0	0	0	0	0	0	0	0	0	0	0
ptplb	0	0	5.88258973147252	0	1.44210303934212	0	6.10801714812292	18.1456988325811	0	0	0	0	7.90859336497808	2.67536244770364	5.42222491882302	1.67245666642288	29.3152576742885	6.22191898471825	0	5.48732202847544	0	0	2.2942383941184	0	0	31.3270036413774	0	0	0	21.7905043237964	0	11.1107538498474	0	0	0	0	0	0	0	0
ranbp1	0	0	5.66471603771428	3.75430963716959	2.52368031884871	0	0	15.7262723215703	0	0	0	0	0	9.09623232219238	2.8705896629063	0	33.756963382514	7.57451006835265	0	2.87431153872523	29.0670196489898	0	9.17695357647361	0	5.26675203714537	0	0	25.9970214410768	0	0	0	0	0	0	0	0	0	0	0	0
si.dkeyp.69b9.6	0	0	0	0	0	0	0	13.0649031594584	0	0	0	0	0	0	0	0	0	0	0	0	0	0	0	0	0	0	0	0	0	0	0	0	0	0	0	0	0	0	0	0
faua	0	139.862385321101	177.567060412967	172.698243309801	211.268095263621	237.309411670791	176.623495866554	217.748385990973	99.3670114674524	120.671003829569	208.474368264803	172.041349196398	149.768986849272	108.619715376768	122.797446690992	63.5533533240693	211.425191711535	58.1614165962793	116.8008160876	111.314246863359	127.36639518921	114.713931642352	126.641959355336	72.6906204967365	75.3145541311788	98.0232049423743	100.550368622393	161.181532934676	18.33507055805	59.92388689044	170.568125310791	88.2324570429057	166.073885788548	95.8479701409125	286.014467978292	0	0	133.26048951049	0	0
reep1	0	0	0	0	0	0	0	0	0	0	0	0	0	0	0	0	0	0	0	0	0	0	0	0	3.16005122228722	0	0	0	0	0	0	0	0	0	0	0	0	0	0	0
igfbp3	0	0	0	0	0	0	5.59901571911268	5.80662362642595	0	0	0	0	0	0	0	0	0	0	0	0	1.58547379903581	0	0	0	0	0	0	0	0	0	0	0	0	0	0	0	0	0	0	0
hprt1l	0	0	0	0	0	0	0	5.56468097532487	0	0	0	0	0	14.9820297071404	0	0	0	0	0	0	0	0	0	0	0	0	0	0	0	0	0	0	0	0	0	0	0	0	0	0
rpl8	326.14608801956	233.103975535168	197.175692851208	225.258578230176	130.510325060462	68.454637981959	117.579330101366	130.649031594584	84.8254975941667	72.4026022977415	0	56.503776451758	75.6259240526029	109.689860355849	66.6614710608242	69.4069516565494	67.5139267650281	92.5172301205931	50.3074676032735	100.862204904358	82.444637549862	124.910725566117	61.0267412835495	14.5381240993473	39.5006402785903	49.5168767234674	118.984602869832	53.7271776448921	119.177958627325	76.2667651332873	10.1528646018328	81.0431457282985	87.4073083097623	10.6497744601014	94.0185967402689	0	0	0	0	0
syngr3a	0	0	0	0	9.73419551555932	0	0	0	0	0	0	0	8.40288045028921	0	0	0	0	0	0	0	0	0	0	0	0	0	0	0	0	0	0	0	0	0	0	0	0	0	0	0
abi2b	0	0	2.39661063134066	0	8.65261823605273	0	20.3600571604097	10.1615913462454	0	0	0	19.3968187819468	0	0	7.65490576775014	0	0	10.8207286690752	2.18728120014233	0	0	5.94812978886271	87.1810589764993	0	0	0	0	0	0	65.3715129713891	0	0	0	0	0	0	0	0	0	0
CHD1	0	0	0.217873693758241	0	0	0	0	2.41942651101081	0	0	0	0	0	0	0	0	0	0.541036433453761	0	4.44211783257536	5.81340392979796	0	0	0	0	0	0	0	0	0	0	0	0	0	0	0	0	0	0	0
ncbp2	0	0	8.49707405657142	0	2.52368031884871	0	0	1.20971325550541	0	0	0	0	0	2.14028995816291	0	0	0	0	0.437456240028466	0	0	0.849732826980388	0	0	0	0	3.35167895407976	0	0	0	0	2.6142950234935	0	0	0	0	0	0	0	0
htra1b	0	0	0	0	0	0	55.9901571911268	2.17748385990973	0	0	0	0	0	0	0	0	0	0	0	0	0	0	0	0	0	0	0	0	0	0	0	0	0	0	0	0	0	0	0	0
lamp2	0	0	0	0	3.60525759835531	0	5.09001429010243	4.35496771981946	0	0	0	0	0	0	3.82745288387507	0	0	4.32829146763009	0	0	1.58547379903581	0	0	0	2.10670081485815	0	0	8.66567381369228	0	0	146.201250266392	2.6142950234935	0	0	5.93801663622751	0	0	0	0	0
ndufab1b	0	0	4.57534756892307	0	1.80262879917765	0	0	7.01633688193135	0	0	0	53.1304166635934	59.8087373226467	12.3066672594367	12.7581762795836	81.5322624881153	42.6403747989651	31.1095949235912	5.68693112037005	19.3362776241516	64.4759344941229	18.6941221935685	18.8127548317709	0	13.693555296578	8.08438803648448	0	32.0629931106614	0	57.2000738499655	6.09171876109967	0	0	0	1.9793388787425	0	525.287136294028	0	0	0
tprkb	0	0	0	0	0	0	0	1.69359855770757	0	0	0	0	0	0	0	0	0	0	0	0	0	0	0	0	0	0	0	0	0	0	0	0	0	0	0	0	0	0	0	0
kif23	0	0	0	0	0	0	0	0	0	0	0	6.74671957632932	0	0	0	0	14.2134582663217	0	0	2.35170944077519	0	0	5.04732446706049	0	0	15.1582275684084	0	1.73313476273846	0	0	0	0	0	0	0	0	0	0	0	0
znf598	0	0	2.6144843250989	0	0	0	0	3.38719711541514	0	0	0	0	0	0	0	0	0	2.43466395054192	0	5.48732202847544	0	0	0	0	0	0	0	0	0	0	0	0	0	0	0	0	0	0	0	0
igfbp1a	0	0	2.83235801885714	0	0	0	0	2.90331181321297	0	0	0	0	0	8.02608734311092	10.2065410236669	12.5434249981716	0	24.6171577221461	10.0614935206547	12.803751399776	6.34189519614323	1.69946565396077	25.6954700141261	0	7.37345285200352	0	0	0	87.0915851507376	0	0	0	0	0	32.6590914992513	0	0	0	0	0
diablob	0	0	0.871494775032966	0	3.96578335819084	0	3.5630100030717	0	0	0	0	0	0	0	0.637908813979179	0	0	0	0	17.5071702813264	0	3.39893130792155	0	0	0	0	0	0	0	0	0	0	0	0	0	0	0	0	0	0
ppp3cca	0	0	0	0	0	0	3.05400857406146	0	0	0	0	0	0	0	0	1.67245666642288	0	0	0	0	0	0	2.75308607294208	0	0	0	0	0	0	0	0	11.1107538498474	0	0	0	0	0	0	0	0
triap1	0	0	0	0	1.44210303934212	0	0	0	0	0	0	0	0	0	3.18954406989589	0	0	4.86932790108385	0.437456240028466	1.30650524487511	3.69943886441689	0	0	0	0	0	0	0	0	0	0	0	0	0	0	0	0	0	0	0
ccdc82	0	0	0	0	0	0	7.63502143515365	0	0	0	0	0	0	0	2.8705896629063	0	0	0	0	0	0	0	0	53.3064550309401	0	8.08438803648448	0	4.33283690684614	0	0	0	0	0	0	0	0	0	0	0	0
ankhb	0	0	0	0	0	0	5.09001429010243	0	0	0	0	0	0	0	0	0	0	0	0	0	0	0	0	0	0	0	0	0	0	0	0	0	0	0	0	0	0	0	0	0
lims2	0	0	0	0	0	0	11.1980314382254	0	0	0	0	0	2.47143542655565	0	2.55163525591671	2.92679916624003	0.888341141645106	0	0	0.261301048975021	3.69943886441689	0	1.83539071529472	0	1.58002561114361	0	0	0	0	0	0	0	0	0	5.93801663622751	0	0	0	0	0
acvr1l	0	0	6.97195820026373	0	7.93156671638167	0	0.509001429010243	21.2909532968951	12.1179282277381	0	0	17.7101388878645	3.95429668248904	2.14028995816291	17.2235379774378	0	0	4.32829146763009	1.74982496011386	0	5.28491266345269	0	8.71810589764993	0	0	0	0	0	0	0	0	24.1822289673149	253.481194098311	0	12.8657027118263	0	0	0	0	0
[truncated: 11,139 more rows]
