# Supplementary material for: Spatially resolved RNA-sequencing of the embryonic heart identifies a role for Wnt/β-catenin signaling in autonomic control of heart rate
Source: eLife. 2018 Feb 5;7:e31515. doi: 10.7554/eLife.31515 (PMC5815850; doi:10.7554/eLife.31515)
Supplement: Figure 4—source data 1. — Ventricle (#12-#22), Atrium (#27- #37), AV canal (#19-#26) and sinoatrial region (#33-#39). Thresholds: logFC >2; p-value>0.05. [file elife-31515-fig4-data1.xlsx]

## Sheet: Ventricle
Genes differentially expressed in ventricular sections #12 - #22
Gene ID	logFC	PValue
col11a1b	9.07507	0.00165864
hbae3	8.92765	0.000833493
mb	8.80298	1.17346e-06
sh3pxd2b	8.12941	0.000383631
camk2a	8.01159	1.66986e-05
crtap	7.18296	0.000790302
chchd10	7.07099	0.000203062
efnb3b	6.95282	7.56393e-05
aldocb	6.92609	5.22347e-05
mob4	6.92545	0.00126393
rif1	6.77098	0.00285215
hspb11	6.75966	0.000323988
acaa2	6.68473	7.55774e-05
srsf5b	6.62215	0.000153904
vmhcl	6.59752	7.91408e-05
rcan1a	6.47642	6.97185e-05
fxr2	6.40541	0.000123651
hbegfa	6.35147	0.000591887
dbn1	6.31587	0.00545126
mcm6	6.28733	0.000520696
rbm14b	6.27341	0.00564191
sorbs2a	6.26518	0.000857117
cpsf6	6.15199	0.000759077
ccnt2b	6.09655	0.000533012
samm50	6.09579	0.000114013
agrn	5.99093	0.00249319
mrpl9	5.98547	0.00766134
pbxip1b	5.9686	0.00311722
CZv9_NA991H1orf52	5.96543	0.00306907
si.ch211.5k11.12	5.8857	0.00443161
hsp90aa1.1	5.87867	0.00568381
csrp3	5.87019	0.000415253
h2afva	5.84886	0.000322469
timm13	5.83758	0.00013111
bzw1a	5.8136	9.32851e-05
MPEG1..1.of.3.	5.79005	0.013375
myeov2	5.77822	0.000752592
IER2	5.7713	0.00251893
smarcad1	5.77062	0.00521978
pnn	5.7512	0.00801766
marcksb	5.73666	0.00310785
atp6v1e1b	5.72291	0.00509674
FAM195A	5.71822	0.00675769
tnnc2	5.68276	0.0113135
AVPR1A..2.of.2.	5.65699	0.01415
ranbp3a	5.63908	0.00197677
foxp1b	5.6212	0.000233093
mfn1b	5.57421	0.000831567
psma6a	5.56441	0.00462324
xirp2a	5.54197	0.00187969
farsb	5.52426	0.00439567
postnb	5.52049	0.0134916
SSBP4..2.of.2.	5.51863	0.00210733
rspo2	5.49152	0.00308902
rab14	5.45404	0.00293935
tmed7	5.44674	0.00271959
srrm1	5.4261	0.00167968
txn2	5.42202	0.0014104
gins4	5.36287	0.0103104
mrps26	5.35119	0.000545424
ddx19	5.29817	0.0130503
slc25a26	5.23452	0.00495777
sps2	5.23088	0.0108216
NFX1	5.22969	0.0152068
pias4a	5.15839	0.00929801
tufm	5.10351	0.000684171
dennd5a	5.09666	0.00634122
cdh6	5.08919	0.00485991
CABZ01030107.1	5.08826	0.00546435
pabpc4	5.07518	0.0147108
szrd1	5.06902	0.00380753
psmd1	5.04347	0.00673631
ube2d2l	5.03643	0.00576826
hdgfrp2	5.03549	0.00392717
clint1a	5.01517	0.00124298
axin2	4.99444	0.00739166
ITGB1BP2	4.99262	0.00662652
creb1a	4.9429	0.00604391
junbb	4.94239	0.011592
ifrd2	4.92589	0.00811877
rbm15b	4.91187	0.0111419
si.dkeyp.84f3.7	4.89051	0.00600283
foxc1a	4.89035	0.0023247
eif4bb	4.84236	0.00243755
hnrnpr	4.81813	0.0066287
spred1	4.8166	0.00278262
hcfc1b	4.79775	0.0223922
ppp3r1a	4.7929	0.0481322
st13	4.74818	0.0210215
faf2	4.69459	0.00651842
prpf4bb	4.68126	0.0026968
emc7	4.66621	0.00348084
gtpbp4	4.65213	0.00225282
vta1	4.64784	0.00486896
PLEKHH3	4.6172	0.00385984
si.ch211.262h13.3	4.60835	0.033951
cx43.4	4.60753	0.0320809
plgrkt	4.57503	0.00632242
myrf	4.57406	0.0383277
psmb2	4.50426	0.000872744
KDM6B	4.46397	0.00886199
klf2a	4.45925	0.029393
psma4	4.42522	0.00755481
rps6kb1b	4.38678	0.0384032
AEBP1..1.of.2.	4.38555	0.0262276
ssrp1a	4.37591	0.0201135
hmgcrb	4.35728	0.0315462
cdca7a	4.32124	0.0195392
map7d1b	4.30958	0.0391962
slbp	4.28909	0.0228079
ppp1r3cb	4.27543	0.00946047
gab1	4.275	0.0107484
X.100	4.2648	0.0246875
mta2	4.2516	0.033729
ube2nb	4.23237	0.0111665
si.ch73.49p17.1	4.23219	0.0078846
akirin1	4.18006	0.0120631
EIF4G1..1.of.3.	4.164	0.00760726
rock1	4.1538	0.0409388
ptbp1a	4.14955	0.00990676
efnb2a	4.14458	0.0104793
thumpd3	4.13946	0.00903154
pdss1	4.1177	0.00844509
CABZ01086220.1	4.10018	0.0164856
rcor1	4.08968	0.0488742
col1a2	4.08887	0.0093321
rab5aa	4.03563	0.00994312
desi2	3.99211	0.0222898
tmem11	3.96605	0.0125386
lgals2a	3.95554	0.0129002
cox7a3	3.9477	0.00385753
rab11a	3.91861	0.0176759
arl14ep	3.90509	0.0196989
yth2	3.90102	0.0301305
BCKDHB..2.of.2.	3.8399	0.00698119
hspd1	3.82117	0.00262497
psmd13	3.81535	0.00932065
si.ch73.138n13.1	3.80841	0.0344348
lsm8	3.77801	0.0100061
rrbp1a	3.77084	0.0454096
insra	3.76062	0.0224616
myo1c	3.73622	0.0111657
drg2	3.72635	0.0271732
cap2	3.67105	0.00822719
pgm1	3.62909	0.00487639
ost4	3.61773	0.00744349
nsd1a	3.59758	0.0313272
crip2	3.56232	0.00304909
BDP1..1.of.2.	3.55931	0.0358189
CABZ01013938.1	3.55252	0.0283695
sdhb	3.52914	0.00215989
copg2	3.48912	0.0299407
ap2s1	3.46186	0.0228136
zgmrpl4	3.46066	0.0187965
CU928061.2	3.43384	0.00955526
fgfrl1a	3.43144	0.0468728
canx	3.42038	0.00912349
uba1	3.37113	0.00861008
angptl2b	3.34237	0.0302639
rtca	3.32572	0.029773
tfpia	3.30083	0.0380626
nus1	3.29948	0.0498282
zgc.66433	3.25877	0.0241461
hsd11b2	3.25372	0.0252713
vmhc	3.22988	0.0218207
grb10a	3.22933	0.0237322
mlf2	3.20914	0.00900363
tmem88b	3.2088	0.0121084
prdx3	3.20779	0.00538686
hmg20b	3.18212	0.0480049
cacna1c	3.15491	0.0313046
p4ha1b	3.13602	0.0179084
rnps1	3.10608	0.017578
ipo7	3.10566	0.035533
xirp1	3.03437	0.0442101
tgfb3	3.03122	0.0140474
dlst	2.99947	0.0306416
MYO1C	2.98141	0.0262415
ddost	2.9712	0.0266055
ccnl1b	2.94739	0.0408115
CU855779.1	2.94654	0.0466572
arglu1a	2.91575	0.0330593
sec24a	2.90935	0.0317416
atp6v0cb	2.87196	0.0428773
stau1	2.84566	0.0269242
suclg1	2.82056	0.0153285
hint1	2.74943	0.025469
cyc1	2.66981	0.0335444
actn1	2.6612	0.0458662
NDUFB1	2.64715	0.0215807
echs1	2.63074	0.0326767
mccc2	2.52123	0.043419
eef1da	2.48972	0.0400765
mrpl12	2.46433	0.046424
hibadhb	2.38298	0.0408045
NDUFB2	2.38284	0.0476077

## Sheet: Atrium
Genes differentially expressed in atrial sections #27 - #37
Gene ID	logFC	PValue
lyz	11.3446	3.20929e-08
myh6	11.1931	5.57988e-08
npsn	10.0228	3.21957e-07
smtnl1	9.06343	3.16022e-05
arhgdig	7.55722	0.00011002
tnnc1b	7.54	4.01968e-05
lmod2a	7.38741	0.000178692
si.ch1073.429i10.1	7.226	8.97686e-05
fgfr2	7.138	0.000753191
atf7ip	7.11693	0.00226534
ssh2a	6.63877	0.000713185
bud31	5.96017	0.00357772
fastk	5.79974	0.00136918
apcdd1l	5.77149	0.00050161
si.ch211.39k3.2	5.65983	0.010065
eif3ja	5.62562	0.00126289
gtf2f1	5.54794	0.00831048
ttyh2	5.50599	0.00237146
thy1	5.48783	0.0136706
mdka	5.46236	0.00234369
zeb2a	5.34165	0.00240224
X.2	5.22558	3.30159e-05
si.dkeyp.1h4.9	5.18485	0.000960441
ywhah	5.12419	0.00300029
siah1	5.11986	0.0137377
zgc.55512	5.04262	0.00285135
akr1a1b	4.986	0.0129982
calrl2	4.98363	0.0175284
CYYR1	4.9058	0.0215763
cdk6	4.83857	0.0232104
gabarapl2	4.834	0.00491744
ptpn9b	4.77422	0.00339022
ist1	4.76292	0.00713304
gna12a	4.58735	0.00337145
hnrnpub	4.50722	0.00489236
kpna2	4.46991	0.0140198
mmp11b	4.34289	0.0441969
NDUFA3	4.26595	0.00409872
SERTAD4	4.2453	0.0432742
arl6ip1	4.19831	0.0106185
nfyba	4.19331	0.00530043
arpc3	4.03141	0.0102396
rhov	4.01381	0.0330879
edn1	3.93219	0.0341842
aqp8a.1	3.89855	0.0438941
crebzf	3.89459	0.047238
csnk1a1	3.86123	0.020489
SHISA4..2.of.3.	3.8349	0.0201318
EPHB3..2.of.2.	3.82159	0.0256659
pef1	3.7969	0.0248086
acvr1l	3.79643	0.0224069
nos1apa	3.78404	0.0230272
sh3glb1a	3.77811	0.0454185
gpc4	3.76582	0.0232903
wtap	3.7632	0.0348137
PTGES3L	3.74988	0.0265872
eif3s6ip	3.72865	0.0139995
LONRF2	3.71972	0.0436406
hnrnpk	3.71198	0.0130756
rpl32	3.6981	0.000879135
srgn	3.65296	0.0190675
boka	3.61917	0.0377243
cpne1	3.60135	0.0372729
sumo2b	3.58959	0.00385702
rps3	3.55489	0.00041868
irf2bp2a	3.51999	0.00851568
gpx4a	3.51989	0.0257989
gsna	3.51624	0.0235801
vat1	3.49115	0.0468004
sec62	3.47559	0.0429723
BX511252.1	3.43672	0.00327401
dldh	3.3549	0.0149795
ARID3A	3.35302	0.0363568
rnaseka	3.3423	0.0332053
dub	3.33749	0.0233959
degs1	3.33143	0.0458229
nkap	3.30314	0.0261529
NUAK1..2.of.2.	3.2499	0.0285886
kpnb1	3.20062	0.0433236
sfrp5	3.18095	0.0323618
zmat2	3.16788	0.0438334
rpl7	3.16722	0.00298348
actr2a	3.11793	0.0445359
ammecr1	3.01412	0.0332047
fzd4	2.99461	0.037784
adcy7	2.93517	0.0283179
vps28	2.92547	0.0474125
hdlbpa	2.79354	0.0294296
rbm8a	2.78411	0.0324388
capza1b	2.74278	0.03436
atp1a1a.1	2.72784	0.0142692
fbn2b	2.70942	0.0220767
tspan4b	2.66344	0.0401439
rps29	2.65267	0.00324155
ptmab	2.64849	0.00903795
eif3c	2.45779	0.0457902
eif5a	2.36636	0.03258
ppdpfb	2.24114	0.0356167
fhl2a	2.10926	0.0358264

## Sheet: AV canal
Genes differentially expressed in AV canal sections #19 - #26
Gene ID	logFC	PValue
si.ch211.51o18.2	8.25145	2.31e-05
dalrd3	6.82638	0.000155692
chordc1b	6.63759	0.000138703
anxa5b	6.47666	8.54e-06
nup107	6.45446	0.000719003
srpr	6.40484	0.00168014
rrp36	6.40097	0.000260047
lima1	6.36497	0.00137254
spp1	6.23855	3.38e-05
fam114a1	6.20341	0.000288822
plxna3	6.17911	0.00113296
zgc.174906	6.06742	0.00150735
utp15	5.97251	0.000164106
CNOT6..2.of.2.	5.95391	0.00034202
eprs	5.93248	0.00138788
glb1l	5.92589	0.00812181
zbtb1	5.78743	0.00693137
gspt1	5.66119	0.00135135
mapk8b	5.65552	0.00357323
arid2	5.62826	0.00266546
stx2b	5.62055	0.00545299
kctd6b	5.60667	0.000483889
nrg1	5.59697	0.000106439
ck2a2a	5.53729	0.00113624
INSM2	5.47301	0.00051106
si.ch73.234b20.5	5.4727	0.000749538
kmt2e	5.36441	0.00398838
flot2b	5.34754	0.00311326
NSMCE2	5.29322	0.00595169
aprt	5.20385	0.00291698
cd9b	5.17723	0.0011147
CABZ01080568.2	5.1735	0.00163286
rab35b	5.10415	0.00553752
trmt6	5.01177	0.00690835
CU467832.1	4.99905	0.0083036
pola1	4.99823	0.000721565
synm	4.97308	0.00275248
cyp3c1	4.96871	0.00486043
sap130a	4.95136	0.00313818
rreb1b	4.94569	0.0172799
si.ch211.155e24.3	4.93355	0.00884174
rdh12	4.89222	0.00150462
rsrc1	4.88784	0.00140434
PKN2..2.of.2.	4.88098	0.00311441
ptprga	4.87974	0.00310811
met	4.87863	0.00929078
hmgxb4b	4.83846	0.00451436
tnfaip8	4.83306	0.0105643
X.91	4.82935	0.00181519
ppil2	4.82628	0.0148581
RMDN2	4.81552	0.00564753
TMEM100..1.of.2.	4.78713	0.000588377
dnajc4	4.77476	0.00106527
gtpbpl	4.75134	0.00310276
aebp1	4.74662	0.00763373
fahd1	4.73948	0.00106014
acn9	4.73226	0.0162728
elp3	4.72026	0.0101362
snx4	4.70009	0.000677149
C24H8orf33	4.66394	0.00366634
trim13	4.65461	0.00376674
ZBTB11	4.64296	0.00658789
cpsf3l	4.6423	0.00364715
phf2	4.62631	0.00493711
znf503	4.60671	0.00289367
C14H4orf29	4.60006	0.00473848
mpdu1b	4.58576	0.00440094
f2rl2	4.57125	0.00323434
CABZ01003826.1.1	4.56967	0.0160479
pitpnaa	4.56892	0.000573835
gtf2e1	4.5617	0.000718282
nanos1	4.55488	0.016557
arid1aa	4.55055	0.0143486
si.dkey.260j18.2	4.53694	0.0015578
usp19	4.51259	0.0142902
edem1	4.5056	0.0133391
cpne2	4.5029	0.0289267
fibpa	4.49731	0.0200363
desmb	4.48614	0.00159602
dcun1d2b	4.48065	0.000316888
RBM47	4.46753	0.0207341
slc39a9	4.46123	0.00828093
gopc	4.44205	0.00295037
ccnd2b	4.43583	0.00210398
dnajc15	4.40706	3.42e-05
CABZ01111990.1	4.3966	0.00488372
junba	4.3891	0.0210421
prelid1b	4.38855	0.0068622
wwp2	4.37414	0.00381909
si.ch211.140b10.6	4.37058	0.018222
dscr3	4.36361	0.0111111
atp7a	4.36082	0.0151878
jarid2b	4.35883	0.00542218
snai1b	4.34405	0.000232572
tnfsf10	4.34242	0.0153443
traf7	4.34115	0.0135989
cbwd	4.33131	0.0079311
atxn2l	4.32216	0.0173713
si.dkeyp.72g9.4	4.31987	0.00702159
znf395a	4.31072	0.00185794
TCF24	4.29953	0.00605232
prpf38a	4.29533	0.00324718
ckmt2b	4.29464	0.0245149
dedd1	4.29455	0.0413333
hyou1	4.28743	0.00656267
sf3a1	4.24444	0.0156579
smarcc1b	4.23742	0.0156911
trmt2a	4.2304	0.0103513
harbi1	4.21366	0.00340896
zgc.172270	4.18818	0.00548284
ZNF507..4.of.5.	4.17028	0.0187571
skib	4.16011	0.0126397
specc1la	4.15762	0.00360308
mon2	4.15646	0.0120788
ctdspl2b	4.15281	0.00701196
camsap2	4.15122	0.0111658
cdk5rap3	4.14684	0.00915605
DHX33	4.14237	0.0157351
si.ch73.234b20.4	4.12484	0.0289982
slc27a1a	4.11592	0.00895648
FP016176.1	4.11305	0.0139332
rap1ab	4.10636	0.0338603
si.busm1.57f23.1	4.09688	0.000391246
vsnl1b	4.08766	0.00398409
epha3	4.08109	0.030861
CR376783.1	4.07217	0.0105265
med27	4.0706	0.0241489
NOTUM..2.of.2.	4.06856	0.00911355
anapc5	4.05789	0.0111941
slbp	4.0578	0.0161273
alcamb	4.0522	0.00477121
pdgfaa	4.04986	0.016945
nr2f6b	4.03842	0.0149769
slc35b3	4.03091	0.000544797
cog8	4.0243	0.00577208
PLEKHA6	4.02145	0.0331368
vhll	4.02031	0.0334977
dhrs13b	4.01829	0.0132351
glipr2l	4.01649	0.0123628
ubfd1	3.98929	0.00654848
zgc.113100	3.98735	0.0154833
fdxr	3.98357	0.00473588
adamts15a	3.97786	0.0229057
SLC35E2	3.97229	0.016837
hax1	3.96215	0.0487998
MANBAL	3.94429	0.0208729
C25H11orf24	3.9249	0.0177823
timeless	3.91755	0.00822712
ino80c	3.90039	0.00606246
si.dkey.220a11.10	3.89718	0.00835685
riok1	3.89119	0.0340697
EMG1	3.87055	0.00515738
tfam	3.87046	0.00762457
si.dkey.30k6.5	3.86746	0.0349088
RRP8	3.86228	0.0228992
IPO11	3.85917	0.0198975
CYTH2	3.85288	0.0213645
fam207a	3.85249	0.000369335
rrp12	3.85115	0.003362
tradd	3.8493	0.0341893
CD200..3.of.3.	3.84831	0.0281878
plekhh1	3.83673	0.00604177
sat1a.1	3.81758	0.00389286
cpt1a	3.79536	0.0125172
tsfm	3.79201	0.0106515
parp16	3.7901	0.00894233
NBR1..2.of.2.	3.78902	0.0304608
desi2	3.7881	0.0105441
MRPL53..1.of.2.	3.78092	0.0157325
ddx49	3.7799	0.00715493
ruvbl1	3.77687	0.0180826
fahd2a	3.77269	0.0110427
cachd1	3.75067	0.0390867
st13	3.7497	0.026618
gne	3.74903	0.0285941
CR388132.2	3.74821	0.0246506
ptbp2b	3.74642	0.0215761
zzz3	3.74535	0.0246298
tm2d2	3.73307	0.012632
b3galt2	3.72686	0.00391043
rel	3.71957	0.019654
ube2g2	3.71874	0.0226541
cpm	3.71445	0.00424474
VPRBP..2.of.2.	3.71383	0.0112117
fzd8a	3.71075	0.015871
diablob	3.70739	0.00362119
cep85l	3.7023	0.0101685
si.ch1073.441p17.1	3.70165	0.0382862
FAM210A..1.of.2.	3.69728	0.0281624
bmi1b	3.69575	0.0431746
X.164	3.69546	0.0112888
noc2l	3.6945	0.0311914
scap	3.68683	0.0168083
zgc.100832	3.68124	0.0100105
prr12a	3.67388	0.0207515
grapa	3.67269	0.0386594
ilvbl	3.67145	0.0372669
pold3	3.67107	0.0253996
rpusd4	3.66982	0.00391064
rgp1	3.66893	0.0103286
eif3eb	3.66661	0.00459572
GPR125..1.of.2.	3.66619	0.00568747
ackr4b	3.666	0.0255686
smarca2	3.66556	0.00411781
trim55a	3.6622	0.0166972
rltpr	3.65433	0.0315578
C3H19orf52	3.63541	0.0331075
lhfpl3	3.62958	0.0192004
HIPK1..2.of.2.	3.62935	0.0141018
hcfc1b	3.6229	0.0322686
pus1	3.62017	0.0115493
stxbp3	3.61606	0.0253677
ikbkg	3.60606	0.0177287
slc2a10	3.6059	0.0219862
calub	3.60022	0.0198561
ak4	3.59527	0.0182572
tram2	3.59169	0.012568
zgc.114119	3.58038	0.00670116
zc3h18	3.56883	0.0104712
trmt44	3.56882	0.022364
dbr1	3.54786	0.0292969
adipor1b	3.54208	0.0131664
hic1l	3.54136	0.0329495
med22	3.54025	0.0203478
ptpn1	3.54006	0.00614883
zgc.77056	3.53332	0.0373956
cbfa2t2	3.52294	0.0497482
arrdc2	3.5178	0.0298233
si.dkey.29j8.3	3.5162	0.0107394
mbd6	3.51446	0.0109189
thop1	3.51142	0.0447373
cox15	3.49019	0.0266768
nmt1a	3.47392	0.0323693
PXMP4	3.46218	0.0163307
vps26b	3.46068	0.0300811
caln2	3.45838	0.0282037
tshz1	3.45586	0.0227865
polr2m	3.44568	0.0412427
mob1bb	3.44336	0.0426244
eri1	3.44184	0.0412601
tmem56a	3.42966	0.0138279
CR388095.2	3.42854	0.0288912
ing2	3.40681	0.0457602
dhtkd1	3.40001	0.046435
foxk2	3.39257	0.0226983
tmtc1	3.39091	0.0236547
adnp2a	3.38635	0.0170467
micall2b	3.38123	0.014207
smad1	3.38112	0.0340919
cbr1l	3.37796	0.0102301
ECE2	3.37713	0.0269751
osbp	3.36958	0.0204248
MUM1L1	3.35491	0.0264594
lpgat1	3.3424	0.0222788
plekha5	3.33285	0.0168314
ift46	3.33225	0.0128108
cadm1a	3.32434	0.0395505
PYURF	3.32422	0.00454402
suv39h1b	3.31604	0.0211202
rnf115	3.30933	0.00754251
NEO1..2.of.2.	3.30188	0.0297447
ELMSAN1..2.of.2.	3.29646	0.0345296
galnt12	3.29138	0.00876636
SNORA81	3.28588	0.0310981
klhl21	3.2816	0.0180123
CC2D1A	3.25852	0.0266401
tmem223	3.25581	0.0170495
cln8	3.25184	0.0407896
CHD1	3.24538	0.00856469
CDPF1	3.24406	0.0382011
si.dkey.46m10.3	3.24203	0.044213
rnf20	3.23729	0.0266663
cdc34b	3.23636	0.0221415
taf3	3.23048	0.0213247
si.ch211.114n24.7	3.2292	0.0495366
slc9a8	3.21576	0.013763
fastkd2	3.20273	0.0131752
hrsp12	3.19986	0.0305833
fip1l1b	3.19745	0.0282033
gfod2	3.19163	0.0366658
ift57	3.17895	0.0239017
si.ch211.218d20.13	3.17798	0.0258963
nipblb	3.17722	0.038567
dnm1l	3.17407	0.0450586
PARD3B..1.of.2.	3.16736	0.0486525
acad9	3.16346	0.0118282
flad1	3.16221	0.0387723
rufy2	3.15238	0.0308182
gtf2b	3.15236	0.0293514
ufm1	3.14711	0.0273331
slc34a2b	3.14481	0.0218231
mtfr1l	3.14095	0.0222053
tsta3	3.1211	0.0356546
usp5	3.11039	0.0380962
sdf2l1	3.08566	0.00814614
uck2b	3.06714	0.044995
atp5ia	3.05793	0.0207198
ociad2	3.0248	0.0419075
KCNH7..1.of.2.	3.01139	0.0476067
bnip3lb	3.01115	0.0269768
slc16a1	3.01047	0.0390661
snrnp25	3.00637	0.0417545
aldh18a1	3.0036	0.0431169
si.ch211.286k11.4	2.9981	0.0387059
ptbp1a	2.98223	0.0385877
cebpz	2.97702	0.0284058
SCARF2	2.97051	0.033964
pnpla8	2.95981	0.0305146
ZFYVE1	2.95466	0.041994
SLC29A2..2.of.3.	2.95121	0.0315472
cxcl12a	2.94695	0.0438734
X5S_rRNA	2.94249	0.00345277
NCBP1..1.of.2.	2.93969	0.0198782
polr2k	2.93544	0.0230483
pnck	2.935	0.0339084
ERMP1	2.93422	0.00514303
urm1	2.93362	0.0466971
leprel2	2.92553	0.0355091
tbcb	2.92515	0.0480158
LRP10	2.92466	0.00985946
abcb8	2.91331	0.012123
BOLA3	2.90058	0.0299101
C1H4orf33	2.87731	0.0351771
znf362b	2.87521	0.0334297
nme6	2.87372	0.0327453
mrps10	2.85362	0.0218371
si.ch211.10d23.5	2.85004	0.0498014
CR548626.3	2.8485	0.0490974
SEC24B	2.81201	0.0392029
slc25a11	2.80912	0.015119
twistnb	2.80773	0.0468587
C12H17orf89	2.80491	0.00636385
ankrd12	2.80361	0.0333754
hint2	2.80347	0.0240518
dnajc11	2.79912	0.0494657
zc3h7a	2.7983	0.0292209
ivns1abpb	2.78596	0.0434873
fut8a	2.76921	0.0486345
spcs1	2.74036	0.0331984
mgst2	2.73952	0.0435855
dgcr2	2.67001	0.0411304
si.dkey.222f8.3	2.65134	0.0352491
chchd4	2.5921	0.0408156
CHCHD5	2.51019	0.0234812
FIS1	2.44946	0.0470171
ugp2a	2.33164	0.0427478

## Sheet: SA region
Genes differentially expressed in sinoatrial region sections #33 - #39
Gene ID	logFC	PValue
neb	9.63278	2.13e-08
LYVE1..2.of.2.	8.47423	6.55e-09
trim44	8.11377	1.02e-06
lig3	7.88624	6.33e-05
C5H9orf85	7.75868	3.08e-06
pknox1.2	7.61665	1.11e-05
gtf2h3	7.56181	6.79e-07
grid1b	7.54394	5.52e-06
chst10	7.28715	0.000159364
BX322787.1	7.22121	7.37e-07
LRFN2..1.of.2.	7.06191	0.000507533
fbxw2	7.02637	2.67e-06
X.77	6.8756	3.92e-05
zgc.153952	6.83936	1.16e-06
ankfy1	6.75087	1.79e-06
dab2	6.61671	3.25e-06
lman2lb	6.58127	7.06e-05
ttc27	6.58118	4.93e-06
im.7148400	6.52195	8.14e-05
ago4	6.46882	5.96e-05
atg4c	6.46366	0.00041271
C2H14orf119	6.42466	9.78e-06
ppp4ca	6.41674	5.88e-05
CCRN4L..2.of.2.	6.31922	0.000494097
foxj2	6.28518	0.00052732
plk1	6.27842	0.000109917
FP103059.1	6.19393	0.000137392
SLC22A16	6.09698	0.000139122
gpalpp1	6.05899	1.45e-05
esco2	6.04432	0.00243355
pid1	6.01395	0.000341121
slc38a4	5.99823	1.47e-06
bbc3	5.87919	6.08e-06
tspo	5.85001	0.00140152
palm3	5.83963	0.000975842
gtpbp3	5.82121	0.00419055
ppp2r5a	5.81664	0.000466318
KCNQ2..2.of.2.	5.81145	2.93e-05
lrrc58b	5.80556	0.000490514
frmd8	5.79742	0.000280194
fgb	5.76241	8.12e-06
siah1	5.73595	0.000147583
bcr	5.72342	0.000693589
msrb1b	5.72327	0.000444907
tbx5a	5.71546	0.00205266
XPR1..1.of.2.	5.70402	0.000189033
CAMK2G..1.of.2.	5.69391	0.000419875
slc30a1a	5.68781	0.000244816
nol9	5.68108	0.000154264
fras1	5.6041	0.000319895
tfb1m	5.58773	0.00237222
kidins220b	5.58179	0.00305147
si.dkey.19e4.5	5.54559	0.002368
stag2a	5.50356	0.00046317
shox2	5.46953	9.9e-06
cdc20	5.44397	0.000241837
smtnl1	5.39054	0.00110318
scarf1	5.37419	1.33e-05
edn1	5.36302	0.000456197
ttyh2	5.36203	6.77e-05
rgs17	5.36016	0.0115086
ephb4a	5.34428	3.99e-06
SEMA4C	5.34389	0.000121836
tmem63a	5.3094	0.00849248
tsc22d1	5.30763	0.00227946
PRKDC	5.27727	0.00898361
ctdnep1b	5.25793	1.45e-05
trim24	5.24541	0.000604562
gpr37b	5.21293	0.00298441
cuedc1b	5.20308	0.00024079
si.dkey.51a16.9	5.19535	0.00201948
scarb1	5.19073	0.00289493
SIPA1L2..1.of.2.	5.168	0.00281834
slc40a1	5.16219	0.00232277
CUL3..2.of.2.	5.15586	2.66e-05
zgc.163030	5.14828	0.000424485
dcaf12	5.14422	0.00527571
ctssb.1	5.13542	0.00443737
nqo1	5.12626	0.00561837
arhgap5	5.11977	0.000273562
arhgap4b	5.10542	0.00313754
lrrfip1a	5.07167	0.000250424
arih1	5.06759	0.000412001
rgs12a	5.06675	0.000720145
C22H19orf60	5.04946	0.00465281
abcc2	5.04524	0.000327204
abhd5a	5.02731	0.00214674
fbxl2	5.02179	0.000377082
htatip2	5.02126	0.000669749
als2b	5.0195	0.0098482
ftr83	5.01093	0.0061832
haus7	5.00346	0.00786247
C19H9orf91	5.00107	0.00288334
kcnk5b	4.9484	0.00214418
gmds	4.90698	0.000901335
gpr146	4.90657	3.77e-05
chm	4.8933	0.00962068
SNORD35	4.85127	0.000640064
thg1l	4.84985	0.00785512
acvr1l	4.82793	0.000160663
vcla	4.81729	0.000532178
BX927294.1	4.79361	0.00461172
stim1a	4.77616	0.0129502
lrrfip1b	4.77201	0.00306777
ssh2b	4.76918	0.00624995
phip	4.76521	0.000505513
fbxw11a	4.75882	6.81e-05
BX571768.1	4.75657	0.00239165
CR352229.1	4.72348	0.000794824
tmem251	4.71869	0.0191808
tmem19	4.71698	0.000524369
golph3	4.70353	0.000966946
gba2	4.70246	0.0086716
mppe1	4.67368	0.00904966
GLIPR1..2.of.2.	4.67173	0.0229316
csnk1a1	4.67129	0.000515754
acd	4.67118	0.00135903
tgfbr1b	4.66779	6.78e-05
dnajc5aa	4.65105	0.00331379
ca8	4.65054	0.0125308
gltscr1l	4.64369	0.0103387
suco	4.64065	0.00849291
TMEM150A..1.of.2.	4.64043	0.00341043
aurka	4.63628	0.00846423
zgc.158257	4.60374	0.00971604
lonrf1l	4.5943	0.00167817
gnas	4.58356	0.00318797
srbd1	4.57851	0.00681579
vps4b	4.57425	0.00491403
wtap	4.56963	0.00112002
rtkn2a	4.56851	0.00228764
si.ch211.199g17.2	4.54196	0.0132184
plk2a	4.53693	0.00451927
ptpn4b	4.53677	0.0186143
MAP4..3.of.3.	4.52969	0.0071731
CABIN1..1.of.2.	4.5208	0.00544778
gsna	4.51936	0.000356191
mark2b	4.51807	0.00528939
GPR108	4.51455	0.000604959
arl6ip1	4.51183	0.000546676
ppp2r3b	4.50555	0.00310034
fzd9b	4.50349	0.000480164
si.ch211.196n4.5	4.50017	0.00010217
actr6	4.4782	0.00982814
cbx1b	4.47533	0.00478455
eps15l1a	4.47264	0.000494982
isl1	4.45982	0.000176623
pptc7a	4.45339	0.001851
cetn3	4.43325	0.00181979
nbeaa	4.42942	0.0020107
GIGYF1..2.of.3.	4.42429	0.00898421
si.ch73.353p21.5	4.42041	0.000110496
AP3B1..1.of.2.	4.41032	0.0080962
rad23ab	4.4027	0.00824455
gnao1a	4.39962	0.0125601
pvrl3b	4.39902	0.00520435
sema3aa	4.39302	0.00577573
atrnl1a	4.38731	0.00877652
fam174b	4.38498	0.00349999
prpf39	4.35631	0.000501678
sp3b	4.35127	0.00286495
znrf1	4.35065	0.0137176
rreb1a	4.35027	0.00195205
recql	4.34618	0.00895644
il6r	4.34616	0.000282289
nfyba	4.34078	0.000324019
fgf13a	4.33148	0.00616462
aga	4.32909	0.0169386
pim3	4.32042	0.00549122
tbc1d14	4.29494	0.0123709
tom1l2	4.29016	0.0192815
sbf2	4.2852	0.0135978
C3H16orf13	4.27227	0.00501925
cwc25	4.25908	0.0101844
c1qtnf6a	4.2528	0.0124411
vps18	4.24851	0.0104511
HECW2..2.of.2.	4.23621	0.000443657
chmp5b	4.21617	0.00781243
mmrn2a	4.21565	0.00550463
CDH8	4.21472	0.00201996
scoca	4.21158	0.00722936
MIER3..2.of.2.	4.20871	0.0296834
RTKN..1.of.2.	4.20477	0.0035632
znf592	4.19714	0.00532796
ndc1	4.19521	0.00200359
hivep1	4.19213	0.00397108
si.dkey.54g2.6	4.18567	0.00594654
dhrs7b	4.18522	0.0156391
bahd1	4.16972	0.0217593
rwdd	4.16878	0.0099139
ptprc	4.16668	0.0217133
ptprea	4.16418	0.00759354
dmtf1	4.16128	0.0206235
nr3c1	4.15557	0.00580117
BCL6B	4.15549	0.00917407
exoc3l2b	4.15296	0.0394415
lats2	4.14963	0.00527977
tinagl1	4.14922	0.0160102
tsc22d2	4.1486	0.024933
crebzf	4.14051	0.00810722
tfe3a	4.13904	0.00736424
nt5c2b	4.12533	0.00140468
taok2b	4.10825	0.00301894
gabarapl2	4.10585	0.00460648
inpp5b	4.10188	0.023246
akr1a1b	4.09862	0.0140941
CU929240.1	4.09722	0.00657152
cebpd	4.09445	0.0120936
atxn1b	4.09287	0.0157087
gle1	4.08001	0.00577976
patl1	4.07958	0.00296219
rap1gap	4.06736	0.02311
tctn1	4.06282	0.0373726
usp24	4.06268	0.0240077
clk4b	4.05179	0.0121703
akap9	4.04901	0.00501393
scamp3	4.0471	0.0196526
f13a1b	4.04316	0.0112649
NLRP6..16.of.145.	4.04264	0.00361067
slc39a13	4.02992	0.00830973
fgfr2	4.02795	0.00759029
kdelc2	4.02495	0.0167088
scp2a	4.01827	0.00418447
ptges3b.1	3.9928	0.00416006
tmem47	3.99185	0.00205792
mfsd8	3.98945	0.0372943
hnrpl	3.98188	0.00502535
bub3	3.97891	0.0162539
si.ch1073.429i10.1	3.96447	0.0192519
SEC16A	3.95739	0.0179895
vps51	3.95176	0.0253304
fzd2	3.95162	0.0038525
dlgap4b	3.94719	0.0112149
hmces	3.94329	0.00523926
sept7b	3.94205	0.0121256
zyg11	3.92745	0.0313287
armc1l	3.92416	0.00865286
abcb7	3.91113	0.0281581
accs	3.89079	0.0161865
slc7a10a	3.8898	0.0128752
wrap73	3.88629	0.016308
si.ch211.193k19.1	3.88563	0.0155881
atxn7l2a	3.87966	0.0151292
COL9A1..2.of.2.	3.87918	0.0327455
bcl7bb	3.8742	0.00359771
galt	3.87109	0.046866
commd2	3.87044	0.0135582
lats1	3.86871	0.0476027
fam13b	3.86762	0.00339991
cnn1b	3.86613	0.0203814
stat5.1	3.86117	0.0230364
dtnbp1a	3.86102	0.017731
THSD1	3.85442	0.00684563
orc6	3.85056	0.0227297
magixb	3.85031	0.0346938
CABZ01070579.1	3.84391	0.00820686
tacc3	3.83362	0.0342707
gpd1b	3.83341	0.0240555
dtymk	3.8295	0.00381769
FP326665.1	3.82415	0.0117791
coro7	3.82214	0.0107338
capn2a	3.82101	0.0181041
pink1	3.81854	0.0205608
MAZ..1.of.2.	3.81523	0.0207044
PGBD4..4.of.8.	3.8068	0.0252203
si.ch1073.80i24.1	3.80378	0.00882256
tox	3.80335	0.0192737
pacsin2	3.80286	0.00718581
ints8	3.79554	0.0241397
CLN5..2.of.2.	3.79513	0.0295891
nr2f1a	3.79452	0.0307637
kpna2	3.79264	0.012683
acap3a	3.7882	0.00831276
jph1b	3.78426	0.00912751
UBE2S	3.78308	0.0110507
si.dkey.253d23.5	3.78006	0.0151098
bmp3	3.77865	0.00222621
gpc4	3.77859	0.00520794
rheb	3.778	0.00204652
emid1	3.76474	0.0141644
gpx4a	3.76014	0.00588962
dennd4c	3.75864	0.0270795
fmo5	3.75399	0.0162927
fan1	3.7527	0.00444034
TRAPPC8	3.74968	0.039691
kbtbd2	3.7477	0.0214005
CPAMD8	3.74648	0.0121131
tmod1	3.72845	0.00483753
lamp1	3.72771	0.0133506
crema	3.72599	0.0308853
stx11a	3.71897	0.0296694
hsp70.3	3.71502	0.0227188
alg12	3.71176	0.0227099
sin3aa	3.70948	0.0352348
cog3	3.70914	0.0494746
BX005008.2	3.70609	0.0134191
si.ch211.233h19.2	3.70569	0.0163912
tmem176l.3a	3.70331	0.0210953
fblim1	3.69643	0.00630884
ORAI1..2.of.2.	3.69538	0.0432411
pcsk5b	3.69344	0.0375538
TCAIM	3.68443	0.00690731
SYDE2	3.67665	0.0333847
si.dkey.199m13.9	3.67019	0.00595138
FP236813.1	3.66411	0.0117993
pdcd4a	3.6563	0.00514285
degs1	3.65419	0.00914461
mylk4b	3.65257	0.0178997
cdc25	3.65194	0.0344092
pld1a	3.65141	0.0358707
haus4	3.65125	0.0329074
TSTD1	3.64701	0.031881
cebpb	3.64438	0.0270158
phactr4b	3.63859	0.0132851
usf1	3.63685	0.00983456
arfgef1	3.63287	0.0174864
tut1	3.62665	0.00790327
glo1	3.62515	0.00746291
nuf2	3.61941	0.0251392
pgrmc1	3.61479	0.0105693
slc26a5	3.61345	0.0216667
rint1	3.61215	0.00817779
tet3	3.60994	0.032662
sms	3.60981	0.0308047
shc1	3.60926	0.0391493
kpnb1	3.60617	0.0120274
psip1	3.5978	0.0227112
otud5a	3.59502	0.0164816
dync1li1	3.59489	0.0296212
aplnra.1	3.59487	0.00593497
COLGALT1..1.of.3.	3.58292	0.000970587
zgc.174234	3.58183	0.0115895
smad3a	3.58108	0.00276185
ssfa2	3.57601	0.0359979
usp44	3.57478	0.0361026
tex10	3.57274	0.0300407
si.ch211.229b6.1	3.57211	0.0327296
ptpn2a	3.56367	0.0194351
SOWAHA..2.of.2.	3.56212	0.0268117
cdc42ep3	3.56139	0.0172664
arl4aa	3.55688	0.0414974
si.ch73.91k6.2	3.54342	0.0319461
rnf185	3.54059	0.0233378
pfkfb4	3.53472	0.0396066
pou6f1	3.52799	0.00912406
pisd	3.52615	0.0293371
si.ch211.216l23.2	3.52094	0.00130939
scaf4b	3.52094	0.0270608
si.dkey.170k13.3	3.51792	0.00938547
klf12b	3.51746	0.0182603
cks2	3.51545	0.023537
amotl2b	3.4973	0.022089
ankrd46a	3.49155	0.0451886
DSN1	3.48434	0.0183777
irs1	3.47755	0.0173606
BX323051.1	3.47657	0.0283929
pdcd6ip	3.47069	0.0150583
tmem161a	3.46909	0.0273038
RSF1..2.of.3.	3.4648	0.00902507
ostm1	3.45732	0.0292103
ckap5	3.45181	0.0318422
blzf1	3.44742	0.0369665
PIK3CA..1.of.2.	3.44137	0.0108455
cpsf5	3.43411	0.0287804
lzic	3.43037	0.0442082
mif	3.42828	0.0145473
si.dkey.172m14.1	3.42499	0.0399698
GUSB..1.of.2.	3.42386	0.00902423
slc25a21	3.42206	0.0278589
mtmr6	3.41576	0.0368033
magi3	3.41102	0.0291366
rbm8a	3.40742	0.00224247
akt2l	3.40726	0.042301
ppp3cca	3.40479	0.0332735
tmem198a	3.40211	0.017335
emd	3.39824	0.0146498
cers1	3.39698	0.0288694
CSPP1..2.of.2.	3.3968	0.0206124
bves	3.39549	0.00646109
suz12a	3.39453	0.0221986
chtopa	3.38974	0.019001
tspan18b	3.38627	0.0405262
mapk1	3.38511	0.00638336
BX296538.3	3.38089	0.0351932
acvrl1	3.37551	0.0113818
ACER2	3.35892	0.0359986
pi4kaa	3.35685	0.006869
CU914772.1	3.35481	0.0206765
slc30a7	3.34352	0.0148747
snai1a	3.34304	0.00613634
cd2ap	3.33805	0.0269987
aurkb	3.3359	0.0313005
X.20	3.33166	0.044665
MAP3K15	3.3155	0.0362645
COLGALT1..3.of.3.	3.30999	0.0129505
sept9b	3.30358	0.0354996
ypel5	3.30169	0.0371175
kri1	3.29821	0.0219957
fam60al.1	3.2982	0.0432689
hs3st3b1b	3.2925	0.0188829
exoc5	3.2842	0.0482083
sgsh	3.28419	0.0333362
ubl7b	3.27975	0.0387598
nfkbiab	3.27727	0.0155908
hsf2	3.27361	0.0430828
si.dkeyp.107f9.4	3.271	0.0422095
znf292b	3.26786	0.0342215
wu.fc75a09	3.26194	0.0452759
lrrc8da	3.25469	0.0364733
spg11	3.25341	0.0129629
FAM196A..3.of.3.	3.25301	0.0238912
MRAS	3.25185	0.0411733
pla2g12a	3.25072	0.00941709
gna13b	3.24865	0.0488474
SHISA2	3.23948	0.0211826
med12	3.23929	0.0367326
CEP350	3.23512	0.0218221
rhoub	3.23	0.0433868
peli1b	3.22879	0.0417284
supt5h	3.22067	0.0281075
p2rx3b	3.21719	0.0487909
gli2b	3.20432	0.0437833
slc44a1b	3.20279	0.0225298
vps11	3.19942	0.0254507
ptbp2a	3.19193	0.044163
pdzd11	3.18991	0.0178803
fam46a	3.18203	0.00981291
slu7	3.17758	0.0410863
eif3s6ip	3.17552	0.00899297
CABZ01087514.1	3.16973	0.0408856
acin1b	3.1688	0.0239466
rasgef1ba	3.1663	0.0349227
stk24b	3.16463	0.0426074
GRAMD4..1.of.2.	3.15166	0.0317936
naa50	3.1508	0.0471617
ints1	3.14737	0.0362233
fam63a	3.14006	0.0260943
ackr3b	3.13385	0.0414708
otud6b	3.13072	0.0459484
si.ch1073.184j22.2	3.12664	0.0409165
si.ch211.286b5.5	3.12248	0.00930418
acaa1	3.12138	0.014733
micall1	3.11582	0.0291339
tuft1b	3.11279	0.0120429
rps6ka3a	3.11205	0.0344753
slc25a25a	3.10139	0.0402094
capza1b	3.0982	0.00984776
scn3b	3.09736	0.0413624
mmrn2b	3.09316	0.0469028
taok2a	3.08636	0.0311737
her8a	3.0655	0.0465921
zbtb22b	3.06104	0.0257504
msrb1a	3.05762	0.0110598
ubtfl	3.05223	0.044876
vamp8	3.0497	0.0441776
fam46bb	3.04679	0.048773
zfyve21	3.04165	0.034006
ino80b	3.03989	0.0446424
si.dkey.118j18.2	3.0323	0.0483715
cnot6	3.00805	0.0429036
KIF2A..1.of.2.	3.0056	0.0396935
pdlim4	3.00089	0.0112036
rqcd1	2.99833	0.0386988
CREB3L4	2.99041	0.0479671
ACVR2B..1.of.2.	2.98867	0.0432767
si.dkey.5i16.1	2.98137	0.0463464
acta2	2.97636	0.0266671
trak2	2.97325	0.0358231
shroom4	2.94863	0.0109129
prkab1b	2.94666	0.0174438
lsm14ab	2.94085	0.0349851
rnf139	2.93479	0.0397191
gapdhs	2.92228	0.018991
RAMP2	2.92137	0.0479266
ank1	2.91374	0.0303615
ABCC1	2.91053	0.0405618
rab5c	2.90876	0.0163104
ptges	2.88648	0.0304232
KIF1C..2.of.2.	2.88063	0.0333591
zgc.91910	2.87594	0.0322395
TSSC4	2.87089	0.0420488
X.149	2.86632	0.0475526
ldb3a	2.86231	0.0250611
rras2	2.8389	0.0484567
anapc11	2.82414	0.0480269
fbxw11b	2.80746	0.0397556
slc16a6b	2.79844	0.0442999
gnl2	2.78803	0.0374405
znf865	2.75692	0.0446009
sav1	2.75476	0.0476459
snapc5	2.74852	0.0342729
histh1l	2.73598	0.0148999
ndufs4	2.66343	0.0292271
fbxl14b	2.65313	0.0305071
kirrelb	2.57784	0.0476292
edf1	2.5289	0.0386973
elof1	2.51358	0.0492154
ywhaba	2.4975	0.019345
bmp4	2.49064	0.0357534
tspan4a	2.47699	0.0341991
sema3ab	2.47328	0.0363118
narf	2.44623	0.0396498
