# Supplementary material for: Spatially resolved RNA-sequencing of the embryonic heart identifies a role for Wnt/β-catenin signaling in autonomic control of heart rate
Source: eLife. 2018 Feb 5;7:e31515. doi: 10.7554/eLife.31515 (PMC5815850; doi:10.7554/eLife.31515)
Supplement: Figure 6—source data 1. [file elife-31515-fig6-data1.xlsx]

## Sheet: Fig 6C
Figure 6 - source data 1 C
beat-to-beat heart rate measurement in bpm					Unpaired t test	Axin1+ atrium vs control atrium
control atrium	Axin1+ atrium	control ventricle	Axin1+ ventricle		P value	<0,0001
177.537	215.987	187.78	216.987		P value summary	****
193.518	213.802	168.354	216.987		Significantly different (P < 0.05)?	Yes
180.823	206.796	184.236	212.274		One- or two-tailed P value?	Two-tailed
184.236	202.492	191.459	207.755		t, df	t=20,87 df=63
174.366	206.796	191.459	221.921
184.236	215.987	174.366	207.707		How big is the difference?
184.236	206.796	174.366	216.935		Mean ± SEM of column A	181,6 ± 0,9951, n=30
177.537	211.292	177.537	221.921		Mean ± SEM of column B	209,3 ± 0,8833, n=35
180.823	206.796	184.236	212.274		Difference between means	27,68 ± 1,326
180.823	206.796	187.78	212.224		95% confidence interval	25,03 to 30,33
187.78	211.292	177.537	212.274		R squared (eta squared)	0.8736
177.537	202.492	184.236	212.224
177.537	215.987	174.366	216.987
180.823	211.292	184.236	216.987
184.236	215.987	177.537	212.274		Unpaired t test	Axin1+ ventricle vs control ventricle
184.236	211.292	184.236	221.921		P value	<0,0001
177.537	202.492	184.236	212.274		P value summary	****
171.306	211.292	177.537	221.921		Significantly different (P < 0.05)?	Yes
187.78	206.796	184.236	207.707		One- or two-tailed P value?	Two-tailed
180.823	206.796	171.306	207.755		t, df	t=24,72 df=64
184.236	206.796	184.236	221.921
187.78	215.987	187.78	203.384		How big is the difference?
174.366	211.292	177.537	227.084		Mean ± SEM of column B	181,3 ± 1,075, n=30
187.78	198.359	180.823	212.274		Mean ± SEM of column D	214,8 ± 0,853, n=36
180.823	206.796	184.236	216.935		Difference between means	33,49 ± 1,355
187.78	206.796	184.236	212.274		95% confidence interval	30,79 to 36,2
180.823	215.987	177.537	216.935		R squared (eta squared)	0.9052
184.236	202.492	187.78	216.987
168.354	220.897	174.366	216.987		F test to compare variances
184.236	202.492	180.823	212.274		F, DFn, Dfd	1,324, 29, 35
	211.292		216.987		P value	0.4253
	215.987		216.935		P value summary	ns
	206.796		207.707		Significantly different (P < 0.05)?	No
	206.796		212.274
	206.796		216.987
			216.987

## Sheet: Fig 6D
Figure 6 - source data 1 D
Δheart rate
12som control atrium	12som YFP+ atrium	12som control ventricle	12som YFP+ ventricle	24hpf control atrium	24hpf YFP+ atrium	24hpf control ventricle	24hpf YFP+ ventricle	28hpf control atrium	28hpf YFP+ atrium	28hpf control ventricle	28hpf YFP+ ventricle	32hpf control atrium	32hpf YFP+ atrium	32hpf control ventricle	32hpf YFP+ ventricle	36hpf control atrium	36hpf YFP+ atrium	36hpf control ventricle	36hpf YFP+ ventricle	48hpf control atrium	48hpf YFP+ atrium	48hpf control ventricle	48hpf YFP+ ventricle	52hpf control atrium	52hpf YFP+ atrium	52hpf control ventricle	52hpf YFP+ ventricle	56hpf control atrium	56hpf YFP+ atrium	56hpf control ventricle	56hpf YFP+ ventricle	72hpf control atrium	72hpf YFP+ atrium	72hpf control ventricle	72hpf YFP+ ventricle
-15.246	-0.453	-15.251	-0.627	3.539	-12.159	3.514	-12.024	-23.973	-20.988	-24.457		-11.488	6.089	-11.295	6.27	-9.16	2.98	-9.184	2.915	-19.911	0.144	-16.278	0.018	-6.738	6.865	-6.777	6.596	-2.87	-9.065	-4.527	-9.193	3.722	-9.171	3.78	-9.388
-2.844	0.576	-2.667	0.512	-1.182	10.24	-1.396	10.449	-12.13	2.214	-11.922	2.26	-10.202	8.598	-10.264	8.728	-5.339	-4.285	-5.264	-4.189	-14.308	-6.704	-10.397	-6.61	-1.119	6.754	-1.1	6.731	2.426	-1.639	1.005	-1.669	-0.801	-7.871	-0.743	-7.943
-10.655	-12.582	-10.702	-12.822	-2.65	-1.207	-2.518	-1.023	-8.956	0.308	-8.781	0.427	3.511	13.761	3.579		-4.289	7.697	-4.32	10.437	-15.99	8.913	-12.005	9.183	-5.294	12.564	-5.381	12.371	1.156	-2.868	-0.548	-2.647	2.661	0.109	2.752	0.049
-1.759	-1.676	-1.71	-1.654	-0.132	-13.8	-0.364		4.495	12.519	4.331	12.335	3.442	17.52	3.26	-12.748	-3.797	9.399	-3.681	9.403	-9.552	6.106	-5.251	6.334	-1.348	15.976	-1.285	15.94	4.056	-0.765	2.422	-0.548	2.112	-7.412	2.15	-7.392
8.479	-3.297	8.486	-3.542	4.471	0.031	4.419	-0.002	2.775	-6.323	2.882	-5.999	1.202	16.485	1.389	17.818	1.275	14.502	1.471	14.475	7.328	17.247	12.341	17.276	0.159	5.42	0.059	5.548	-4.269	7.869	-5.884	7.723	-4.417	-5.417	-4.155	-4.668
5.998	-4.101	5.891	-4.162	6.767	-14.241	6.761	-14.241	-7.159	11.243	-7.244		-1.712	-21.849	-1.731	13.68	2.644	2.351	2.596	2.41	-10.282	11.639	-5.919	11.458	5.186	19.937	5.044	19.986	5.144	0.974	3.596	1.129	1.07	-9.439	1.192	-9.454
3.398	2.957	3.308	2.901	-3.167	1.849	-2.911	1.767	11.44	-3.438	11.635	-3.665	8.633	-7.342	8.395	-7.318	-0.591	8.17	-0.632	8.12	5.871	25.803	10.724	25.768	-0.656	23.15	-0.611	23.116	5.565	7.218	3.936	7.015	-3.756	-1.761	-3.705	-1.813
3.743		3.72		-8.556	18.438	-8.46	18.505	5.581		5.436		6.614	-12.157	6.667	-12.096	8.947	11.589	8.84	11.459	4.434	5.679	9.221	5.81	-0.584	22.086	-0.634		3.329	2.445	3.268	2.437	-5.079	-9.234	-4.858	-9.207
8.885		8.925		4.933	-9.315	5.003	-9.45	17.291		17.121		0.363	-5.213	0.33	-5.178	11.317		11.363		6.965	13.495	11.935	13.495	8.048	15.975	8.181	16.17	2.998	7.595	2.586	7.604	4.87	-10.388	4.903	-10.52
				-4.023	-13.025	-4.046	-12.874	10.638		10.999		-8.353	-5.513	-8.27	-5.296	-1.009		-1.188		1.137	23.686	5.63	-0.411	2.347	32.654	2.504	32.484	4.777	-2.374	4.838	-2.502	-1.188	1.903	-1.317	2
				-7.895	13.708	-7.888	13.999					-7.107	12.854	-7.091	12.93					-5.12	-0.738	-5.039	-12.484	-8.106	5.141	-4.58	5.357	0.452	3.84	0.288	3.734	-5.12	-1.373	-5.12	-1.449
				-5.463	4.8	-5.363	-0.538					1.067	10.993	1.182	11.089					-6.477	-12.59	-6.608	-7.488	-6.591	-11.027	-2.58	-10.837	-1.799	3.027	-1.854	2.934	-6.477	3.195	-6.477	3.178
				-2.122	-3.257	-2.068	-3.266					8.29	7.904	8.004	8.004					4.224	-7.467	4.325	-0.411	-6.776	7.462	-2.968	7.493	-1.789	1.042	-1.784	1.023	4.224	-4.354	4.224	-4.236
				-0.305	2.509	-0.176	2.432					-2.454	21.36	-2.443	21.311					-2.866	-0.404	-3.001	-6.357	-3.209	5.919	0.637	6.053	3.692	1.788	3.875	1.819	-2.866	-13.728	-2.866	-13.753
				4.773	4.273	4.562	4.468					-0.855	3.292	-0.685	3.466					4.603	-6.181	4.709	3.105	-3.065	2.734	0.774	3.046	-11.343	-3.022	-11.295	-2.982	4.603	-2.81	4.603	-2.737
				2.943		2.98						6.699	10.007	6.636	9.937					2.57	2.997	2.56	0.446	3.078	11.667	7.059	11.887	-6.463	11.939	-6.502	11.932	2.57	-8.487	2.57	-8.399
				-1.418		-1.347						-1.423		-1.44						-4.225	0.322	-4.146	-3.199	-2.155	18.862	1.657	19.115	-6.624	8.055	-6.682	8.043	-4.225	-7.943	-4.225	-8.025
				3.547		3.373						3.772		3.777						-7.586	-3.015	-7.547	2.835	6.902	8.701	7.208	8.795	7.637	4.589	7.902	4.785	-7.586	-5.112	-7.586	-4.883
				5.94		5.927														-1.711	-1.672	-1.702	1.722	1.205	13.192	1.479	12.947	-1.073	11.262	-0.412	11.179	-1.711	-2.643	-1.711	-2.76
				8.674		8.767														-4.185	2.567	-4.082		11.25	14.507	11.538	5.449	14.234	6.598	14.112	6.65	-4.185	3.335	-4.185	3.178
																				10.848	1.457	10.825		-11.586	15.969	-11.541	16.231	-2.763	11.996	-2.914	12.235	10.848	10.414	10.848	10.284
																				2.793		2.706		-20.386	14.053	-20.582	14.09	-2.75	7.475	-2.617	7.258	2.793	9.887	2.793	9.843
																				1.295		1.127		-16.214	11.894	-16.008	12.28	-6.851	0.73	-6.871	0.678	1.295	6.904	1.295	7.165
																				1.187		0.985		0.707	15.223	0.605	15.466	0.496		0.41		1.187	11.031	1.187	11.154
																				5.469		5.419		-6.926	10.686	-6.931	10.94	0.274		0.288		5.469	5.482	5.469	5.436
																				9.145		9.284		-3.962	10.758	-3.992	10.574	2.299		2.095		9.145	6.08	9.145	6.071
																				-1.154		-1.108		-8.303	11.96	-8.301	11.756	1.268		1.27		-1.154	12.774	-1.154	12.738
																				-11.004		-10.975		4.48	24.111	4.459	24.248					-11.004	7.867	-11.004	7.806
																				-0.956		-0.913		6.14	22.031	6.34	22.216					-0.956	19.449	-0.956	19.142
																				3.149		3.182		3.814		4.134						3.149		3.149
																								5.423		5.569
																								9.6		9.598
																								-6.078		-5.877
																								3.331		2.414
																								10.569		9.527
																								12.302		12.117
																								-2.267		-1.758
Column	12som atrium		12som YFP+ ventricle		24hpf atrium		24hpf YFP+ ventricle		28hpf atrium		28hpf YFP+ ventricle		32hpf atrium		32hpf YFP+ ventricle		36hpf atrium		36hpf YFP+ ventricle		48hpf atrium		48hpf YFP+ ventricle		52hpf atrium		52hpf YFP+ ventricle		56hpf atrium		56hpf YFP+ ventricle		72hpf atrium		72hpf YFP+ ventricle
vs.	vs,		vs,		vs,		vs,		vs,		vs,		vs,		vs,		vs,		vs,		vs,		vs,		vs,		vs,		vs,		vs,		vs,		vs,
Column	12som control atrium		12som control ventricle		24hpf control atrium		24hpf control ventricle		28hpf control atrium		28hpf control ventricle		32hpf control atrium		32hpf control ventricle		36hpf control atrium		36hpf control ventricle		48hpf control atrium		48hpf control ventricle		52hpf control atrium		52hpf control ventricle		56hpf control atrium		56hpf control ventricle		72hpf control atrium		72hpf control ventricle
Unpaired t test
P value	0.7852		0.765		0.6564		0.827		0.9169		0.8659		0.1454		0.1243		0.0402		0.0332		0.0365		0.1993		<0,0001		<0,0001		0.0519		0.0272		0.8787		0.8684
P value summary	ns		ns		ns		ns		ns		ns		ns		ns		*		*		*		ns		****		****		ns		*		ns		ns
Significantly different (P < 0.05)?	No		No		No		No		No		No		No		No		Yes		Yes		Yes		No		Yes		Yes		No		Yes		No		No
One- or two-tailed P value?	Two-tailed		Two-tailed		Two-tailed		Two-tailed		Two-tailed		Two-tailed		Two-tailed		Two-tailed		Two-tailed		Two-tailed		Two-tailed		Two-tailed		Two-tailed		Two-tailed		Two-tailed		Two-tailed		Two-tailed		Two-tailed
t, df	t=0,2782 df=13		t=0,3052 df=13		t=0,449 df=33		t=0,2203 df=32		t=0,1061 df=15		t=0,1723 df=13		t=1,492 df=32		t=1,58 df=31		t=2,233 df=16		t=2,33 df=16		t=2,15 df=49		t=1,302 df=47		t=8,049 df=63		t=7,233 df=61		t=1,993 df=48		t=2,279 df=48		t=0,1534 df=57		t=0,1664 df=57
How big is the difference?
Mean ± SEM of column M	-0,0001111 ± 2,812, n=9		0 ± 2,809, n=9		0,4337 ± 1,1, n=20		0,4385 ± 1,093, n=20		0,0002 ± 4,021, n=10		0 ± 4,05, n=10		-5,556e-005 ± 1,447, n=18		0 ± 1,432, n=18		-0,0002 ± 2,009, n=10		0,0001 ± 2,006, n=10		-1,477 ± 1,414, n=30		6,667e-005 ± 1,398, n=30		-0,7249 ± 1,218, n=37		-8,108e-005 ± 1,189, n=37		0,4151 ± 1,007, n=27		3,704e-005 ± 0,9973, n=27		-0,0269 ± 0,9001, n=30		-6,667e-005 ± 0,8983, n=30
Mean ± SEM of column N	-0,999 ± 1,061, n=6		-1,095 ± 1,072, n=6		-0,7437 ± 2,659, n=15		-0,1284 ± 2,663, n=14		-0,6379 ± 4,303, n=7		1,072 ± 3,171, n=5		4,799 ± 3,002, n=16		4,706 ± 2,781, n=15		6,55 ± 2,106, n=8		6,879 ± 2,144, n=8		3,871 ± 2,184, n=21		3,184 ± 2,142, n=19		13,79 ± 1,307, n=28		12,48 ± 1,17, n=26		3,422 ± 1,129, n=23		3,419 ± 1,128, n=23		-0,3004 ± 1,557, n=29		-0,296 ± 1,552, n=29
Difference between means	-0,9989 ± 3,59		-1,095 ± 3,589		-1,177 ± 2,622		-0,5669 ± 2,573		-0,6381 ± 6,013		1,072 ± 6,221		4,799 ± 3,216		4,706 ± 2,979		6,551 ± 2,933		6,879 ± 2,952		5,348 ± 2,487		3,184 ± 2,445		14,52 ± 1,804		12,48 ± 1,725		3,007 ± 1,509		3,419 ± 1,5		-0,2735 ± 1,784		-0,2959 ± 1,778
95% confidence interval	-8,756 to 6,758		-8,849 to 6,658		-6,513 to 4,158		-5,808 to 4,674		-13,45 to 12,18		-12,37 to 14,51		-1,752 to 11,35		-1,37 to 10,78		0,3326 to 12,77		0,6207 to 13,14		0,3502 to 10,35		-1,736 to 8,103		10,91 to 18,12		9,028 to 15,93		-0,02637 to 6,04		0,4023 to 6,436		-3,845 to 3,298		-3,856 to 3,264
R squared (eta squared)	0.005919		0.007114		0.006072		0.001515		0.0007502		0.002277		0.06506		0.0745		0.2376		0.2534		0.08623		0.03481		0.507		0.4617		0.07644		0.09763		0.0004124		0.0004857
F test to compare variances
F, DFn, Dfd	10,53, 8, 5		10,3, 8, 5		4,381, 14, 19		4,157, 13, 19		1,248, 9, 6		3,262, 9, 4		3,824, 15, 17		3,144, 14, 17		1,137, 9, 7		1,094, 9, 7		1,671, 20, 29		1,487, 18, 29		1,147, 36, 27		1,469, 36, 25		1,071, 22, 26		1,089, 22, 26		2,894, 28, 29		2,884, 28, 29
P value	0.019		0.0199		0.0034		0.0052		0.8148		0.267		0.0096		0.0273		0.8852		0.9264		0.2026		0.3326		0.7194		0.3178		0.8593		0.827		0.0058		0.0059
P value summary	*		*		**		**		ns		ns		**		*		ns		ns		ns		ns		ns		ns		ns		ns		**		**
Significantly different (P < 0.05)?	Yes		Yes		Yes		Yes		No		No		Yes		Yes		No		No		No		No		No		No		No		No		Yes		Yes

## Sheet: Fig 6E-F
	Figure 6 - source data 1 E-F
	average heart rate in bpm per embryo before and after 30min drug treatment
	control ATRIUM					Axin1+ ATRIUM					control VENTRICLE					Axin1+ VENTRICLE
	baseline	plus carbachol	baseline	plus isoproterenol		baseline	plus carbachol	baseline	plus isoproterenol		baseline	plus carbachol	baseline	plus isoproterenol		baseline	plus carbachol	baseline	plus isoproterenol
	174.381	68.428	186.362	215.881		191.768	232.711	199.005	266.69		174.342	68.32	185.941	215.3		192.134	232.324	198.666	266.338
	195.116	168.081	186.451	196.225		186.637	213.924	198.836	214.239		193.931	167.589	186.326	195.909		186.249	213.406	198.141	213.665
	217.44	69.877	144.493	155.552		190.215	194.54	192.134	241.479		224.837	73.5	143.947	155.702		189.544	194.06		240.952
	202.649	153.756	178.391	192.393		194.416	221.591	209.941	213.233		186.326	153.681	178.269	192.011		194.06	221.152	209.292	211.954
	218.232	61.985	174.073	179.369		185.406	205.365	204.263	223.242		186.612	61.971	174.143	178.882		185.302	205.095	204.127	222.822
	194.805	194.734	194.131	202.656		188.909	176.072	214.753	251.9		194.501	194.585	193.801	202.442		188.63	175.748	215.414	252.088
	144.942	127.723	157.355	145.273		204.156	178.657	159.873	180.121		144.386	127.267	157.115	145.248		204.954	178.393	159.651	179.751
	199.956	124.748	191.382	189.682		214.278	188.595	188.412	181.888		199.724	124.417	190.956	189.4		211.824	188.393	188.122	181.322
	184.941	116.263	180.329	199.569		181.997	152.808	174.581	176.57		184.796	115.451	180.243	199.436		185.302	151.61	174.224	176.342
	163.472	129.723	176.426	198.157		184.724	148.871	195.916	192.046		163.408	129.36	176.358	197.99		181.563	146.668	195.515	191.48
	189.866	183.8	172.62	185.615		206.931	163.648	167.826	179.271		189.464	183.552	172.155	185.367		183.908	148.606	167.692	178.8
	162.425	42.99	142.558	156.546		199.561	209.724	173.728	171.697		162.213	41.964	141.971	156.096		204.396	163.302	173.412	171.303
	160.984	141.057	185.448	190.518		207.495	199.997	179.335	189.518		160.821	140.618	185.497	190.709		160.6	209.146	179.003	189.265
	171.412	164.767	163.572	167.855		196.65	211.269	191.139	211.091		171.355	164.076	162.97	167.101		171.192	199.591	190.588	210.417
	197.659	206.931	181.815	194.637		194.691	221.247				197.359	206.744	181.322	194.06		197.333	210.831
	196.618	187.98	175.958	183.367		220.487	243.588				195.898	187.608	175.396	182.955		194.459	220.092
	173.444	169.954	175.296	186.045		200.043	219.813				173.182	169.231	175.276	185.497		219.646	243.1
	168.075	171.124	171.261	184.802		194.369	225.145				167.652	170.608	171.14	184.394		199.319	219.501
	167.637	139.141	176.783	186.986		186.999	168.743				166.875	138.085	176.358	186.612		186.612	168.103
	185.738	174.839	159.585	189.105		178.637	166.099				185.497	174.444	159.284	188.761		178.209	165.976
	182.375	166.26				201.47	191.043				181.809	166.109				201.197	190.972
	178.024	166.006				194.983	119.013				177.622	166.32				194.848
	159.792	114.994				190.127	184.609				159.501	113.44				189.584	184.27
	161.969	155.42				198	183.923				161.717	155.058				198.123	183.413
	162.316	151.533				187.46	204.061				161.991	151.508				187.101	203.582
	188.271	153.464				204.593	206.803				187.87	153.367				204.257	205.775
	187.685	196.441									186.488	195.77
Mean	181.119	144.519	173.714	185.012		195.577	193.533	189.267	206.642		179.3	144.2	173.4	184.7		191.9	192.9	188.8	206.2
SEM	3.52655	8.28066	3.13991	3.83278		1.96391	5.67632	4.33768	8.10684		3.261	8.246	3.158	3.823		2.429	5.246	4.694	8.118
n	27	27	20	20		26	26	14	14		27	27	20	20		26	25	13	14
