# Supplementary material for: Spatially resolved RNA-sequencing of the embryonic heart identifies a role for Wnt/β-catenin signaling in autonomic control of heart rate
Source: eLife. 2018 Feb 5;7:e31515. doi: 10.7554/eLife.31515 (PMC5815850; doi:10.7554/eLife.31515)
Supplement: Figure 6—figure supplement 1—source data 1. [file elife-31515-fig6-figsupp1-data1.xlsx]

## Sheet: statistics
Figure 6 - figure supplement 1 - source data 1
	Statistics atrial measurements			Statistics ventricular measurements
	Column B	Axin1+ atrium		Column B	Axin1+ ventricle
	vs.	vs,		vs.	vs,
	Column A	control atrium		Column A	control ventricle
	Unpaired t test			Unpaired t test
	P value	0.0046		P value	0.0251
	P value summary	**		P value summary	*
	Significantly different (P < 0.05)?	Yes		Significantly different (P < 0.05)?	Yes
	One- or two-tailed P value?	Two-tailed		One- or two-tailed P value?	Two-tailed
	t, df	t=3,894 df=8		t, df	t=2,748 df=8
	How big is the difference?			How big is the difference?
	Mean ± SEM of column A	8,822 ± 0,6183, n=5		Mean ± SEM of column A	8,597 ± 0,5505, n=5
	Mean ± SEM of column B	6,094 ± 0,3295, n=5		Mean ± SEM of column B	6,949 ± 0,2381, n=5
	Difference between means	-2,728 ± 0,7007		Difference between means	-1,648 ± 0,5998
	95% confidence interval	-4,344 to -1,113		95% confidence interval	-3,031 to -0,2652
	R squared (eta squared)	0.6546		R squared (eta squared)	0.4856
	F test to compare variances			F test to compare variances
	F, DFn, Dfd	3,521, 4, 4		F, DFn, Dfd	5,348, 4, 4
	P value	0.2503		P value	0.1333
	P value summary	ns		P value summary	ns
	Significantly different (P < 0.05)?	No		Significantly different (P < 0.05)?	No

## Sheet: atrial measurements
	siblings																Axin1 overexpression
	52hpf_control_01			52hpf_control_02			52hpf_control_03			52hpf_control_04			52hpf_control_05				52hpf_axin1_01			52hpf_axin1_02			52hpf_axin1_03			52hpf_axin1_04			52hpf_axin1_05
	frames in px	interval in ms	heart rate in bpm	frames in px	interval in ms	heart rate in bpm	frames in px	interval in ms	heart rate in bpm	frames in px	interval in ms	heart rate in bpm	frames in px	interval in ms	heart rate in bpm		frames in px	interval in ms	heart rate in bpm	frames in px	interval in ms	heart rate in bpm	frames in px	interval in ms	heart rate in bpm	frames in px	interval in ms	heart rate in bpm	frames in px	interval in ms	heart rate in bpm
	48.848	325.67	184.236	48.848	325.67	184.236	45.37	302.482	198.359	46.083	307.235	195.29	50.691	337.957	177.537		41.667	277.794	215.987	37.963	253.099	237.061	40	266.68	224.989	40.553	270.367	221.921	41.667	277.794	215.987
	50.191	334.623	179.306	49.27	328.483	182.658	45.796	305.322	196.514	48.348	322.336	186.141	46.505	310.049	193.518		40.241	268.287	223.641	40.241	268.287	223.641	41	273.347	219.501	40.053	267.033	224.691	42.093	280.634	213.802
	50.691	337.957	177.537	47.926	319.523	187.78	49.074	327.176	183.387	47.926	319.523	187.78	49.77	331.817	180.823		40.741	271.62	220.897	38.889	259.273	231.416	43	286.681	209.292	40.553	270.367	221.921	43.519	290.141	206.796
	51.613	344.104	174.366	49.77	331.817	180.823	46.296	308.655	194.392	48.848	325.67	184.236	48.848	325.67	184.236		41.667	277.794	215.987	39.815	265.447	226.034	40	266.68	224.989	41.475	276.514	216.987	44.444	296.308	202.492
	50.691	337.957	177.537	48.848	325.67	184.236	46.296	308.655	194.392	47.926	319.523	187.78	51.613	344.104	174.366		40.741	271.62	220.897	38.889	259.273	231.416	41	273.347	219.501	39.631	264.22	227.084	43.519	290.141	206.796
	51.613	344.104	174.366	48.848	325.67	184.236	47.222	314.829	190.58	48.848	325.67	184.236	48.848	325.67	184.236		39.815	265.447	226.034	38.889	259.273	231.416	42	280.014	214.275	40.553	270.367	221.921	41.667	277.794	215.987
	51.613	344.104	174.366	48.848	325.67	184.236	49.074	327.176	183.387	48.848	325.67	184.236	48.848	325.67	184.236		39.815	265.447	226.034	39.815	265.447	226.034	40	266.68	224.989	40.553	270.367	221.921	43.519	290.141	206.796
	50.691	337.957	177.537	48.848	325.67	184.236	48.148	321.003	186.914	47.926	319.523	187.78	50.691	337.957	177.537		41.667	277.794	215.987	38.889	259.273	231.416	42	280.014	214.275	41.475	276.514	216.987	42.593	283.968	211.292
	52.535	350.251	171.306	47.005	313.382	191.459	44.444	296.308	202.492	47.926	319.523	187.78	49.77	331.817	180.823		40.741	271.62	220.897	40.741	271.62	220.897	41	273.347	219.501	41.475	276.514	216.987	43.519	290.141	206.796
	51.613	344.104	174.366	48.848	325.67	184.236	48.148	321.003	186.914	47.926	319.523	187.78	49.77	331.817	180.823		39.815	265.447	226.034	39.815	265.447	226.034	40	266.68	224.989	39.631	264.22	227.084	43.519	290.141	206.796
	51.613	344.104	174.366	49.77	331.817	180.823	47.222	314.829	190.58	48.848	325.67	184.236	47.926	319.523	187.78		40.741	271.62	220.897	38.889	259.273	231.416	42	280.014	214.275	40.553	270.367	221.921	42.593	283.968	211.292
	51.613	344.104	174.366	47.926	319.523	187.78	48.148	321.003	186.914	49.77	331.817	180.823	50.691	337.957	177.537		39.815	265.447	226.034	39.815	265.447	226.034	41	273.347	219.501	42.396	282.654	212.274	44.444	296.308	202.492
	52.535	350.251	171.306	48.848	325.67	184.236	50	333.35	179.991	47.005	313.382	191.459	50.691	337.957	177.537		43.519	290.141	206.796	38.889	259.273	231.416	40.592	270.627	221.707	40.553	270.367	221.921	41.667	277.794	215.987
	51.613	344.104	174.366	48.848	325.67	184.236	46.296	308.655	194.392	49.77	331.817	180.823	49.77	331.817	180.823		39.815	265.447	226.034	40.741	271.62	220.897	39.631	264.22	227.084	39.631	264.22	227.084	42.593	283.968	211.292
	50.691	337.957	177.537	49.77	331.817	180.823	49.074	327.176	183.387	48.848	325.67	184.236	48.848	325.67	184.236		40.741	271.62	220.897	38.889	259.273	231.416	41.475	276.514	216.987	39.631	264.22	227.084	41.667	277.794	215.987
	51.613	344.104	174.366	47.005	313.382	191.459	45.37	302.482	198.359	49.77	331.817	180.823	48.848	325.67	184.236		39.815	265.447	226.034	40.741	271.62	220.897	42.396	282.654	212.274	41.475	276.514	216.987	42.593	283.968	211.292
	52.535	350.251	171.306	50.691	337.957	177.537	49.074	327.176	183.387	48.848	325.67	184.236	50.691	337.957	177.537		40.741	271.62	220.897	38.889	259.273	231.416	40.553	270.367	221.921	41.475	276.514	216.987	44.444	296.308	202.492
	50.691	337.957	177.537	49.77	331.817	180.823	48.148	321.003	186.914	47.926	319.523	187.78	52.535	350.251	171.306		39.815	265.447	226.034	40.741	271.62	220.897	42.396	282.654	212.274	39.631	264.22	227.084	42.593	283.968	211.292
	51.613	344.104	174.366	46.083	307.235	195.29	47.222	314.829	190.58	47.926	319.523	187.78	47.926	319.523	187.78		41.667	277.794	215.987	36.111	240.752	249.219	39.631	264.22	227.084	40.553	270.367	221.921	43.519	290.141	206.796
	50.691	337.957	177.537	49.27	328.483	182.658	47.222	314.829	190.58	47.005	313.382	191.459	49.77	331.817	180.823		39.815	265.447	226.034	40.741	271.62	220.897	41.475	276.514	216.987	40.553	270.367	221.921	43.519	290.141	206.796
	53.456	356.391	168.354	48.848	325.67	184.236	47.222	314.829	190.58	47.926	319.523	187.78	48.848	325.67	184.236		40.741	271.62	220.897	40.741	271.62	220.897	41.475	276.514	216.987	41.475	276.514	216.987	43.519	290.141	206.796
	49.77	331.817	180.823	49.77	331.817	180.823	45.37	302.482	198.359	49.77	331.817	180.823	47.926	319.523	187.78		40.741	271.62	220.897	39.815	265.447	226.034	40.553	270.367	221.921	40.553	270.367	221.921	41.667	277.794	215.987
	50.691	337.957	177.537	47.926	319.523	187.78	49.074	327.176	183.387	48.848	325.67	184.236	51.613	344.104	174.366		39.815	265.447	226.034	39.815	265.447	226.034	42.396	282.654	212.274	41.475	276.514	216.987	42.593	283.968	211.292
	55.3	368.685	162.741	49.77	331.817	180.823	49.074	327.176	183.387	47.005	313.382	191.459	47.926	319.523	187.78		41.667	277.794	215.987	38.889	259.273	231.416	41.475	276.514	216.987	40.553	270.367	221.921	45.37	302.482	198.359
	48.848	325.67	184.236	51.613	344.104	174.366	46.296	308.655	194.392	48.848	325.67	184.236	49.77	331.817	180.823		40.741	271.62	220.897	38.889	259.273	231.416	39.631	264.22	227.084	41.475	276.514	216.987	43.519	290.141	206.796
	55.3	368.685	162.741	46.083	307.235	195.29	48.148	321.003	186.914	47.926	319.523	187.78	47.926	319.523	187.78		40.741	271.62	220.897	37.963	253.099	237.061	42.396	282.654	212.274	40.553	270.367	221.921	43.519	290.141	206.796
	49.77	331.817	180.823	47.005	313.382	191.459	46.296	308.655	194.392	48.848	325.67	184.236	49.77	331.817	180.823		38.892	259.293	231.398	39.815	265.447	226.034	40.553	270.367	221.921	40.553	270.367	221.921	41.667	277.794	215.987
	51.613	344.104	174.366	50.191	334.623	179.306	48.148	321.003	186.914	47.926	319.523	187.78	48.848	325.67	184.236		42.593	283.968	211.292	38.889	259.273	231.416	41.475	276.514	216.987	39.631	264.22	227.084	44.444	296.308	202.492
	51.613	344.104	174.366	51.613	344.104	174.366	47.222	314.829	190.58	47.926	319.523	187.78	53.456	356.391	168.354		38.889	259.273	231.416	39.815	265.447	226.034	40.553	270.367	221.921	39.631	264.22	227.084	40.741	271.62	220.897
				47.926	319.523	187.78	47.222	314.829	190.58	50.691	337.957	177.537	48.848	325.67	184.236		40.741	271.62	220.897	39.815	265.447	226.034	40.553	270.367	221.921	40.553	270.367	221.921	44.444	296.308	202.492
				48.848	325.67	184.236	46.296	308.655	194.392								40.741	271.62	220.897	39.815	265.447	226.034	41.475	276.514	216.987	40.553	270.367	221.921	42.593	283.968	211.292
																	40.741	271.62	220.897	38.889	259.273	231.416	40.553	270.367	221.921	40.553	270.367	221.921	41.667	277.794	215.987
																	40.741	271.62	220.897	39.815	265.447	226.034	42.396	282.654	212.274	41.475	276.514	216.987	43.519	290.141	206.796
																	40.741	271.62	220.897	39.815	265.447	226.034	40.553	270.367	221.921	40.553	270.367	221.921	43.519	290.141	206.796
																	40.741	271.62	220.897	38.889	259.273	231.416	41.475	276.514	216.987	38.71	258.08	232.486	43.519	290.141	206.796
																	39.815	265.447	226.034	38.889	259.273	231.416	39.631	264.22	227.084	40.975	273.18	219.635
																	40.741	271.62	220.897	39.815	265.447	226.034	41.475	276.514	216.987	40.553	270.367	221.921
																	40.741	271.62	220.897	40.741	271.62	220.897
Mean	51.4368	342.929	175.102	48.8591	325.744	184.331	47.3552	315.717	190.203	48.4012	322.691	186.011	49.5994	330.679	181.605		40.6304	270.883	221.604	39.4607	263.084	228.198	41.0748	273.846	219.212	40.6007	270.685	221.735	43.0283	286.87	209.281
SD	1.4656	9.77113	4.88431	1.32986	8.86617	5.04742	1.36874	9.12537	5.51994	0.97028	6.46885	3.73021	1.48161	9.87792	5.35853		0.898004	5.98699	4.82587	0.945869	6.30611	5.61671	0.921279	6.14217	4.90749	0.748664	4.99134	4.09997	1.05613	7.04125	5.15068
SDNN		9.77113			8.86617			9.12537			6.46885			9.87792				5.98699			6.30611			6.14217			4.99134			7.04125

## Sheet: ventricular measurements
	siblings																Axin1 overexpression
	52hpf_control_01			52hpf_control_02			52hpf_control_03			52hpf_control_04			52hpf_control_05				52hpf_axin1_01			52hpf_axin1_02			52hpf_axin1_03			52hpf_axin1_04			52hpf_axin1_05
	frames in px	interval in ms	heart rate in bpm	frames in px	interval in ms	heart rate in bpm	frames in px	interval in ms	heart rate in bpm	frames in px	interval in ms	heart rate in bpm	frames in px	interval in ms	heart rate in bpm		frames in px	interval in ms	heart rate in bpm	frames in px	interval in ms	heart rate in bpm	frames in px	interval in ms	heart rate in bpm	frames in px	interval in ms	heart rate in bpm	frames in px	interval in ms	heart rate in bpm
	47.926	319.523	187.78	50.691	337.957	177.537	49.074	327.176	183.387	47.926	319.523	187.78	50.6975	338	177.515		40.741	271.62	220.897	38.889	259.273	231.416	40.553	270.367	221.921	42.396	282.654	212.274	41.6979	278	215.827
	53.456	356.391	168.354	47.005	313.382	191.459	45.37	302.482	198.359	47.005	313.382	191.459	46.4977	310	193.548		41.667	277.794	215.987	39.815	265.447	226.034	42.396	282.654	212.274	40.553	270.367	221.921	42.1479	281	213.523
	50.691	337.957	177.537	50.691	337.957	177.537	46.296	308.655	194.392	48.848	325.67	184.236	49.7975	332	180.723		37.963	253.099	237.061	37.963	253.099	237.061	40.553	270.367	221.921	40.553	270.367	221.921	43.4978	290	206.897
	48.848	325.67	184.236	48.848	325.67	184.236	47.222	314.829	190.58	48.848	325.67	184.236	48.8976	326	184.049		41.667	277.794	215.987	40.741	271.62	220.897	42.396	282.654	212.274	40.553	270.367	221.921	44.3978	296	202.703
	52.535	350.251	171.306	48.848	325.67	184.236	45.37	302.482	198.359	46.083	307.235	195.29	51.5974	344	174.419		40.741	271.62	220.897	39.815	265.447	226.034	40.553	270.367	221.921	40.553	270.367	221.921	43.4978	290	206.897
	50.691	337.957	177.537	48.848	325.67	184.236	49.074	327.176	183.387	48.848	325.67	184.236	48.8976	326	184.049		41.667	277.794	215.987	37.963	253.099	237.061	39.631	264.22	227.084	40.553	270.367	221.921	41.6979	278	215.827
	48.848	325.67	184.236	48.848	325.67	184.236	48.148	321.003	186.914	49.77	331.817	180.823	48.8976	326	184.049		38.889	259.273	231.416	40.741	271.62	220.897	42.396	282.654	212.274	41.475	276.514	216.987	43.4978	290	206.897
	52.535	350.251	171.306	48.848	325.67	184.236	47.222	314.829	190.58	47.926	319.523	187.78	50.6975	338	177.515		41.667	277.794	215.987	37.963	253.099	237.061	40.553	270.367	221.921	41.475	276.514	216.987	42.5979	284	211.268
	49.77	331.817	180.823	50.691	337.957	177.537	45.37	302.482	198.359	47.926	319.523	187.78	49.7975	332	180.723		39.815	265.447	226.034	40.741	271.62	220.897	40.553	270.367	221.921	38.71	258.08	232.486	43.4978	290	206.897
	53.456	356.391	168.354	47.005	313.382	191.459	49.074	327.176	183.387	47.926	319.523	187.78	49.7975	332	180.723		41.667	277.794	215.987	39.815	265.447	226.034	41.475	276.514	216.987	43.318	288.801	207.755	43.4978	290	206.897
	53.456	356.391	168.354	48.848	325.67	184.236	47.222	314.829	190.58	48.848	325.67	184.236	47.9976	320	187.5		41.667	277.794	215.987	38.889	259.273	231.416	41.475	276.514	216.987	42.396	282.654	212.274	42.5979	284	211.268
	51.613	344.104	174.366	47.926	319.523	187.78	47.222	314.829	190.58	47.005	313.382	191.459	50.6975	338	177.515		39.815	265.447	226.034	39.815	265.447	226.034	41.475	276.514	216.987	40.553	270.367	221.921	44.3978	296	202.703
	50.691	337.957	177.537	49.77	331.817	180.823	49.074	327.176	183.387	50.691	337.957	177.537	50.6975	338	177.515		40.741	271.62	220.897	39.815	265.447	226.034	40.553	270.367	221.921	42.396	282.654	212.274	41.6979	278	215.827
	49.77	331.817	180.823	47.926	319.523	187.78	46.296	308.655	194.392	47.926	319.523	187.78	49.7975	332	180.723		40.741	271.62	220.897	39.815	265.447	226.034	40.553	270.367	221.921	39.631	264.22	227.084	42.5979	284	211.268
	53.456	356.391	168.354	50.691	337.957	177.537	50	333.35	179.991	51.613	344.104	174.366	48.8976	326	184.049		40.741	271.62	220.897	39.815	265.447	226.034	41.475	276.514	216.987	40.553	270.367	221.921	41.6979	278	215.827
	50.691	337.957	177.537	48.848	325.67	184.236	47.222	314.829	190.58	47.005	313.382	191.459	48.8976	326	184.049		41.667	277.794	215.987	39.815	265.447	226.034	40.553	270.367	221.921	39.631	264.22	227.084	42.5979	284	211.268
	51.613	344.104	174.366	48.848	325.67	184.236	48.148	321.003	186.914	49.77	331.817	180.823	50.6975	338	177.515		38.889	259.273	231.416	38.889	259.273	231.416	43.318	288.801	207.755	40.553	270.367	221.921	44.3978	296	202.703
	51.613	344.104	174.366	48.848	325.67	184.236	47.222	314.829	190.58	48.848	325.67	184.236	52.4974	350	171.429		41.667	277.794	215.987	38.889	259.273	231.416	39.631	264.22	227.084	40.553	270.367	221.921	42.5979	284	211.268
	50.691	337.957	177.537	47.926	319.523	187.78	48.148	321.003	186.914	47.005	313.382	191.459	47.9976	320	187.5		39.815	265.447	226.034	40.741	271.62	220.897	41.475	276.514	216.987	41.475	276.514	216.987	43.4978	290	206.897
	53.456	356.391	168.354	48.848	325.67	184.236	46.296	308.655	194.392	47.926	319.523	187.78	49.7975	332	180.723		40.741	271.62	220.897	39.815	265.447	226.034	39.631	264.22	227.084	39.631	264.22	227.084	43.4978	290	206.897
	50.691	337.957	177.537	48.848	325.67	184.236	47.222	314.829	190.58	47.926	319.523	187.78	48.8976	326	184.049		40.741	271.62	220.897	40.741	271.62	220.897	42.396	282.654	212.274	41.475	276.514	216.987	43.4978	290	206.897
	52.535	350.251	171.306	48.848	325.67	184.236	47.222	314.829	190.58	48.848	325.67	184.236	47.9976	320	187.5		41.667	277.794	215.987	38.889	259.273	231.416	41.475	276.514	216.987	41.475	276.514	216.987	41.6979	278	215.827
	52.535	350.251	171.306	48.848	325.67	184.236	47.222	314.829	190.58	48.848	325.67	184.236	51.5974	344	174.419		39.815	265.447	226.034	37.963	253.099	237.061	41.475	276.514	216.987	40.553	270.367	221.921	42.5979	284	211.268
	50.691	337.957	177.537	49.77	331.817	180.823	48.148	321.003	186.914	47.926	319.523	187.78	47.9976	320	187.5		39.815	265.447	226.034	39.815	265.447	226.034	40.553	270.367	221.921	40.553	270.367	221.921	45.2977	302	198.675
	52.535	350.251	171.306	47.926	319.523	187.78	48.148	321.003	186.914	48.848	325.67	184.236	49.7975	332	180.723		41.667	277.794	215.987	38.889	259.273	231.416	41.475	276.514	216.987	40.553	270.367	221.921	43.4978	290	206.897
	51.613	344.104	174.366	49.77	331.817	180.823	46.296	308.655	194.392	47.926	319.523	187.78	47.9976	320	187.5		40.741	271.62	220.897	38.889	259.273	231.416	41.475	276.514	216.987	41.475	276.514	216.987	43.4978	290	206.897
	52.535	350.251	171.306	49.77	331.817	180.823	48.148	321.003	186.914	47.926	319.523	187.78	49.7975	332	180.723		41.667	277.794	215.987	39.815	265.447	226.034	41.475	276.514	216.987	42.396	282.654	212.274	41.6979	278	215.827
	49.77	331.817	180.823	47.005	313.382	191.459	47.222	314.829	190.58	48.848	325.67	184.236	48.8976	326	184.049		38.889	259.273	231.416	40.741	271.62	220.897	40.553	270.367	221.921	37.788	251.933	238.159	44.3978	296	202.703
	52.535	350.251	171.306	51.613	344.104	174.366	47.222	314.829	190.58	49.77	331.817	180.823	53.3973	356	168.539		42.593	283.968	211.292	37.963	253.099	237.061	40.553	270.367	221.921	40.553	270.367	221.921	40.798	272	220.588
				48.848	325.67	184.236	46.296	308.655	194.392	47.005	313.382	191.459	48.8976	326	184.049		37.963	253.099	237.061	38.889	259.273	231.416	40.553	270.367	221.921	39.631	264.22	227.084	44.3978	296	202.703
							48.148	321.003	186.914	50.691	337.957	177.537					41.667	277.794	215.987	39.815	265.447	226.034	43.318	288.801	207.755	41.475	276.514	216.987	42.5979	284	211.268
							46.296	308.655	194.392								40.741	271.62	220.897	37.963	253.099	237.061	40.553	270.367	221.921	39.631	264.22	227.084	41.6979	278	215.827
																	39.815	265.447	226.034	39.815	265.447	226.034	40.553	270.367	221.921	41.475	276.514	216.987	43.4978	290	206.897
																	40.741	271.62	220.897	39.815	265.447	226.034	42.396	282.654	212.274	39.631	264.22	227.084	43.4978	290	206.897
																	41.667	277.794	215.987	39.815	265.447	226.034	39.631	264.22	227.084	40.553	270.367	221.921	43.4978	290	206.897
																	39.815	265.447	226.034	39.815	265.447	226.034	39.631	264.22	227.084	42.396	282.654	212.274
																				40.741	271.62	220.897	41.475	276.514	216.987	39.631	264.22	227.084
																				37.037	246.926	242.988
Mean	51.4223	342.832	175.168	49.0016	326.694	183.754	47.3956	315.987	189.992	48.4615	323.092	185.82	49.6275	330.867	181.496		40.6381	270.934	221.631	39.4251	262.847	228.408	41.101	274.021	219.082	40.7772	271.861	220.869	43.0221	286.829	209.303
SD	1.51889	10.1264	5.24524	1.11825	7.45539	4.1765	1.1444	7.62974	4.57837	1.21132	8.07586	4.58967	1.45461	9.69788	5.26146		1.12944	7.52996	6.2926	0.96494	6.43326	5.66462	0.969295	6.46229	5.11902	1.1218	7.47906	6.1108	1.02578	6.8389	5.00342
SDNN		10.1264			7.45539			7.62974			8.07586			9.69788				7.52996			6.43326			6.46229			7.47906			6.8389
