# Supplementary material for: Spatially resolved RNA-sequencing of the embryonic heart identifies a role for Wnt/β-catenin signaling in autonomic control of heart rate
Source: eLife. 2018 Feb 5;7:e31515. doi: 10.7554/eLife.31515 (PMC5815850; doi:10.7554/eLife.31515)
Supplement: Source Code 1. — R script code used to process, analyze and visualize the tomo-seq datasets. [file elife-31515-code1.r]

# comments following "###" are used as headers for the respective code that is right under it.
# comments following "#" are simply to explain what a specific piece of code does.
# before you do anything, you need to load your file into the workspace.
# code seperated by 3 lines can be used independently from other code.
# code seperated by just 1 line relies on the code that is right above it.
# clearing the list is optional, but highly recommended before you start working on another file.
# before saving a PDF or a table, double-check the path/name of the file! R will not warn you before overwriting an existing file!


# clear list:
rm(list=ls())


### get conversion table "ensemble-name --> gene name"
# http://www.ensembl.org/biomart/martview/47d72ad86f8456294e4560a298d54116
# export all results to "file" "tsv", click "GO"
# save file as "ens2genename.txt"


### load your file into the workspace (change the path accordingly!) and assign it a name 

###       READ FILE raw data set

data <- read.delim(file = "filename", sep=";")                 #open tomo-seq data file
rownames(data) <- data$GENEID
data <- data[,-1]
data <- data[,-c(46:96)]                                    #remove empty columns of unused primers
colnames(data) = c(1:45)                                    #set which columns (=primers) were used for this sample
dataset.name <- "name"                          #change name!!
date <- "170914"                                           #change date!!
path <- "choose folder/"         ###set new path to avoid overwriting experiments!! End path with /


### plot total reads and spike-in reads and save as PDF
pdf(file=paste(path, date, dataset.name, "_tot-reads.pdf", sep=""))
par(mfrow=c(1,1))
barplot(colSums(data), main=paste(dataset.name, " total reads", sep=""), ylab="# reads", xlab="# sections", col=1)
barplot(apply(data[grep("ERCC",rownames(data)),],2,sum), main=paste(dataset.name, " spike-in reads", sep=""), ylab="# reads", xlab="# sections", col=1)
dev.off()


###       NORMALISATION AGAINST TOTAL SPIKE-IN READS

# grep-function selects all ERCC-containing rownames. To account for reads=0, 0.1 is added before calculating the sum.

data.sn <- t(t(data)/apply(data[grep("ERCC",rownames(data)),] + .1,2,sum))
write.table(data.sn, file=paste(path, date, dataset.name, "_spike-norm.csv", sep=""),row.names=T, sep="\t")

# change Ensemble-name to actual gene names and discard genes with no expression in any section (retrieve list from biomart)

m <- read.csv(file = "txt file with ensembl number",header=TRUE,sep="\t")
snorm.incl <- merge(data.sn,m,by.x="row.names",by.y="Ensembl.Gene.ID")

# convert the actual gene name to rownames and discard ENSDARG

rownames(snorm.incl) <- make.names(snorm.incl$Associated.Gene.Name, unique=T)

snorm.incl <- snorm.incl[,-1]           #use total number of sections plus 1

# discard the rows that have 0s in all sections, thus no RNA reads in whole spike-in normalized dataset and save as table

snorm.incl <- snorm.incl[rowSums(snorm.incl[, -c(1,46)])>0, ]
all.genes <- as.character(snorm.incl$Associated.Gene.Name)
snorm.incl <- snorm.incl[,-46]                                #use total number of sections plus 1
write.table(snorm.incl, file=paste(path, date, dataset.name, "_spike-norm-incl-genenames.csv", sep=""),row.names=T, sep="\t")


### Import spike-in normalized data file for normalization

data.sn <- snorm.incl
colnames(data.sn) = c(1:45)                                    #set which columns (=primers) were used for this sample


### Import original data file for normalization

data.raw <- read.delim(file = "filename", sep=";")                 #open tomo-seq data file
rownames(data.raw) <- data.raw$GENEID
data.raw <- data.raw[,-1]
data.raw <- data.raw[,-c(46:96)]                                    #remove empty columns of unused primers
colnames(data.raw) = c(1:45)                                    #set which columns (=primers) were used for this sample

# change Ensemble-name to actual gene names and discard genes with no expression in any section

m <- read.csv(file = "txt file with ensembl number" ,header=TRUE,sep="\t")       #read in Ensembl-to-gene name list
raw.incl <- merge(data.raw,m,by.x="row.names",by.y="Ensembl.Gene.ID")

# convert the actual gene name to rownames and discard ENSDARG

rownames(raw.incl) <- make.names(raw.incl$Associated.Gene.Name, unique=T)
raw.incl <- raw.incl[,-1]
raw.incl <- raw.incl[,-46]                                #use total number of sections plus 1

# discard the rows that have 0s in all sections, thus no RNA reads in whole dataset

raw.incl <- raw.incl[rowSums(raw.incl[, -1])>0, ]

# get median total raw read count for normalization

raw.slice.sum <- apply(raw.incl,2,sum)                           
raw.slice.median <- median(raw.slice.sum)


# get total spike-in normalized read count per section and plot normalized genes

slice.sum <- apply(data.sn,2,sum)                           
slice.median <- median(slice.sum)


# choose gene of interest by gene name and adjust number of sections

genes.oi <- c("gene name")                                       

pdf(paste(path, date, dataset.name, "_gene name.pdf", sep=""))
par(mfrow=c(1,1))
for(x in genes.oi){
          norm.genes.oi <- ((data.sn[genes.oi,])/slice.sum)*raw.slice.median
          plot(x=c(1:45), y=norm.genes.oi[1,c(1:45)], type="l", col="royalblue4", main=x, cex.main=1.5, font.main=4, adj=0.5, ylab="", xlab="", axes=FALSE, lwd=5)
          axis(1, col.axis="black", labels=(1:45), at=(1:45), las=0, cex.axis=1, tck=-0.02, font.axis=2, pos=-0.05, padj=-0.5)
          axis(2, col.axis="royalblue4", pos=0, cex.axis=1, tck=-0.025, padj=-0.25, font.axis=2)
          title(xlab="# sections", ylab="# reads", mgp=c(2,1,0), cex.lab=1, font.lab=2)
}
dev.off()


###       CLUSTER AND CORRELATION PLOT

### need to install colorbrewer package
### need to install pheatmap package


# clear list:
rm(list=ls())
### load your file into the workspace (change the path accordingly!) and assign it a name
data <- read.delim("filename", sep="\t")
# make first column rownames
rownames(data) <- data$GENEID
datan <- data[,-1]
# number column names 1-40
colnames(datan) = c(1:40)
# type the name of your dataset inbetween the quotation marks
dataset.name <- ""
# set date of analysis
date <- ""
# set path for saving files
path <- ""


# load red-blue color spectrum (RColorBrewer package might have to be installed)
hmcol <- colorRampPalette(brewer.pal(10,"RdBu"))(256)
hmcol <- rev(hmcol)


### cluster analysis
# normalization and z-score tranformation
y <- t(t(datan)/apply(datan,2,sum))
x <- ( y - apply(y,1,mean) )/sqrt(apply(y,1,var))
# cutoff: peak in 5 continuous sections with z-score >1
z <- x > 1
peak <- apply(z,1,function(x) length(grep(paste(rep(1,4),collapse=""),paste(as.numeric(x),collapse=""))) )
peak <- as.logical(peak)
xp <- x[peak,]
pc <- 1-cor(t(xp))
# hierarchical clustering and plotting
hc <- hclust(as.dist(pc))
xpc <- t( apply(xp,1,function(x){ x[x > 2] <- 2; x[x < -1] <- -1; return(x) }) )
pdf(paste(path, date, dataset.name, "_cluster-plot.pdf", sep=""))
pheatmap(xp[hc$order,],cluster_rows = FALSE, cluster_cols = FALSE, col=hmcol, show_rownames=T, fontsize_row=2)
# hierarchical clustering and plotting: cutoff of scale at 1 --> more contrast
pheatmap(xpc[hc$order,],cluster_rows = FALSE, cluster_cols = FALSE, col=hmcol, show_rownames=F)
dev.off()


### correlation analysis
# cutoff: >4 reads in >1 section
f <- apply(datan > 4,1,sum) > 1
# z-score tranformation
y <- t(t(datan)/apply(datan,2,sum))
x <- ( y - apply(y,1,mean) )/sqrt(apply(y,1,var))
x <- x[f,]
xpc <- t( apply(x,1,function(x){ x[x > 0.6] <- 0.6; x[x < -0.1] <- -0.1; return(x) }) )
# correlation plot
pdf(paste(path, date, dataset.name, "_correlation-plot.pdf", sep=""))
pheatmap(cor(xpc),cluster_rows = FALSE, cluster_cols = FALSE, col=hmcol, border_color=NA)
dev.off()
